# Supplementary material for: De Novo Assembly of the Donkey White Blood Cell Transcriptome and a Comparative Analysis of Phenotype-Associated Genes between Donkeys and Horses
Source: PLoS One. 2015 Jul 24;10(7):e0133258. doi: 10.1371/journal.pone.0133258 (PMC4514889; doi:10.1371/journal.pone.0133258)
Supplement: S1 Dataset — (ZIP) [file pone.0133258.s002.zip › Dataset S1.txt]

Gene-ID	Depth	Coverage	Length	GC%	N%
Unigene100000_NormalA	11.25	90.28%	360	34.17%	0.00%
Unigene100001_NormalA	5.4181	98.66%	299	45.48%	0.00%
Unigene100002_NormalA	23.5771	95.80%	1381	46.92%	0.00%
Unigene100003_NormalA	196.4234	99.95%	2055	58.10%	0.00%
Unigene100004_NormalA	225.3822	99.83%	1766	59.46%	0.00%
Unigene100005_NormalA	28.2567	98.96%	1153	59.06%	0.00%
Unigene100006_NormalA	34.2553	99.35%	1547	54.95%	0.00%
Unigene100007_NormalA	38.7982	99.28%	1531	59.24%	0.00%
Unigene100008_NormalA	21.2489	99.06%	1169	53.38%	0.00%
Unigene100009_NormalA	19.9976	97.57%	822	52.43%	0.00%
Unigene10000_NormalA	11.4806	99.32%	878	59.45%	0.00%
Unigene100010_NormalA	11.1639	98.32%	653	45.33%	0.00%
Unigene100011_NormalA	14.0568	98.78%	493	55.78%	0.00%
Unigene100012_NormalA	18.4138	98.62%	435	45.98%	0.00%
Unigene100013_NormalA	28.6253	98.52%	742	56.47%	0.00%
Unigene100014_NormalA	8.4653	96.53%	202	47.52%	0.00%
Unigene100015_NormalA	137.3476	99.78%	2690	50.00%	0.00%
Unigene100016_NormalA	97.035	98.65%	371	71.97%	0.00%
Unigene100017_NormalA	31.5721	99.13%	687	51.82%	0.00%
Unigene100018_NormalA	10.1919	99.62%	521	43.76%	0.00%
Unigene100019_NormalA	13.5984	99.40%	1006	39.66%	0.00%
Unigene10001_NormalA	9.4151	98.76%	889	58.94%	0.00%
Unigene100020_NormalA	20.6333	98.96%	2787	48.08%	0.00%
Unigene100021_NormalA	8.6417	98.36%	427	34.19%	0.00%
Unigene100022_NormalA	9.6923	98.46%	520	53.46%	0.00%
Unigene100023_NormalA	18.7051	99.70%	3361	43.02%	0.00%
Unigene100024_NormalA	14.7969	99.81%	1034	34.33%	0.00%
Unigene100025_NormalA	50.2105	99.47%	380	43.42%	0.00%
Unigene100026_NormalA	21.1091	99.45%	1100	32.27%	0.00%
Unigene100027_NormalA	48.2569	99.95%	2133	43.74%	0.00%
Unigene100028_NormalA	50.2769	99.02%	614	43.32%	0.00%
Unigene100029_NormalA	560.0828	98.50%	1861	52.18%	0.00%
Unigene10002_NormalA	8.6582	97.47%	395	47.09%	0.00%
Unigene100030_NormalA	21.1554	97.21%	251	60.56%	0.00%
Unigene100031_NormalA	88.3551	99.22%	383	39.16%	0.00%
Unigene100032_NormalA	59.0918	99.78%	3117	50.50%	0.00%
Unigene100033_NormalA	280.6432	99.99%	7410	35.90%	0.00%
Unigene100034_NormalA	42.1621	99.81%	5344	36.28%	0.00%
Unigene100035_NormalA	43.2554	99.91%	6571	37.06%	0.00%
Unigene100036_NormalA	37.1622	99.20%	4100	34.00%	0.00%
Unigene100037_NormalA	20.8963	98.92%	926	40.71%	0.00%
Unigene100038_NormalA	21.5875	98.96%	863	37.66%	0.00%
Unigene100039_NormalA	35.4482	99.72%	2153	40.55%	0.00%
Unigene10003_NormalA	6.7771	91.27%	332	49.10%	0.00%
Unigene100040_NormalA	42.1625	99.83%	5281	35.73%	0.00%
Unigene100041_NormalA	14.5649	95.57%	655	41.22%	0.00%
Unigene100042_NormalA	28.6658	99.78%	3148	43.81%	0.00%
Unigene100043_NormalA	90.7314	99.81%	2066	45.84%	0.00%
Unigene100044_NormalA	42.907	98.26%	172	54.07%	0.00%
Unigene100045_NormalA	76.7257	94.99%	339	38.94%	0.00%
Unigene100046_NormalA	16.8963	98.81%	1176	34.18%	0.00%
Unigene100047_NormalA	66.3533	99.93%	1353	42.79%	0.00%
Unigene100048_NormalA	14.2367	97.79%	904	53.43%	0.00%
Unigene100049_NormalA	14.0638	98.53%	1019	53.68%	0.00%
Unigene10004_NormalA	8.9423	99.68%	312	42.63%	0.00%
Unigene100050_NormalA	16.4571	80.57%	175	44.00%	0.00%
Unigene100051_NormalA	11.0726	99.05%	317	51.74%	0.00%
Unigene100052_NormalA	67.108	98.61%	287	41.46%	0.00%
Unigene100053_NormalA	17.8822	99.31%	1443	34.79%	0.00%
Unigene100054_NormalA	16.8093	97.67%	514	60.31%	0.00%
Unigene100055_NormalA	41.139	99.67%	1799	40.13%	0.00%
Unigene100056_NormalA	22.4106	98.15%	755	38.28%	0.00%
Unigene100057_NormalA	39.3921	93.31%	329	44.38%	0.00%
Unigene100058_NormalA	20.2392	92.34%	209	51.20%	0.00%
Unigene100059_NormalA	42.6316	99.38%	323	47.99%	0.00%
Unigene10005_NormalA	5.7447	99.15%	235	29.79%	0.00%
Unigene100060_NormalA	33.9305	98.66%	374	47.33%	0.00%
Unigene100061_NormalA	247.2257	99.79%	6588	36.78%	0.00%
Unigene100062_NormalA	78.1039	99.97%	3696	48.27%	0.00%
Unigene100063_NormalA	105.7872	99.94%	3360	38.01%	0.00%
Unigene100064_NormalA	41.8868	99.50%	795	51.45%	0.00%
Unigene100065_NormalA	82.4759	99.87%	769	40.57%	0.00%
Unigene100066_NormalA	74.7824	99.92%	3584	46.12%	0.00%
Unigene100067_NormalA	80.1159	99.97%	3797	48.62%	0.00%
Unigene100068_NormalA	87.4183	99.96%	2343	46.05%	0.00%
Unigene100069_NormalA	28.1193	99.09%	989	48.43%	0.00%
Unigene10006_NormalA	11.0959	96.73%	949	39.94%	0.00%
Unigene100070_NormalA	156.3879	99.77%	4370	39.89%	0.00%
Unigene100071_NormalA	8.4706	97.06%	170	51.18%	0.00%
Unigene100072_NormalA	41.1792	99.64%	1936	47.57%	0.00%
Unigene100073_NormalA	73.8717	99.91%	3483	45.68%	0.00%
Unigene100074_NormalA	48.866	99.66%	2037	48.26%	0.00%
Unigene100075_NormalA	28.4524	98.81%	1850	34.70%	0.00%
Unigene100076_NormalA	618.7055	99.37%	954	46.65%	0.00%
Unigene100077_NormalA	18.8839	97.77%	224	34.38%	0.00%
Unigene100078_NormalA	22.1013	98.99%	395	44.05%	0.00%
Unigene100079_NormalA	7.3333	85.19%	270	38.89%	0.00%
Unigene10007_NormalA	8.2334	93.38%	317	52.05%	0.00%
Unigene100080_NormalA	7.5664	94.25%	452	33.63%	0.00%
Unigene100081_NormalA	9.0826	97.25%	545	40.73%	0.00%
Unigene100082_NormalA	78.8262	96.91%	1329	44.24%	0.00%
Unigene100083_NormalA	86.5029	99.58%	1189	51.98%	0.00%
Unigene100084_NormalA	64.3627	99.91%	1169	41.23%	0.00%
Unigene100085_NormalA	26.432	98.30%	412	41.99%	0.00%
Unigene100086_NormalA	50.4478	98.51%	603	47.43%	0.00%
Unigene100087_NormalA	33.1218	99.24%	394	49.49%	0.00%
Unigene100088_NormalA	38.2584	99.75%	1602	41.76%	0.00%
Unigene100089_NormalA	30.8219	99.66%	292	37.67%	0.00%
Unigene10008_NormalA	7.9934	90.79%	304	40.79%	0.00%
Unigene100090_NormalA	7.9412	97.06%	408	41.91%	0.00%
Unigene100091_NormalA	19.2803	99.83%	1181	42.00%	0.00%
Unigene100092_NormalA	16.189	96.04%	328	57.62%	0.00%
Unigene100093_NormalA	168.1944	94.44%	648	58.64%	0.00%
Unigene100094_NormalA	17.0526	98.68%	380	55.26%	0.00%
Unigene100095_NormalA	249.0673	99.93%	1515	47.92%	0.00%
Unigene100096_NormalA	97.7969	99.87%	783	63.22%	0.00%
Unigene100097_NormalA	21.0587	99.23%	2589	35.19%	0.00%
Unigene100098_NormalA	4.6286	96.00%	175	34.29%	0.00%
Unigene100099_NormalA	80.198	97.62%	505	33.47%	0.00%
Unigene10009_NormalA	11.4279	99.47%	1498	60.88%	0.00%
Unigene1000_NormalA	35.7039	99.66%	3482	53.93%	0.00%
Unigene100100_NormalA	45.4861	99.27%	1514	34.61%	0.00%
Unigene100101_NormalA	41.181	99.08%	978	37.12%	0.00%
Unigene100102_NormalA	6.9231	98.15%	325	37.54%	0.00%
Unigene100103_NormalA	13.5	95.00%	180	45.56%	0.00%
Unigene100104_NormalA	28.3771	99.89%	3580	38.07%	0.00%
Unigene100105_NormalA	114.1916	99.76%	2479	40.70%	0.00%
Unigene100106_NormalA	7.732	95.19%	291	29.90%	0.00%
Unigene100107_NormalA	4.1117	70.05%	197	51.27%	0.00%
Unigene100108_NormalA	34.8387	97.85%	186	50.54%	0.00%
Unigene100109_NormalA	7.5405	94.32%	370	46.49%	0.00%
Unigene10010_NormalA	9.2226	99.65%	283	33.22%	0.00%
Unigene100110_NormalA	26.6113	99.67%	301	26.58%	0.00%
Unigene100111_NormalA	77.2383	99.87%	1557	52.09%	0.00%
Unigene100112_NormalA	37.2332	99.86%	4919	42.85%	0.00%
Unigene100113_NormalA	65.0216	99.86%	1392	52.01%	0.00%
Unigene100114_NormalA	42.1068	99.86%	5084	43.17%	0.00%
Unigene100115_NormalA	62.8784	99.46%	740	52.70%	0.00%
Unigene100116_NormalA	7.0866	97.64%	254	40.94%	0.00%
Unigene100117_NormalA	37.7679	98.81%	336	50.60%	0.00%
Unigene100118_NormalA	15.1402	97.82%	321	70.72%	0.00%
Unigene100119_NormalA	7.2816	80.26%	309	53.07%	0.00%
Unigene10011_NormalA	11.1905	99.74%	378	33.60%	0.00%
Unigene100120_NormalA	9.0618	93.14%	437	64.07%	0.00%
Unigene100121_NormalA	36.9663	97.25%	801	35.83%	0.00%
Unigene100122_NormalA	33.8209	99.12%	793	35.44%	0.00%
Unigene100123_NormalA	18.8398	99.12%	793	36.44%	0.00%
Unigene100124_NormalA	8.5714	94.05%	168	69.64%	0.00%
Unigene100125_NormalA	16.5922	99.91%	1074	34.26%	0.00%
Unigene100126_NormalA	85.5254	99.66%	885	42.60%	0.00%
Unigene100127_NormalA	7.3187	99.78%	455	48.57%	0.00%
Unigene100128_NormalA	114.8418	99.57%	923	48.86%	0.00%
Unigene100129_NormalA	9.3987	98.42%	316	36.39%	0.00%
Unigene10012_NormalA	10.7082	97.45%	706	35.98%	0.00%
Unigene100130_NormalA	62.5735	99.60%	1259	42.10%	0.00%
Unigene100131_NormalA	8.0488	96.34%	246	34.15%	0.00%
Unigene100132_NormalA	35.6954	99.96%	2584	40.52%	0.00%
Unigene100133_NormalA	43.4149	98.99%	1193	45.77%	0.00%
Unigene100134_NormalA	44.4048	99.78%	1376	45.86%	0.00%
Unigene100135_NormalA	18.6513	99.84%	608	45.72%	0.00%
Unigene100136_NormalA	11.3636	98.99%	198	75.25%	0.00%
Unigene100137_NormalA	48.1991	99.66%	1477	46.92%	0.00%
Unigene100138_NormalA	18.1272	99.83%	2383	46.03%	0.00%
Unigene100139_NormalA	8.1407	97.49%	199	31.66%	0.00%
Unigene10013_NormalA	9.5228	91.91%	482	30.50%	0.00%
Unigene100140_NormalA	76.3879	98.75%	562	38.79%	0.00%
Unigene100141_NormalA	21.3266	99.77%	885	38.53%	0.00%
Unigene100142_NormalA	8.2595	97.47%	316	30.38%	0.00%
Unigene100143_NormalA	15.6577	99.43%	707	37.20%	0.00%
Unigene100144_NormalA	14.5879	99.91%	1092	41.48%	0.00%
Unigene100145_NormalA	7.1429	89.80%	441	39.91%	0.00%
Unigene100146_NormalA	18.8224	99.87%	2388	42.80%	0.00%
Unigene100147_NormalA	10.3026	99.21%	760	38.16%	0.00%
Unigene100148_NormalA	8.9715	98.10%	632	56.65%	0.00%
Unigene100149_NormalA	12.9947	99.14%	935	53.37%	0.00%
Unigene10014_NormalA	9.9083	89.91%	218	27.06%	0.00%
Unigene100150_NormalA	4.472	95.03%	161	63.98%	0.00%
Unigene100151_NormalA	8.3296	97.07%	443	48.31%	0.00%
Unigene100152_NormalA	34.5248	97.94%	1652	58.96%	0.00%
Unigene100153_NormalA	45.5805	98.16%	1852	60.04%	0.00%
Unigene100154_NormalA	14.2695	94.90%	883	60.93%	0.00%
Unigene100155_NormalA	35.9564	97.34%	413	58.35%	0.00%
Unigene100156_NormalA	5.5161	98.71%	310	43.23%	0.00%
Unigene100157_NormalA	14.3046	99.60%	755	49.80%	0.00%
Unigene100158_NormalA	12.8571	99.26%	539	58.81%	0.00%
Unigene100159_NormalA	6.1538	96.15%	234	61.54%	0.00%
Unigene10015_NormalA	12.9077	98.82%	509	32.61%	0.00%
Unigene100160_NormalA	9.1233	98.90%	365	58.08%	0.00%
Unigene100161_NormalA	9.6755	99.59%	493	50.30%	0.00%
Unigene100162_NormalA	6.7049	98.28%	349	63.61%	0.00%
Unigene100163_NormalA	6.9677	94.19%	155	69.03%	0.00%
Unigene100164_NormalA	9.2673	97.82%	505	38.81%	0.00%
Unigene100165_NormalA	7.1429	97.96%	441	63.72%	0.00%
Unigene100166_NormalA	10.5578	99.28%	1108	64.71%	0.00%
Unigene100167_NormalA	57.1092	99.52%	2501	66.01%	0.00%
Unigene100168_NormalA	89.6603	99.81%	5828	66.08%	0.00%
Unigene100169_NormalA	84.1429	99.67%	3317	66.51%	0.00%
Unigene10016_NormalA	6.1017	99.15%	236	32.20%	0.00%
Unigene100170_NormalA	68.3719	99.40%	2006	65.70%	0.00%
Unigene100171_NormalA	76.5672	99.97%	3886	65.47%	0.00%
Unigene100172_NormalA	96.8854	99.79%	5333	65.97%	0.00%
Unigene100173_NormalA	20.3425	99.49%	584	66.44%	0.00%
Unigene100174_NormalA	86.0189	99.97%	3391	65.20%	0.00%
Unigene100175_NormalA	33.3818	99.93%	1375	65.38%	0.00%
Unigene100176_NormalA	16.326	99.52%	1874	37.62%	0.00%
Unigene100177_NormalA	6.0638	93.62%	282	42.20%	0.00%
Unigene100178_NormalA	10.9683	99.67%	599	36.56%	0.00%
Unigene100179_NormalA	127.4312	99.97%	3268	39.32%	0.00%
Unigene10017_NormalA	10.0812	99.68%	616	37.99%	0.00%
Unigene100180_NormalA	7.7078	97.48%	397	68.01%	0.00%
Unigene100181_NormalA	13.4502	99.63%	1084	39.02%	0.00%
Unigene100182_NormalA	7.5904	95.18%	166	62.05%	0.00%
Unigene100183_NormalA	7.013	99.68%	308	60.71%	0.00%
Unigene100184_NormalA	6.8528	96.95%	197	43.65%	0.00%
Unigene100185_NormalA	25.2658	96.18%	602	37.71%	0.00%
Unigene100186_NormalA	5.7303	97.75%	267	34.46%	0.00%
Unigene100187_NormalA	8.1	94.75%	400	44.25%	0.00%
Unigene100188_NormalA	5.7921	96.53%	202	40.59%	0.00%
Unigene100189_NormalA	25.9893	92.25%	374	45.72%	0.00%
Unigene10018_NormalA	7.2458	99.58%	236	35.17%	0.00%
Unigene100190_NormalA	5.6604	98.11%	159	25.79%	0.00%
Unigene100191_NormalA	19.4751	99.45%	2172	39.96%	0.00%
Unigene100192_NormalA	24.8824	99.53%	2550	41.80%	0.00%
Unigene100193_NormalA	74.79	99.85%	2000	46.10%	0.00%
Unigene100194_NormalA	35.8917	99.02%	2151	42.86%	0.00%
Unigene100195_NormalA	77.6889	99.77%	5121	46.01%	0.00%
Unigene100196_NormalA	70.3667	99.95%	5520	45.29%	0.00%
Unigene100197_NormalA	30.3046	98.82%	1773	40.83%	0.00%
Unigene100198_NormalA	47.9162	99.77%	1300	44.23%	0.00%
Unigene100199_NormalA	74.4598	99.35%	1083	47.46%	0.00%
Unigene10019_NormalA	10.303	97.64%	297	46.13%	0.00%
Unigene1001_NormalA	14.3284	96.35%	603	28.52%	0.00%
Unigene100200_NormalA	72.9997	99.92%	3657	45.75%	0.00%
Unigene100201_NormalA	31.2642	99.37%	2222	38.70%	0.00%
Unigene100202_NormalA	9.2903	97.42%	155	37.42%	0.00%
Unigene100203_NormalA	15.6957	99.81%	539	58.44%	0.00%
Unigene100204_NormalA	12.8571	98.41%	252	59.13%	0.00%
Unigene100205_NormalA	35.2703	99.19%	370	58.92%	0.00%
Unigene100206_NormalA	19.2611	98.34%	785	53.12%	0.00%
Unigene100207_NormalA	11.25	94.57%	608	53.62%	0.00%
Unigene100208_NormalA	7.2581	82.80%	186	55.91%	0.00%
Unigene100209_NormalA	27.406	96.24%	266	37.59%	0.00%
Unigene10020_NormalA	10.9459	95.56%	518	37.07%	0.00%
Unigene100210_NormalA	23.7835	99.54%	1312	49.85%	0.00%
Unigene100211_NormalA	34.8201	96.92%	778	47.04%	0.00%
Unigene100212_NormalA	27.6685	99.85%	2054	47.22%	0.00%
Unigene100213_NormalA	20.733	97.91%	382	36.65%	0.00%
Unigene100214_NormalA	24.8456	95.37%	518	39.96%	0.00%
Unigene100215_NormalA	31.2015	98.37%	1598	39.55%	0.00%
Unigene100216_NormalA	18.6376	98.73%	1101	34.60%	0.00%
Unigene100217_NormalA	36.7574	99.89%	874	40.50%	0.00%
Unigene100218_NormalA	51.0294	99.64%	2244	38.73%	0.00%
Unigene100219_NormalA	15.8541	96.44%	562	38.08%	0.00%
Unigene10021_NormalA	9.6154	98.86%	702	41.03%	0.00%
Unigene100220_NormalA	3.1034	90.23%	174	28.16%	0.00%
Unigene100221_NormalA	16.4575	99.69%	1613	37.94%	0.00%
Unigene100222_NormalA	18.7283	99.92%	1211	37.24%	0.00%
Unigene100223_NormalA	4.1753	86.08%	194	48.97%	0.00%
Unigene100224_NormalA	21.0638	99.05%	423	46.57%	0.00%
Unigene100225_NormalA	4.0909	85.71%	154	38.96%	0.00%
Unigene100226_NormalA	110.6667	99.86%	699	46.35%	0.00%
Unigene100227_NormalA	5.8235	97.06%	170	36.47%	0.00%
Unigene100228_NormalA	8.0198	98.27%	404	37.38%	0.00%
Unigene100229_NormalA	17.7181	99.11%	447	46.53%	0.00%
Unigene10022_NormalA	10.5621	98.92%	1014	40.14%	0.00%
Unigene100230_NormalA	4.2282	89.26%	298	45.30%	0.00%
Unigene100231_NormalA	7.2222	90.12%	162	46.30%	0.00%
Unigene100232_NormalA	44.4498	99.73%	3762	44.21%	0.00%
Unigene100233_NormalA	105.9178	99.91%	3505	46.11%	0.00%
Unigene100234_NormalA	22.5791	99.10%	1226	44.29%	0.00%
Unigene100235_NormalA	38.8581	99.68%	930	42.37%	0.00%
Unigene100236_NormalA	12.7286	94.57%	700	37.29%	0.00%
Unigene100237_NormalA	9.2432	98.65%	370	42.70%	0.00%
Unigene100238_NormalA	15.5009	97.01%	569	57.12%	0.00%
Unigene100239_NormalA	13.602	95.97%	794	49.75%	0.00%
Unigene10023_NormalA	9.6304	97.67%	514	58.56%	0.00%
Unigene100240_NormalA	16.4602	99.12%	339	42.18%	0.00%
Unigene100241_NormalA	144.1387	99.98%	4858	51.73%	0.00%
Unigene100242_NormalA	37.6319	99.83%	1717	44.44%	0.00%
Unigene100243_NormalA	133.7049	99.64%	2467	51.52%	0.00%
Unigene100244_NormalA	53.0052	99.83%	579	46.46%	0.00%
Unigene100245_NormalA	43.1361	99.41%	338	51.18%	0.00%
Unigene100246_NormalA	74.0076	99.81%	529	69.75%	0.00%
Unigene100247_NormalA	79.4281	99.69%	647	55.18%	0.00%
Unigene100248_NormalA	9.4215	97.25%	363	31.68%	0.00%
Unigene100249_NormalA	6	90.00%	150	53.33%	0.00%
Unigene10024_NormalA	9.1394	97.93%	581	54.39%	0.00%
Unigene100250_NormalA	26.6656	99.91%	2243	39.90%	0.00%
Unigene100251_NormalA	15.0476	99.78%	2290	45.63%	0.00%
Unigene100252_NormalA	12.8571	99.87%	749	30.57%	0.00%
Unigene100253_NormalA	11.6382	99.12%	796	38.07%	0.00%
Unigene100254_NormalA	46.2704	98.37%	673	39.23%	0.00%
Unigene100255_NormalA	22.4129	99.10%	2211	46.49%	0.00%
Unigene100256_NormalA	24.634	98.88%	1784	45.12%	0.00%
Unigene100257_NormalA	23.321	98.14%	1617	44.34%	0.00%
Unigene100258_NormalA	12.2917	99.85%	1296	40.74%	0.00%
Unigene100259_NormalA	14.3158	97.31%	855	29.82%	0.00%
Unigene10025_NormalA	7.3913	96.62%	207	34.30%	0.00%
Unigene100260_NormalA	10.8498	98.81%	506	72.33%	0.00%
Unigene100261_NormalA	30.2539	99.88%	827	39.78%	0.00%
Unigene100262_NormalA	14.1451	97.06%	579	40.76%	0.00%
Unigene100263_NormalA	6.1491	99.38%	161	36.65%	0.00%
Unigene100264_NormalA	12.5649	97.08%	308	30.84%	0.00%
Unigene100265_NormalA	13.0827	98.25%	399	35.34%	0.00%
Unigene100266_NormalA	15.5152	99.87%	1543	36.16%	0.00%
Unigene100267_NormalA	8.5892	98.34%	241	34.85%	0.00%
Unigene100268_NormalA	29.3838	99.95%	1923	50.86%	0.00%
Unigene100269_NormalA	11.9277	99.80%	498	32.53%	0.00%
Unigene10026_NormalA	8.7611	98.58%	565	35.58%	0.00%
Unigene100270_NormalA	22.1121	97.41%	232	43.53%	0.00%
Unigene100271_NormalA	18.5972	99.59%	3376	44.70%	0.00%
Unigene100272_NormalA	9.2903	93.55%	310	37.10%	0.00%
Unigene100273_NormalA	18.8258	99.38%	1286	43.55%	0.00%
Unigene100274_NormalA	91.2	99.97%	3450	47.57%	0.00%
Unigene100275_NormalA	23.729	98.95%	952	44.12%	0.00%
Unigene100276_NormalA	84.7015	99.17%	1206	46.19%	0.00%
Unigene100277_NormalA	36.3281	99.91%	1152	43.75%	0.00%
Unigene100278_NormalA	62.5909	99.48%	1540	45.26%	0.00%
Unigene100279_NormalA	36.7379	99.57%	5327	41.30%	0.00%
Unigene10027_NormalA	10.0658	99.34%	304	31.91%	0.00%
Unigene100280_NormalA	44.3739	99.93%	5443	44.53%	0.00%
Unigene100281_NormalA	20.25	98.39%	560	46.43%	0.00%
Unigene100282_NormalA	12.4925	95.07%	670	41.19%	0.00%
Unigene100283_NormalA	13.8189	99.87%	762	55.51%	0.00%
Unigene100284_NormalA	12.2801	98.74%	557	41.83%	0.00%
Unigene100285_NormalA	8.476	97.60%	584	39.21%	0.00%
Unigene100286_NormalA	8.1612	98.49%	397	35.77%	0.00%
Unigene100287_NormalA	7.4092	98.55%	413	37.05%	0.00%
Unigene100288_NormalA	4.9632	90.07%	272	38.60%	0.00%
Unigene100289_NormalA	4.3657	87.69%	268	38.43%	0.00%
Unigene10028_NormalA	6.75	99.38%	320	35.31%	0.00%
Unigene100290_NormalA	49.2578	99.76%	2048	53.76%	0.00%
Unigene100291_NormalA	13.3228	98.11%	635	40.47%	0.00%
Unigene100292_NormalA	60.9137	95.26%	591	59.22%	0.00%
Unigene100293_NormalA	92.093	97.13%	731	63.34%	0.00%
Unigene100294_NormalA	42.54	99.88%	6589	37.26%	0.00%
Unigene100295_NormalA	51.4166	97.38%	917	61.18%	0.00%
Unigene100296_NormalA	63.7427	99.89%	929	43.27%	0.00%
Unigene100297_NormalA	91.1724	99.78%	1369	42.22%	0.00%
Unigene100298_NormalA	75.3528	98.07%	2180	43.62%	0.00%
Unigene100299_NormalA	2.9032	89.68%	155	35.48%	0.00%
Unigene10029_NormalA	9.7891	95.67%	901	42.73%	0.00%
Unigene1002_NormalA	418.4072	99.63%	1628	37.96%	0.00%
Unigene100300_NormalA	5.5215	96.93%	326	44.17%	0.00%
Unigene100301_NormalA	41.497	98.50%	334	63.77%	0.00%
Unigene100302_NormalA	12.7682	92.73%	289	37.02%	0.00%
Unigene100303_NormalA	15.5866	98.32%	179	56.98%	0.00%
Unigene100304_NormalA	7.6325	97.53%	283	54.42%	0.00%
Unigene100305_NormalA	51.0592	98.38%	557	52.24%	0.00%
Unigene100306_NormalA	25.4198	97.33%	262	57.63%	0.00%
Unigene100307_NormalA	11.3445	97.90%	238	56.30%	0.00%
Unigene100308_NormalA	25.4403	99.29%	704	59.23%	0.00%
Unigene100309_NormalA	30.2804	99.77%	428	53.04%	0.00%
Unigene10030_NormalA	8.3938	90.16%	193	41.45%	0.00%
Unigene100310_NormalA	82.7298	99.58%	718	55.43%	0.00%
Unigene100311_NormalA	9.3103	91.59%	464	55.17%	0.00%
Unigene100312_NormalA	33.5804	94.10%	796	55.28%	0.00%
Unigene100313_NormalA	7.74	94.20%	500	59.00%	0.00%
Unigene100314_NormalA	71.2322	96.21%	211	58.77%	0.00%
Unigene100315_NormalA	41.2693	99.45%	3108	39.74%	0.00%
Unigene100316_NormalA	137.4183	99.94%	3476	46.26%	0.00%
Unigene100317_NormalA	122.1095	99.90%	3845	38.08%	0.00%
Unigene100318_NormalA	92.8231	99.95%	3985	37.42%	0.00%
Unigene100319_NormalA	104.6159	99.96%	4920	37.32%	0.00%
Unigene10031_NormalA	8.2569	99.08%	218	46.79%	0.00%
Unigene100320_NormalA	64.5873	99.14%	2210	50.09%	0.00%
Unigene100321_NormalA	54.8349	99.69%	957	57.16%	0.00%
Unigene100322_NormalA	19.8837	97.67%	172	59.88%	0.00%
Unigene100323_NormalA	125.8624	99.90%	4186	42.79%	0.00%
Unigene100324_NormalA	16.6548	98.70%	843	58.36%	0.00%
Unigene100325_NormalA	16.8333	99.07%	540	61.85%	0.00%
Unigene100326_NormalA	117.5177	99.88%	3251	44.48%	0.00%
Unigene100327_NormalA	122.4198	99.87%	3087	44.15%	0.00%
Unigene100328_NormalA	129.9652	99.90%	4022	42.47%	0.00%
Unigene100329_NormalA	140.4579	99.95%	4411	44.28%	0.00%
Unigene10032_NormalA	7.7922	85.71%	231	61.04%	0.00%
Unigene100330_NormalA	90.6279	99.35%	2599	52.02%	0.00%
Unigene100331_NormalA	9.3227	98.80%	251	58.57%	0.00%
Unigene100332_NormalA	6.7323	96.06%	254	41.73%	0.00%
Unigene100333_NormalA	8.8191	92.96%	398	32.41%	0.00%
Unigene100334_NormalA	10.0413	99.17%	242	27.69%	0.00%
Unigene100335_NormalA	5.3571	93.25%	252	28.97%	0.00%
Unigene100336_NormalA	112.7056	99.85%	4602	36.92%	0.00%
Unigene100337_NormalA	4.9091	96.97%	165	36.97%	0.00%
Unigene100338_NormalA	90.8183	99.84%	1222	40.51%	0.00%
Unigene100339_NormalA	42.0209	98.95%	287	42.51%	0.00%
Unigene10033_NormalA	9.8339	99.01%	1114	46.23%	0.00%
Unigene100340_NormalA	50.9264	99.98%	6401	46.41%	0.00%
Unigene100341_NormalA	25.4095	99.78%	1392	50.86%	0.00%
Unigene100342_NormalA	21.6195	99.75%	1590	53.14%	0.00%
Unigene100343_NormalA	76.3853	99.81%	2058	46.84%	0.00%
Unigene100344_NormalA	70.2662	99.97%	6950	46.53%	0.00%
Unigene100345_NormalA	39.2481	97.93%	532	55.26%	0.00%
Unigene100346_NormalA	8.3871	94.27%	279	31.54%	0.00%
Unigene100347_NormalA	63.0019	99.81%	2141	45.68%	0.00%
Unigene100348_NormalA	44.8213	98.13%	1763	41.07%	0.00%
Unigene100349_NormalA	12.3047	94.53%	256	44.92%	0.00%
Unigene10034_NormalA	7.2321	93.30%	224	61.16%	0.00%
Unigene100350_NormalA	40.8079	99.56%	2056	41.20%	0.00%
Unigene100351_NormalA	19.4776	96.64%	268	42.54%	0.00%
Unigene100352_NormalA	7.0909	74.55%	165	50.91%	0.00%
Unigene100353_NormalA	30.6716	99.66%	2646	42.82%	0.00%
Unigene100354_NormalA	10.3636	94.55%	165	49.09%	0.00%
Unigene100355_NormalA	54.4799	99.81%	1544	50.65%	0.00%
Unigene100356_NormalA	30.7317	99.02%	205	55.61%	0.00%
Unigene100357_NormalA	55.7097	99.77%	1285	50.35%	0.00%
Unigene100358_NormalA	101.3241	99.75%	4026	36.79%	0.00%
Unigene100359_NormalA	3.2727	57.58%	165	49.09%	0.00%
Unigene10035_NormalA	6.13	97.52%	323	38.39%	0.00%
Unigene100360_NormalA	35.1654	99.52%	1457	44.06%	0.00%
Unigene100361_NormalA	19.4845	97.94%	194	36.08%	0.00%
Unigene100362_NormalA	8.9011	94.87%	273	42.86%	0.00%
Unigene100363_NormalA	21.3158	99.39%	494	56.68%	0.00%
Unigene100364_NormalA	56.3747	96.78%	902	49.89%	0.00%
Unigene100365_NormalA	14.9584	99.17%	361	29.64%	0.00%
Unigene100366_NormalA	10.9392	93.92%	181	34.25%	0.00%
Unigene100367_NormalA	6.6258	76.38%	326	42.33%	0.00%
Unigene100368_NormalA	24.9438	95.88%	267	41.57%	0.00%
Unigene100369_NormalA	60.2747	99.48%	2690	36.17%	0.00%
Unigene10036_NormalA	11.0656	97.81%	366	46.17%	0.00%
Unigene100370_NormalA	172.6546	99.83%	1164	39.69%	0.00%
Unigene100371_NormalA	22.3571	99.68%	1260	34.44%	0.00%
Unigene100372_NormalA	125.8439	99.78%	897	37.12%	0.00%
Unigene100373_NormalA	65.2696	99.97%	3758	50.59%	0.00%
Unigene100374_NormalA	46.1647	99.53%	3825	50.67%	0.00%
Unigene100375_NormalA	52.8773	99.27%	3147	51.64%	0.00%
Unigene100376_NormalA	29.013	99.92%	3770	44.93%	0.00%
Unigene100377_NormalA	39.5211	99.95%	4197	48.30%	0.00%
Unigene100378_NormalA	44.3316	99.80%	3519	48.71%	0.00%
Unigene100379_NormalA	82.3754	99.95%	5759	49.23%	0.00%
Unigene10037_NormalA	9.3483	99.19%	491	38.90%	0.00%
Unigene100380_NormalA	18.7354	99.81%	1028	40.66%	0.00%
Unigene100381_NormalA	15.1834	98.78%	409	58.92%	0.00%
Unigene100382_NormalA	133.7269	99.82%	7386	35.45%	0.00%
Unigene100383_NormalA	14.1737	99.09%	881	41.20%	0.00%
Unigene100384_NormalA	38.0952	99.94%	1555	38.52%	0.00%
Unigene100385_NormalA	28.8734	99.59%	2914	39.29%	0.00%
Unigene100386_NormalA	7.1402	97.79%	542	37.27%	0.00%
Unigene100387_NormalA	33.0079	99.74%	1516	38.92%	0.00%
Unigene100388_NormalA	39.403	98.64%	1253	39.74%	0.00%
Unigene100389_NormalA	13.9076	99.29%	1689	38.07%	0.00%
Unigene10038_NormalA	9.1475	94.43%	305	40.98%	0.00%
Unigene100390_NormalA	32.1094	99.91%	3456	41.29%	0.00%
Unigene100391_NormalA	23.0914	99.87%	2231	41.46%	0.00%
Unigene100392_NormalA	39.1724	99.41%	847	47.93%	0.00%
Unigene100393_NormalA	24.8142	99.69%	3928	39.21%	0.00%
Unigene100394_NormalA	9.7984	99.60%	248	44.35%	0.00%
Unigene100395_NormalA	43.5054	99.94%	1654	37.55%	0.00%
Unigene100396_NormalA	73.2634	99.68%	2194	45.40%	0.00%
Unigene100397_NormalA	63.3214	99.88%	1680	42.56%	0.00%
Unigene100398_NormalA	64.7845	99.71%	696	39.94%	0.00%
Unigene100399_NormalA	38.827	99.93%	1509	36.98%	0.00%
Unigene10039_NormalA	11.1801	98.55%	483	52.17%	0.00%
Unigene1003_NormalA	5.6643	93.01%	286	36.71%	0.00%
Unigene100400_NormalA	23.8624	99.53%	1701	40.04%	0.00%
Unigene100401_NormalA	29.6421	99.64%	1928	39.73%	0.00%
Unigene100402_NormalA	87.7379	99.82%	557	50.81%	0.00%
Unigene100403_NormalA	1.5789	69.59%	171	40.94%	0.00%
Unigene100404_NormalA	13.1097	99.18%	611	56.96%	0.00%
Unigene100405_NormalA	15.3138	99.30%	717	37.80%	0.00%
Unigene100406_NormalA	11.4121	97.69%	347	44.09%	0.00%
Unigene100407_NormalA	15.0325	93.28%	461	36.88%	0.00%
Unigene100408_NormalA	30.428	99.43%	701	59.49%	0.00%
Unigene100409_NormalA	14.9361	99.50%	1612	34.55%	0.00%
Unigene10040_NormalA	9.2784	96.49%	485	56.29%	0.00%
Unigene100410_NormalA	14.7836	99.56%	901	33.96%	0.00%
Unigene100411_NormalA	22.3829	99.03%	2053	36.09%	0.00%
Unigene100412_NormalA	29.0266	99.68%	1541	48.28%	0.00%
Unigene100413_NormalA	27.1733	98.62%	1448	47.58%	0.00%
Unigene100414_NormalA	16.1642	98.36%	2010	37.36%	0.00%
Unigene100415_NormalA	6.5693	88.81%	411	35.52%	0.00%
Unigene100416_NormalA	26.1695	99.14%	932	53.33%	0.00%
Unigene100417_NormalA	18.034	99.24%	1058	38.19%	0.00%
Unigene100418_NormalA	13.5004	99.58%	1193	35.62%	0.00%
Unigene100419_NormalA	21.0704	97.71%	1747	37.38%	0.00%
Unigene10041_NormalA	8.16	96.53%	375	55.47%	0.00%
Unigene100420_NormalA	25.6783	99.94%	3214	37.71%	0.00%
Unigene100421_NormalA	20.0358	99.91%	2237	36.34%	0.00%
Unigene100422_NormalA	23.378	99.53%	1717	34.65%	0.00%
Unigene100423_NormalA	18.6385	99.93%	2791	34.61%	0.00%
Unigene100424_NormalA	21.9346	99.76%	2109	36.56%	0.00%
Unigene100425_NormalA	24.4921	99.77%	2146	37.09%	0.00%
Unigene100426_NormalA	18.4181	94.14%	904	35.62%	0.00%
Unigene100427_NormalA	23.1996	96.19%	997	37.81%	0.00%
Unigene100428_NormalA	4.586	97.45%	157	31.85%	0.00%
Unigene100429_NormalA	18.209	98.34%	603	36.65%	0.00%
Unigene10042_NormalA	10.9599	98.57%	698	51.58%	0.00%
Unigene100430_NormalA	27.1605	94.92%	729	39.23%	0.00%
Unigene100431_NormalA	87.2471	99.76%	425	73.65%	0.00%
Unigene100432_NormalA	55.7464	99.48%	765	60.39%	0.00%
Unigene100433_NormalA	16.8367	97.28%	294	64.29%	0.00%
Unigene100434_NormalA	22.2418	99.69%	1307	58.15%	0.00%
Unigene100435_NormalA	9.1785	95.47%	353	67.99%	0.00%
Unigene100436_NormalA	2.8846	91.67%	156	73.72%	0.00%
Unigene100437_NormalA	11.2062	99.22%	257	69.26%	0.00%
Unigene100438_NormalA	26.7294	97.79%	1175	47.91%	0.00%
Unigene100439_NormalA	109.0529	97.21%	718	67.97%	0.00%
Unigene10043_NormalA	14.1131	98.97%	389	50.90%	0.00%
Unigene100440_NormalA	104.5131	98.34%	2594	61.91%	0.00%
Unigene100441_NormalA	37.7703	99.08%	3274	61.70%	0.00%
Unigene100442_NormalA	29.1444	96.14%	1087	56.85%	0.00%
Unigene100443_NormalA	42.4204	99.47%	942	64.86%	0.00%
Unigene100444_NormalA	50.3185	99.91%	2132	43.01%	0.00%
Unigene100445_NormalA	43.3598	99.96%	4933	40.42%	0.00%
Unigene100446_NormalA	9.0361	94.78%	249	36.55%	0.00%
Unigene100447_NormalA	19.1627	99.83%	1186	33.81%	0.00%
Unigene100448_NormalA	49.9936	99.52%	1863	37.68%	0.00%
Unigene100449_NormalA	12.7729	89.74%	458	41.92%	0.00%
Unigene10044_NormalA	8.4906	98.65%	371	39.08%	0.00%
Unigene100450_NormalA	15.7714	98.29%	525	43.62%	0.00%
Unigene100451_NormalA	73.0056	99.48%	2500	46.16%	0.00%
Unigene100452_NormalA	38.1717	99.97%	3571	42.31%	0.00%
Unigene100453_NormalA	10.6977	97.93%	387	41.86%	0.00%
Unigene100454_NormalA	55.0502	99.18%	1594	48.43%	0.00%
Unigene100455_NormalA	47.4379	99.21%	886	42.21%	0.00%
Unigene100456_NormalA	34.0926	99.88%	2441	48.83%	0.00%
Unigene100457_NormalA	35.4665	99.97%	3880	41.83%	0.00%
Unigene100458_NormalA	14.9146	99.83%	1792	42.30%	0.00%
Unigene100459_NormalA	9.4618	98.25%	799	60.08%	0.00%
Unigene10045_NormalA	9.3548	99.40%	837	55.20%	0.00%
Unigene100460_NormalA	14.2086	97.89%	997	51.86%	0.00%
Unigene100461_NormalA	16.7442	99.61%	258	33.33%	0.00%
Unigene100462_NormalA	26.3401	99.80%	2458	37.55%	0.00%
Unigene100463_NormalA	6.8421	96.49%	171	24.56%	0.00%
Unigene100464_NormalA	31.4609	99.13%	575	62.26%	0.00%
Unigene100465_NormalA	34.2149	99.72%	726	57.99%	0.00%
Unigene100466_NormalA	14.2419	98.92%	1207	35.54%	0.00%
Unigene100467_NormalA	15.9558	99.83%	2306	56.03%	0.00%
Unigene100468_NormalA	75.7714	99.81%	525	39.43%	0.00%
Unigene100469_NormalA	65.7861	97.93%	2468	38.82%	0.00%
Unigene10046_NormalA	9.0494	99.45%	547	36.20%	0.00%
Unigene100470_NormalA	70.4902	99.88%	3229	41.03%	0.00%
Unigene100471_NormalA	82.306	99.92%	4797	40.09%	0.00%
Unigene100472_NormalA	253.3911	99.89%	4428	42.34%	0.00%
Unigene100473_NormalA	85.8087	99.95%	3951	38.75%	0.00%
Unigene100474_NormalA	106.8839	97.42%	1938	41.80%	0.00%
Unigene100475_NormalA	74.1729	99.92%	2383	39.15%	0.00%
Unigene100476_NormalA	53.6999	99.85%	3302	47.73%	0.00%
Unigene100477_NormalA	26.7412	99.89%	939	50.80%	0.00%
Unigene100478_NormalA	57.5731	99.92%	3612	48.48%	0.00%
Unigene100479_NormalA	72.5838	99.95%	2040	51.91%	0.00%
Unigene10047_NormalA	7.7285	99.17%	361	41.00%	0.00%
Unigene100480_NormalA	28.4758	99.54%	433	48.27%	0.00%
Unigene100481_NormalA	57.9083	99.97%	3532	50.57%	0.00%
Unigene100482_NormalA	60.0175	99.97%	3434	50.84%	0.00%
Unigene100483_NormalA	53.9378	99.86%	3474	48.19%	0.00%
Unigene100484_NormalA	72.9259	99.91%	2119	50.02%	0.00%
Unigene100485_NormalA	73.7288	99.90%	1947	49.41%	0.00%
Unigene100486_NormalA	67.3695	99.87%	2390	48.62%	0.00%
Unigene100487_NormalA	43.205	99.92%	4717	43.93%	0.00%
Unigene100488_NormalA	60.2873	99.94%	3341	49.36%	0.00%
Unigene100489_NormalA	24.7651	98.94%	1788	46.03%	0.00%
Unigene10048_NormalA	10.418	95.18%	311	61.09%	0.00%
Unigene100490_NormalA	49.8871	99.89%	4696	48.19%	0.00%
Unigene100491_NormalA	20.4101	99.62%	3465	41.13%	0.00%
Unigene100492_NormalA	77.0241	99.84%	3065	43.43%	0.00%
Unigene100493_NormalA	66.8711	99.86%	2218	47.97%	0.00%
Unigene100494_NormalA	68.4471	99.95%	2138	51.40%	0.00%
Unigene100495_NormalA	60.1378	99.74%	1560	50.32%	0.00%
Unigene100496_NormalA	29.1176	99.51%	204	34.31%	0.00%
Unigene100497_NormalA	24.5275	98.46%	455	58.90%	0.00%
Unigene100498_NormalA	20.5798	99.08%	1197	45.53%	0.00%
Unigene100499_NormalA	15.3807	98.65%	591	34.01%	0.00%
Unigene10049_NormalA	10.8469	99.19%	614	54.07%	0.00%
Unigene1004_NormalA	17.3549	99.66%	586	50.85%	0.00%
Unigene100500_NormalA	13.1897	96.34%	464	57.11%	0.00%
Unigene100501_NormalA	10.9422	93.01%	329	29.48%	0.00%
Unigene100502_NormalA	11.1878	97.93%	724	70.03%	0.00%
Unigene100503_NormalA	68.1645	99.91%	5331	65.32%	0.00%
Unigene100504_NormalA	75.5949	99.68%	2799	67.99%	0.00%
Unigene100505_NormalA	69.2801	99.89%	4706	64.83%	0.00%
Unigene100506_NormalA	75.1725	99.59%	2174	67.71%	0.00%
Unigene100507_NormalA	10.3876	99.22%	1161	37.38%	0.00%
Unigene100508_NormalA	6.7699	93.81%	226	33.19%	0.00%
Unigene100509_NormalA	70.826	99.73%	747	52.61%	0.00%
Unigene10050_NormalA	10.3256	96.28%	645	59.38%	0.00%
Unigene100510_NormalA	24.3871	97.74%	620	32.26%	0.00%
Unigene100511_NormalA	16.1413	92.12%	368	32.61%	0.00%
Unigene100512_NormalA	16.7666	96.79%	467	63.60%	0.00%
Unigene100513_NormalA	21.4286	98.92%	462	67.97%	0.00%
Unigene100514_NormalA	30.3592	98.30%	824	58.13%	0.00%
Unigene100515_NormalA	61.7275	99.97%	7291	35.34%	0.00%
Unigene100516_NormalA	76.4505	99.88%	4331	41.72%	0.00%
Unigene100517_NormalA	46.7056	99.85%	4538	33.74%	0.00%
Unigene100518_NormalA	56.1077	99.37%	1578	48.23%	0.00%
Unigene100519_NormalA	54.2158	99.75%	2423	43.71%	0.00%
Unigene10051_NormalA	10.625	95.14%	288	52.43%	0.00%
Unigene100520_NormalA	43.6493	99.61%	3365	35.10%	0.00%
Unigene100521_NormalA	44.2601	99.61%	3345	35.19%	0.00%
Unigene100522_NormalA	42.5152	99.40%	2657	47.80%	0.00%
Unigene100523_NormalA	44.1716	99.79%	3368	35.36%	0.00%
Unigene100524_NormalA	47.4858	99.85%	4518	33.80%	0.00%
Unigene100525_NormalA	43.6057	99.79%	3388	35.27%	0.00%
Unigene100526_NormalA	61.964	99.97%	7271	35.39%	0.00%
Unigene100527_NormalA	39.1304	98.86%	874	46.22%	0.00%
Unigene100528_NormalA	45.9994	99.65%	1719	40.84%	0.00%
Unigene100529_NormalA	12.1648	99.56%	910	33.41%	0.00%
Unigene10052_NormalA	10.4104	96.27%	536	46.83%	0.00%
Unigene100530_NormalA	176.7331	99.67%	1536	56.97%	0.00%
Unigene100531_NormalA	287.3653	99.65%	2264	59.01%	0.00%
Unigene100532_NormalA	215.8934	99.97%	2937	57.71%	0.00%
Unigene100533_NormalA	120.0563	98.31%	533	57.41%	0.00%
Unigene100534_NormalA	318.8065	98.61%	863	59.79%	0.00%
Unigene100535_NormalA	71.0781	99.89%	1896	45.94%	0.00%
Unigene100536_NormalA	61.0435	99.78%	460	41.52%	0.00%
Unigene100537_NormalA	754.4135	98.35%	2491	58.37%	0.00%
Unigene100538_NormalA	72.4813	99.88%	2541	54.27%	0.00%
Unigene100539_NormalA	21.375	98.12%	160	60.00%	0.00%
Unigene10053_NormalA	9.4737	95.35%	817	42.47%	0.00%
Unigene100540_NormalA	97.6925	99.73%	1122	66.67%	0.00%
Unigene100541_NormalA	8.9224	93.10%	232	34.48%	0.00%
Unigene100542_NormalA	12.3605	82.83%	233	40.34%	0.00%
Unigene100543_NormalA	3.7631	76.31%	287	43.90%	0.00%
Unigene100544_NormalA	14.6667	98.89%	270	41.48%	0.00%
Unigene100545_NormalA	8.7245	96.94%	196	38.27%	0.00%
Unigene100546_NormalA	43.1387	98.07%	1139	41.44%	0.00%
Unigene100547_NormalA	3.913	91.85%	184	34.78%	0.00%
Unigene100548_NormalA	14.3057	99.65%	1145	33.19%	0.00%
Unigene100549_NormalA	8.0153	99.49%	393	38.93%	0.00%
Unigene10054_NormalA	6.9545	85.00%	220	48.64%	0.00%
Unigene100550_NormalA	8.7332	82.21%	371	45.01%	0.00%
Unigene100551_NormalA	20.3226	94.62%	186	34.41%	0.00%
Unigene100552_NormalA	10.6687	92.71%	329	30.40%	0.00%
Unigene100553_NormalA	24.1586	98.05%	719	42.14%	0.00%
Unigene100554_NormalA	171.7092	99.93%	2768	51.59%	0.00%
Unigene100555_NormalA	16.3212	99.05%	1158	40.33%	0.00%
Unigene100556_NormalA	11.5714	91.43%	280	31.07%	0.00%
Unigene100557_NormalA	32.5191	95.42%	393	35.88%	0.00%
Unigene100558_NormalA	89.7	99.63%	1070	43.46%	0.00%
Unigene100559_NormalA	118.5309	99.91%	1164	44.16%	0.00%
Unigene10055_NormalA	9.9519	97.60%	416	38.70%	0.00%
Unigene100560_NormalA	8.5016	86.97%	307	41.37%	0.00%
Unigene100561_NormalA	18.4452	94.52%	566	47.17%	0.00%
Unigene100562_NormalA	12.4845	93.37%	483	38.30%	0.00%
Unigene100563_NormalA	23.4692	99.11%	1119	39.41%	0.00%
Unigene100564_NormalA	29.2271	99.79%	1863	38.65%	0.00%
Unigene100565_NormalA	42.7453	99.79%	958	40.61%	0.00%
Unigene100566_NormalA	38.3499	99.93%	2698	35.51%	0.00%
Unigene100567_NormalA	39.1466	99.55%	880	40.45%	0.00%
Unigene100568_NormalA	34.3439	99.95%	3681	35.91%	0.00%
Unigene100569_NormalA	31.3658	99.90%	1941	38.79%	0.00%
Unigene10056_NormalA	9.7746	99.59%	488	55.74%	0.00%
Unigene100570_NormalA	10.9392	89.50%	181	38.67%	0.00%
Unigene100571_NormalA	26.8571	99.25%	2520	32.26%	0.00%
Unigene100572_NormalA	409.3114	99.70%	334	37.13%	0.00%
Unigene100573_NormalA	32.3046	98.28%	755	32.85%	0.00%
Unigene100574_NormalA	34.1011	98.32%	950	32.95%	0.00%
Unigene100575_NormalA	75.274	99.88%	843	39.03%	0.00%
Unigene100576_NormalA	52.4111	99.60%	759	32.15%	0.00%
Unigene100577_NormalA	446.044	99.58%	5005	51.69%	0.00%
Unigene100578_NormalA	31.6031	98.47%	393	53.94%	0.00%
Unigene100579_NormalA	79.0226	99.78%	1811	55.33%	0.00%
Unigene10057_NormalA	9.9419	97.67%	688	53.20%	0.00%
Unigene100580_NormalA	70.1188	99.68%	926	58.96%	0.00%
Unigene100581_NormalA	56.9717	99.39%	1627	52.18%	0.00%
Unigene100582_NormalA	10.9908	92.86%	434	52.53%	0.00%
Unigene100583_NormalA	31.4699	99.78%	449	51.89%	0.00%
Unigene100584_NormalA	55.1124	99.72%	712	33.99%	0.00%
Unigene100585_NormalA	27.9808	99.04%	624	33.81%	0.00%
Unigene100586_NormalA	33.3289	99.41%	1359	38.85%	0.00%
Unigene100587_NormalA	41.7778	99.51%	405	34.32%	0.00%
Unigene100588_NormalA	49.852	99.81%	1034	54.26%	0.00%
Unigene100589_NormalA	20.1493	98.01%	201	40.80%	0.00%
Unigene10058_NormalA	9.3665	98.87%	442	52.49%	0.00%
Unigene100590_NormalA	24.2004	99.79%	948	33.23%	0.00%
Unigene100591_NormalA	26.0244	99.91%	1148	34.06%	0.00%
Unigene100592_NormalA	57.2034	99.72%	354	45.20%	0.00%
Unigene100593_NormalA	18.296	98.80%	669	35.13%	0.00%
Unigene100594_NormalA	29.2107	99.72%	1799	36.58%	0.00%
Unigene100595_NormalA	11.8868	90.13%	689	31.79%	0.00%
Unigene100596_NormalA	33.6089	96.50%	2598	43.80%	0.00%
Unigene100597_NormalA	15.4648	86.48%	355	33.24%	0.00%
Unigene100598_NormalA	14.1923	98.46%	1040	34.13%	0.00%
Unigene100599_NormalA	14.7089	99.28%	979	32.28%	0.00%
Unigene10059_NormalA	10.5498	99.38%	964	52.07%	0.00%
Unigene1005_NormalA	12.8353	99.49%	589	60.27%	0.00%
Unigene100600_NormalA	16.4531	97.50%	640	36.09%	0.00%
Unigene100601_NormalA	8.9842	99.30%	571	33.45%	0.00%
Unigene100602_NormalA	19.16	89.41%	869	35.67%	0.00%
Unigene100603_NormalA	38.6187	99.62%	1306	33.23%	0.00%
Unigene100604_NormalA	46.421	99.50%	1810	42.93%	0.00%
Unigene100605_NormalA	17.5648	98.79%	579	33.16%	0.00%
Unigene100606_NormalA	8.6867	97.94%	632	36.39%	0.00%
Unigene100607_NormalA	38.6515	99.87%	2247	44.59%	0.00%
Unigene100608_NormalA	13.0711	99.24%	661	35.40%	0.00%
Unigene100609_NormalA	20.6459	90.65%	898	34.97%	0.00%
Unigene10060_NormalA	10	97.86%	234	30.77%	0.00%
Unigene100610_NormalA	41.7885	99.82%	1135	34.27%	0.00%
Unigene100611_NormalA	2.0339	79.10%	177	38.42%	0.00%
Unigene100612_NormalA	8.4802	95.74%	329	33.13%	0.00%
Unigene100613_NormalA	22.2152	92.41%	158	34.18%	0.00%
Unigene100614_NormalA	30.6061	99.33%	297	28.96%	0.00%
Unigene100615_NormalA	7.3817	76.03%	317	28.71%	0.00%
Unigene100616_NormalA	79.6619	99.91%	8784	53.46%	0.00%
Unigene100617_NormalA	90.3865	99.90%	7684	52.32%	0.00%
Unigene100618_NormalA	97.4051	99.89%	7110	53.21%	0.00%
Unigene100619_NormalA	51.7665	99.24%	1717	49.04%	0.00%
Unigene10061_NormalA	10.2	98.00%	450	30.67%	0.00%
Unigene100620_NormalA	4.3548	77.82%	248	50.00%	0.00%
Unigene100621_NormalA	115.7527	99.94%	3275	53.53%	0.00%
Unigene100622_NormalA	88.3978	99.90%	7864	52.34%	0.00%
Unigene100623_NormalA	79.1647	99.91%	8763	53.26%	0.00%
Unigene100624_NormalA	94.2344	99.89%	7269	52.96%	0.00%
Unigene100625_NormalA	90.7592	99.90%	7705	52.55%	0.00%
Unigene100626_NormalA	75.2372	99.91%	9358	52.71%	0.00%
Unigene100627_NormalA	81.2552	99.91%	8604	53.46%	0.00%
Unigene100628_NormalA	95.0864	99.89%	7290	53.21%	0.00%
Unigene100629_NormalA	76.6441	99.91%	9178	52.70%	0.00%
Unigene10062_NormalA	12.2493	99.43%	698	37.97%	0.00%
Unigene100630_NormalA	93.4336	99.89%	7449	52.97%	0.00%
Unigene100631_NormalA	14.781	93.07%	274	47.08%	0.00%
Unigene100632_NormalA	78.2149	99.91%	9019	52.89%	0.00%
Unigene100633_NormalA	76.7529	99.91%	9199	52.90%	0.00%
Unigene100634_NormalA	77.6417	99.91%	8943	53.26%	0.00%
Unigene100635_NormalA	92.8465	99.89%	7525	52.53%	0.00%
Unigene100636_NormalA	7.5419	94.69%	358	58.10%	0.00%
Unigene100637_NormalA	70.936	97.54%	203	42.36%	0.00%
Unigene100638_NormalA	8.3571	98.93%	280	55.71%	0.00%
Unigene100639_NormalA	33.1003	94.83%	329	39.82%	0.00%
Unigene10063_NormalA	7.8775	98.25%	457	49.02%	0.00%
Unigene100640_NormalA	5.625	98.84%	432	33.33%	0.00%
Unigene100641_NormalA	54.7122	99.73%	1112	33.72%	0.00%
Unigene100642_NormalA	38.2529	99.61%	767	28.68%	0.00%
Unigene100643_NormalA	85.3548	99.35%	775	33.68%	0.00%
Unigene100644_NormalA	57.1823	99.82%	543	31.86%	0.00%
Unigene100645_NormalA	4.4082	89.39%	245	39.18%	0.00%
Unigene100646_NormalA	102.5621	99.86%	1416	42.09%	0.00%
Unigene100647_NormalA	6.4286	98.47%	196	33.16%	0.00%
Unigene100648_NormalA	8.0105	97.91%	382	40.58%	0.00%
Unigene100649_NormalA	19.1614	99.12%	1357	45.03%	0.00%
Unigene10064_NormalA	7.4586	85.08%	181	48.07%	0.00%
Unigene100650_NormalA	19.8715	99.18%	856	44.74%	0.00%
Unigene100651_NormalA	21.5094	95.60%	318	38.36%	0.00%
Unigene100652_NormalA	25.929	91.86%	479	41.34%	0.00%
Unigene100653_NormalA	6.9796	97.96%	245	34.69%	0.00%
Unigene100654_NormalA	259.4907	99.71%	1021	53.09%	0.00%
Unigene100655_NormalA	36.2405	98.66%	524	40.84%	0.00%
Unigene100656_NormalA	216.2652	99.16%	954	45.91%	0.00%
Unigene100657_NormalA	24.4454	98.95%	1145	38.78%	0.00%
Unigene100658_NormalA	77.2293	97.04%	1487	45.53%	0.00%
Unigene100659_NormalA	17.0156	99.06%	640	40.31%	0.00%
Unigene10065_NormalA	8.9691	99.31%	582	50.00%	0.00%
Unigene100660_NormalA	10.1332	99.88%	826	38.01%	0.00%
Unigene100661_NormalA	37.6064	99.29%	2396	45.70%	0.00%
Unigene100662_NormalA	32.63	99.82%	3332	46.76%	0.00%
Unigene100663_NormalA	18.6442	99.78%	3567	32.35%	0.00%
Unigene100664_NormalA	17.9939	99.73%	2961	33.23%	0.00%
Unigene100665_NormalA	42.1488	99.72%	2904	36.33%	0.00%
Unigene100666_NormalA	72.4339	99.92%	1263	45.76%	0.00%
Unigene100667_NormalA	52.0697	99.91%	4460	38.32%	0.00%
Unigene100668_NormalA	35.0881	98.00%	2100	44.10%	0.00%
Unigene100669_NormalA	8.9338	96.69%	272	25.00%	0.00%
Unigene10066_NormalA	6.9863	98.40%	438	41.32%	0.00%
Unigene100670_NormalA	20.4302	99.63%	2162	48.57%	0.00%
Unigene100671_NormalA	7.1739	93.84%	276	37.68%	0.00%
Unigene100672_NormalA	8.301	98.06%	206	26.21%	0.00%
Unigene100673_NormalA	60.4945	98.35%	546	46.70%	0.00%
Unigene100674_NormalA	85.4974	99.71%	1719	54.22%	0.00%
Unigene100675_NormalA	48.5603	99.79%	3855	48.48%	0.00%
Unigene100676_NormalA	48.2932	99.49%	3949	50.39%	0.00%
Unigene100677_NormalA	30.1033	99.57%	2333	51.26%	0.00%
Unigene100678_NormalA	34.4631	99.96%	2287	48.14%	0.00%
Unigene100679_NormalA	66.8071	99.09%	2208	51.81%	0.00%
Unigene10067_NormalA	9.2818	90.42%	543	39.78%	0.00%
Unigene100680_NormalA	53.1226	99.83%	1199	60.63%	0.00%
Unigene100681_NormalA	8.4156	94.81%	385	24.68%	0.00%
Unigene100682_NormalA	12.9358	97.55%	327	38.53%	0.00%
Unigene100683_NormalA	28.1888	99.97%	2972	40.28%	0.00%
Unigene100684_NormalA	45.9902	99.72%	1424	51.05%	0.00%
Unigene100685_NormalA	13.7722	98.40%	562	42.88%	0.00%
Unigene100686_NormalA	3.4807	82.87%	181	32.60%	0.00%
Unigene100687_NormalA	12.2449	98.98%	588	36.05%	0.00%
Unigene100688_NormalA	4.4318	95.08%	264	31.06%	0.00%
Unigene100689_NormalA	17.9297	99.80%	1024	34.96%	0.00%
Unigene10068_NormalA	6.4068	98.98%	295	47.46%	0.00%
Unigene100690_NormalA	59.5888	99.58%	3794	42.07%	0.00%
Unigene100691_NormalA	61.0688	99.89%	3677	41.15%	0.00%
Unigene100692_NormalA	13.1499	96.96%	527	43.83%	0.00%
Unigene100693_NormalA	9.6585	97.32%	410	36.10%	0.00%
Unigene100694_NormalA	12.6146	98.92%	371	45.28%	0.00%
Unigene100695_NormalA	14.385	99.24%	1444	39.06%	0.00%
Unigene100696_NormalA	9.6043	99.28%	834	39.81%	0.00%
Unigene100697_NormalA	9.538	96.47%	736	42.80%	0.00%
Unigene100698_NormalA	63.4369	99.24%	2117	34.25%	0.00%
Unigene100699_NormalA	25.5984	99.84%	1265	38.66%	0.00%
Unigene10069_NormalA	8.4066	97.25%	182	40.66%	0.00%
Unigene1006_NormalA	67.7071	99.45%	2001	44.93%	0.00%
Unigene100700_NormalA	83.0553	99.92%	1283	38.11%	0.00%
Unigene100701_NormalA	14.2506	99.39%	1301	48.81%	0.00%
Unigene100702_NormalA	27.3551	99.81%	1056	37.41%	0.00%
Unigene100703_NormalA	22.1649	99.70%	1334	41.45%	0.00%
Unigene100704_NormalA	18.5408	98.71%	233	34.33%	0.00%
Unigene100705_NormalA	34.0541	97.60%	333	31.83%	0.00%
Unigene100706_NormalA	7.1429	88.49%	252	24.60%	0.00%
Unigene100707_NormalA	10.5882	98.69%	459	56.43%	0.00%
Unigene100708_NormalA	82.8148	99.72%	4303	38.65%	0.00%
Unigene100709_NormalA	65.4779	99.76%	3373	37.68%	0.00%
Unigene10070_NormalA	8.3113	95.51%	379	33.25%	0.00%
Unigene100710_NormalA	26.5738	93.04%	359	37.60%	0.00%
Unigene100711_NormalA	90.1517	99.76%	4232	39.30%	0.00%
Unigene100712_NormalA	76.2487	98.00%	949	46.89%	0.00%
Unigene100713_NormalA	18.1465	99.01%	1720	36.51%	0.00%
Unigene100714_NormalA	78.9857	98.24%	1814	30.60%	0.00%
Unigene100715_NormalA	20.3086	99.66%	3856	56.79%	0.00%
Unigene100716_NormalA	221.335	99.66%	1191	57.93%	0.00%
Unigene100717_NormalA	16.4136	99.69%	5744	57.49%	0.00%
Unigene100718_NormalA	50.266	99.60%	752	53.32%	0.00%
Unigene100719_NormalA	9.8824	99.22%	510	46.47%	0.00%
Unigene10071_NormalA	9.3811	94.46%	307	46.58%	0.00%
Unigene100720_NormalA	20.3302	99.88%	1614	36.86%	0.00%
Unigene100721_NormalA	28.0498	95.43%	984	36.79%	0.00%
Unigene100722_NormalA	27.553	98.73%	944	40.57%	0.00%
Unigene100723_NormalA	42.725	98.15%	811	34.40%	0.00%
Unigene100724_NormalA	7.3684	95.32%	342	29.24%	0.00%
Unigene100725_NormalA	5.4167	95.37%	216	31.02%	0.00%
Unigene100726_NormalA	24.0522	98.78%	1474	50.61%	0.00%
Unigene100727_NormalA	12.9103	98.34%	725	56.28%	0.00%
Unigene100728_NormalA	20.7626	99.24%	1049	42.04%	0.00%
Unigene100729_NormalA	39.2727	98.84%	1210	38.76%	0.00%
Unigene10072_NormalA	9.4737	99.87%	741	36.17%	0.00%
Unigene100730_NormalA	18.5491	98.04%	1477	38.86%	0.00%
Unigene100731_NormalA	11.0902	98.56%	1597	33.81%	0.00%
Unigene100732_NormalA	12.0401	98.33%	598	46.15%	0.00%
Unigene100733_NormalA	761.733	99.53%	427	44.03%	0.00%
Unigene100734_NormalA	23.6561	99.76%	2044	53.42%	0.00%
Unigene100735_NormalA	230.1901	97.28%	2315	38.19%	0.00%
Unigene100736_NormalA	170.1948	99.90%	1001	41.96%	0.00%
Unigene100737_NormalA	288.0419	97.16%	2150	42.00%	0.00%
Unigene100738_NormalA	138.5023	99.94%	1744	37.67%	0.00%
Unigene100739_NormalA	9.0265	95.87%	339	35.10%	0.00%
Unigene10073_NormalA	8.4706	98.04%	255	35.29%	0.00%
Unigene100740_NormalA	21.0295	96.24%	1117	62.40%	0.00%
Unigene100741_NormalA	18.9617	98.69%	992	37.80%	0.00%
Unigene100742_NormalA	30.4975	99.50%	1387	50.61%	0.00%
Unigene100743_NormalA	22.2707	99.97%	3140	48.76%	0.00%
Unigene100744_NormalA	22.8079	99.97%	3362	48.84%	0.00%
Unigene100745_NormalA	11.3004	97.53%	446	45.52%	0.00%
Unigene100746_NormalA	25.3687	99.80%	3499	46.90%	0.00%
Unigene100747_NormalA	69.3259	99.22%	1534	50.39%	0.00%
Unigene100748_NormalA	23.0239	99.97%	3522	48.78%	0.00%
Unigene100749_NormalA	24.4302	98.98%	781	37.00%	0.00%
Unigene10074_NormalA	6.6258	96.93%	163	37.42%	0.00%
Unigene100750_NormalA	108.7705	99.76%	1246	52.01%	0.00%
Unigene100751_NormalA	24.696	99.92%	1250	56.24%	0.00%
Unigene100752_NormalA	25.0213	99.93%	1410	55.25%	0.00%
Unigene100753_NormalA	11.5994	99.38%	644	45.03%	0.00%
Unigene100754_NormalA	31.1754	99.92%	3883	45.48%	0.00%
Unigene100755_NormalA	34.2391	99.46%	368	26.09%	0.00%
Unigene100756_NormalA	89.478	99.95%	2069	34.46%	0.00%
Unigene100757_NormalA	168.7059	99.87%	765	33.20%	0.00%
Unigene100758_NormalA	95.8615	99.95%	1979	34.71%	0.00%
Unigene100759_NormalA	119.821	99.92%	1201	36.47%	0.00%
Unigene10075_NormalA	9.4303	99.59%	983	39.27%	0.00%
Unigene100760_NormalA	197.5343	99.88%	846	37.00%	0.00%
Unigene100761_NormalA	153.8137	99.93%	1471	31.34%	0.00%
Unigene100762_NormalA	211.0667	99.85%	675	33.78%	0.00%
Unigene100763_NormalA	121.3709	99.90%	1030	34.27%	0.00%
Unigene100764_NormalA	20.0602	98.19%	332	26.20%	0.00%
Unigene100765_NormalA	28.9681	98.40%	814	53.69%	0.00%
Unigene100766_NormalA	146.9254	99.93%	1353	31.63%	0.00%
Unigene100767_NormalA	94.1023	99.90%	1936	38.69%	0.00%
Unigene100768_NormalA	514.2978	99.92%	2411	40.15%	0.00%
Unigene100769_NormalA	95.0242	98.03%	1322	38.20%	0.00%
Unigene10076_NormalA	6.5363	87.15%	179	59.22%	0.00%
Unigene100770_NormalA	136.9495	99.93%	1445	32.39%	0.00%
Unigene100771_NormalA	175.4643	99.93%	1359	32.67%	0.00%
Unigene100772_NormalA	161.9732	99.64%	1379	34.45%	0.00%
Unigene100773_NormalA	157.5865	99.96%	2827	33.18%	0.00%
Unigene100774_NormalA	145.64	99.96%	2622	33.26%	0.00%
Unigene100775_NormalA	323.1832	99.92%	1277	33.28%	0.00%
Unigene100776_NormalA	259.6079	99.91%	1158	33.07%	0.00%
Unigene100777_NormalA	200.122	99.51%	1230	33.25%	0.00%
Unigene100778_NormalA	323.6474	99.91%	1072	33.49%	0.00%
Unigene100779_NormalA	167.5789	99.96%	2536	33.44%	0.00%
Unigene10077_NormalA	8.7692	97.44%	195	46.67%	0.00%
Unigene100780_NormalA	256.2325	99.48%	1144	33.65%	0.00%
Unigene100781_NormalA	140.7488	99.66%	1465	34.06%	0.00%
Unigene100782_NormalA	22.3614	99.18%	487	31.83%	0.00%
Unigene100783_NormalA	133.8571	98.89%	630	35.24%	0.00%
Unigene100784_NormalA	11.9855	96.37%	413	36.80%	0.00%
Unigene100785_NormalA	30.1635	98.09%	734	41.14%	0.00%
Unigene100786_NormalA	24.6416	96.00%	851	41.83%	0.00%
Unigene100787_NormalA	31.4798	96.41%	223	35.43%	0.00%
Unigene100788_NormalA	62.0539	99.87%	4528	50.07%	0.00%
Unigene100789_NormalA	55.7499	99.88%	5174	49.69%	0.00%
Unigene10078_NormalA	9.812	96.24%	266	55.26%	0.00%
Unigene100790_NormalA	30.0798	99.73%	2633	49.94%	0.00%
Unigene100791_NormalA	30.8152	99.77%	2576	49.18%	0.00%
Unigene100792_NormalA	15.0915	97.41%	656	45.88%	0.00%
Unigene100793_NormalA	38.2646	98.70%	461	40.35%	0.00%
Unigene100794_NormalA	7.2193	95.99%	374	49.20%	0.00%
Unigene100795_NormalA	42.4633	99.62%	2111	50.92%	0.00%
Unigene100796_NormalA	18.5714	99.40%	1008	49.40%	0.00%
Unigene100797_NormalA	42.0288	99.73%	3756	50.72%	0.00%
Unigene100798_NormalA	42.0933	99.84%	3731	50.66%	0.00%
Unigene100799_NormalA	37.2591	99.69%	1930	49.90%	0.00%
Unigene10079_NormalA	10.4506	99.31%	577	54.94%	0.00%
Unigene1007_NormalA	29.1985	99.24%	262	69.47%	0.00%
Unigene100800_NormalA	54.5389	99.90%	4175	48.98%	0.00%
Unigene100801_NormalA	29.5534	99.79%	2351	50.96%	0.00%
Unigene100802_NormalA	43.0305	99.07%	1508	48.74%	0.00%
Unigene100803_NormalA	48.4862	99.81%	3085	51.41%	0.00%
Unigene100804_NormalA	35.3091	99.76%	2475	50.99%	0.00%
Unigene100805_NormalA	29.5017	99.72%	1806	49.78%	0.00%
Unigene100806_NormalA	38.575	99.86%	3607	50.62%	0.00%
Unigene100807_NormalA	48.3569	99.68%	3110	51.48%	0.00%
Unigene100808_NormalA	65.3441	99.87%	1482	49.19%	0.00%
Unigene100809_NormalA	45.3016	99.57%	1641	49.54%	0.00%
Unigene10080_NormalA	5.5901	94.41%	161	48.45%	0.00%
Unigene100810_NormalA	43.7228	98.83%	1533	48.92%	0.00%
Unigene100811_NormalA	62.3178	99.96%	4503	50.01%	0.00%
Unigene100812_NormalA	35.2231	99.71%	2757	50.02%	0.00%
Unigene100813_NormalA	13.75	99.17%	360	47.22%	0.00%
Unigene100814_NormalA	61.0633	99.94%	3348	48.66%	0.00%
Unigene100815_NormalA	35.7373	99.65%	1987	50.88%	0.00%
Unigene100816_NormalA	38.5325	99.75%	3632	50.69%	0.00%
Unigene100817_NormalA	15	97.00%	534	41.95%	0.00%
Unigene100818_NormalA	42.1287	98.85%	1655	49.97%	0.00%
Unigene100819_NormalA	43.9519	99.67%	1829	52.38%	0.00%
Unigene10081_NormalA	8.1818	94.32%	176	36.36%	0.00%
Unigene100820_NormalA	16.7109	98.14%	377	44.03%	0.00%
Unigene100821_NormalA	55.9928	99.95%	3893	49.52%	0.00%
Unigene100822_NormalA	42.184	99.08%	1630	49.82%	0.00%
Unigene100823_NormalA	8	94.22%	225	33.78%	0.00%
Unigene100824_NormalA	21.4486	99.22%	642	44.70%	0.00%
Unigene100825_NormalA	25.0693	99.80%	2452	49.06%	0.00%
Unigene100826_NormalA	64.8322	99.94%	3247	50.02%	0.00%
Unigene100827_NormalA	35.9472	99.71%	1705	52.43%	0.00%
Unigene100828_NormalA	56.726	99.96%	5149	49.64%	0.00%
Unigene100829_NormalA	62.4058	99.89%	3529	49.33%	0.00%
Unigene10082_NormalA	11.7814	99.06%	741	41.30%	0.00%
Unigene100830_NormalA	52.5714	99.95%	3994	48.40%	0.00%
Unigene100831_NormalA	13.219	97.36%	1137	38.35%	0.00%
Unigene100832_NormalA	45.6856	99.81%	1616	49.38%	0.00%
Unigene100833_NormalA	61.6162	99.92%	2426	47.98%	0.00%
Unigene100834_NormalA	44.1259	99.70%	2986	51.47%	0.00%
Unigene100835_NormalA	44.2249	99.83%	2961	51.40%	0.00%
Unigene100836_NormalA	5.331	99.30%	287	30.66%	0.00%
Unigene100837_NormalA	6.3211	99.33%	598	45.15%	0.00%
Unigene100838_NormalA	1430.1475	96.72%	793	49.05%	0.00%
Unigene100839_NormalA	439.3413	99.91%	2309	38.63%	0.00%
Unigene10083_NormalA	9.6158	99.64%	833	34.09%	0.00%
Unigene100840_NormalA	272.5207	99.95%	2220	39.95%	0.00%
Unigene100841_NormalA	223.7753	99.93%	1460	37.88%	0.00%
Unigene100842_NormalA	75.4644	99.89%	1852	47.03%	0.00%
Unigene100843_NormalA	54.0203	99.99%	9491	46.50%	0.00%
Unigene100844_NormalA	4.2023	85.99%	257	42.80%	0.00%
Unigene100845_NormalA	19.8039	91.29%	459	33.12%	0.00%
Unigene100846_NormalA	93.0023	99.25%	2129	45.14%	0.00%
Unigene100847_NormalA	9.2727	73.33%	165	42.42%	0.00%
Unigene100848_NormalA	30.5019	99.77%	1299	40.03%	0.00%
Unigene100849_NormalA	68.6814	99.52%	1676	37.59%	0.00%
Unigene10084_NormalA	7.2581	93.95%	248	55.24%	0.00%
Unigene100850_NormalA	19.9528	99.53%	636	34.91%	0.00%
Unigene100851_NormalA	326.745	99.98%	4235	39.60%	0.00%
Unigene100852_NormalA	342.6177	99.64%	2506	49.96%	0.00%
Unigene100853_NormalA	311.5823	99.96%	2413	43.64%	0.00%
Unigene100854_NormalA	222.8917	99.98%	5132	38.29%	0.00%
Unigene100855_NormalA	262.4825	99.97%	2939	36.82%	0.00%
Unigene100856_NormalA	179.7699	99.74%	3403	45.25%	0.00%
Unigene100857_NormalA	13.6383	98.86%	1399	37.46%	0.00%
Unigene100858_NormalA	84.0476	99.93%	1449	43.82%	0.00%
Unigene100859_NormalA	33.3905	99.63%	2156	33.86%	0.00%
Unigene10085_NormalA	10.5634	99.53%	213	45.07%	0.00%
Unigene100860_NormalA	1243.3596	97.68%	1079	54.40%	0.00%
Unigene100861_NormalA	21.0198	99.91%	2318	43.10%	0.00%
Unigene100862_NormalA	61.2403	99.81%	1598	38.17%	0.00%
Unigene100863_NormalA	13.7647	99.16%	595	39.16%	0.00%
Unigene100864_NormalA	161.5311	99.96%	2670	32.70%	0.00%
Unigene100865_NormalA	43.0316	99.56%	2498	35.19%	0.00%
Unigene100866_NormalA	235.6256	99.98%	5165	36.09%	0.00%
Unigene100867_NormalA	7.3077	97.86%	234	39.32%	0.00%
Unigene100868_NormalA	11.5732	99.18%	731	42.82%	0.00%
Unigene100869_NormalA	15.0278	98.14%	539	53.99%	0.00%
Unigene10086_NormalA	10	96.30%	351	35.61%	0.00%
Unigene100870_NormalA	13.201	99.48%	1159	33.05%	0.00%
Unigene100871_NormalA	71.256	99.91%	3473	31.87%	0.00%
Unigene100872_NormalA	12.7789	99.09%	986	37.63%	0.00%
Unigene100873_NormalA	8.1818	98.25%	572	30.94%	0.00%
Unigene100874_NormalA	133.0317	99.86%	4321	37.88%	0.00%
Unigene100875_NormalA	83.037	99.83%	3514	35.03%	0.00%
Unigene100876_NormalA	41.497	99.70%	334	29.34%	0.00%
Unigene100877_NormalA	196.5782	99.67%	1221	49.80%	0.00%
Unigene100878_NormalA	10.2467	92.22%	527	31.88%	0.00%
Unigene100879_NormalA	64.1538	99.49%	195	53.33%	0.00%
Unigene10087_NormalA	10.7609	99.09%	552	44.93%	0.00%
Unigene100880_NormalA	27.5773	99.88%	4327	54.61%	0.00%
Unigene100881_NormalA	133.8824	99.88%	1607	43.25%	0.00%
Unigene100882_NormalA	43.6002	99.51%	1023	39.78%	0.00%
Unigene100883_NormalA	35.5078	97.07%	512	39.84%	0.00%
Unigene100884_NormalA	45.9431	98.89%	897	39.91%	0.00%
Unigene100885_NormalA	33.3904	99.17%	1209	33.09%	0.00%
Unigene100886_NormalA	29.2021	98.94%	188	42.55%	0.00%
Unigene100887_NormalA	35.7188	99.06%	320	32.19%	0.00%
Unigene100888_NormalA	161.5645	97.10%	620	60.48%	0.00%
Unigene100889_NormalA	12.1537	99.45%	2017	37.68%	0.00%
Unigene10088_NormalA	6.2727	88.79%	330	37.88%	0.00%
Unigene100890_NormalA	37.0143	98.17%	1257	38.58%	0.00%
Unigene100891_NormalA	27.25	99.70%	984	40.24%	0.00%
Unigene100892_NormalA	12.9303	98.58%	703	37.55%	0.00%
Unigene100893_NormalA	7.2	97.78%	225	39.56%	0.00%
Unigene100894_NormalA	59.7578	99.94%	1610	43.42%	0.00%
Unigene100895_NormalA	55.968	99.75%	2753	43.88%	0.00%
Unigene100896_NormalA	37.4475	99.24%	3540	39.01%	0.00%
Unigene100897_NormalA	56.1893	99.07%	3449	44.68%	0.00%
Unigene100898_NormalA	58.6375	98.87%	2306	44.75%	0.00%
Unigene100899_NormalA	37.0628	99.78%	1338	37.29%	0.00%
Unigene10089_NormalA	9.1875	93.96%	480	38.54%	0.00%
Unigene1008_NormalA	10.9363	99.20%	502	37.65%	0.00%
Unigene100900_NormalA	52.8684	99.71%	1018	37.92%	0.00%
Unigene100901_NormalA	27.1042	97.17%	777	70.14%	0.00%
Unigene100902_NormalA	21.1304	97.83%	460	32.83%	0.00%
Unigene100903_NormalA	119.6959	99.95%	1993	44.25%	0.00%
Unigene100904_NormalA	14.2726	99.21%	763	34.73%	0.00%
Unigene100905_NormalA	7.4227	75.26%	194	45.88%	0.00%
Unigene100906_NormalA	18.9474	94.74%	190	37.37%	0.00%
Unigene100907_NormalA	40.1343	99.40%	1489	42.65%	0.00%
Unigene100908_NormalA	34.3315	99.16%	1436	42.90%	0.00%
Unigene100909_NormalA	45.3852	99.14%	1402	44.01%	0.00%
Unigene10090_NormalA	10.2728	97.84%	788	34.90%	0.00%
Unigene100910_NormalA	6.3529	89.71%	340	48.24%	0.00%
Unigene100911_NormalA	29.264	99.41%	1523	41.63%	0.00%
Unigene100912_NormalA	2.8846	93.59%	156	34.62%	0.00%
Unigene100913_NormalA	12.637	90.07%	292	35.62%	0.00%
Unigene100914_NormalA	26.7719	99.83%	1162	41.31%	0.00%
Unigene100915_NormalA	25.5971	99.58%	963	43.41%	0.00%
Unigene100916_NormalA	12.6456	99.87%	790	41.52%	0.00%
Unigene100917_NormalA	23.1626	99.50%	2195	38.50%	0.00%
Unigene100918_NormalA	13.2277	97.98%	347	49.86%	0.00%
Unigene100919_NormalA	13.2537	99.30%	1005	46.87%	0.00%
Unigene10091_NormalA	9.8514	98.92%	740	36.89%	0.00%
Unigene100920_NormalA	16.7391	97.81%	1096	53.65%	0.00%
Unigene100921_NormalA	34.7251	99.88%	1684	51.07%	0.00%
Unigene100922_NormalA	21.1765	95.75%	306	54.90%	0.00%
Unigene100923_NormalA	110.3105	99.92%	2554	55.36%	0.00%
Unigene100924_NormalA	17.2556	99.86%	2833	43.73%	0.00%
Unigene100925_NormalA	14.3654	98.27%	520	50.19%	0.00%
Unigene100926_NormalA	13.7064	99.27%	545	56.70%	0.00%
Unigene100927_NormalA	68.9641	99.88%	5717	52.11%	0.00%
Unigene100928_NormalA	73.8828	99.86%	4981	52.40%	0.00%
Unigene100929_NormalA	24.6548	99.39%	817	46.63%	0.00%
Unigene10092_NormalA	8.5612	99.84%	1251	43.96%	0.00%
Unigene100930_NormalA	18.0817	98.71%	2412	33.79%	0.00%
Unigene100931_NormalA	16.1677	96.71%	668	39.52%	0.00%
Unigene100932_NormalA	13.6922	99.64%	1124	43.86%	0.00%
Unigene100933_NormalA	34.9811	99.62%	795	53.08%	0.00%
Unigene100934_NormalA	11.3984	94.99%	379	31.66%	0.00%
Unigene100935_NormalA	73.6231	99.93%	7397	45.48%	0.00%
Unigene100936_NormalA	60.7799	99.70%	1990	44.12%	0.00%
Unigene100937_NormalA	17.1963	99.58%	963	34.58%	0.00%
Unigene100938_NormalA	14.8235	99.02%	510	40.59%	0.00%
Unigene100939_NormalA	33.2074	98.84%	1384	38.22%	0.00%
Unigene10093_NormalA	6	95.90%	195	49.74%	0.00%
Unigene100940_NormalA	23.7575	98.75%	1200	32.67%	0.00%
Unigene100941_NormalA	39.4432	99.48%	1347	34.82%	0.00%
Unigene100942_NormalA	193.3558	99.75%	2015	42.53%	0.00%
Unigene100943_NormalA	24.7761	99.96%	4824	43.41%	0.00%
Unigene100944_NormalA	61.6612	99.85%	3929	40.06%	0.00%
Unigene100945_NormalA	34.0116	99.13%	344	49.42%	0.00%
Unigene100946_NormalA	21.0165	97.80%	364	51.92%	0.00%
Unigene100947_NormalA	28.5861	99.95%	3774	43.64%	0.00%
Unigene100948_NormalA	51.2113	99.72%	355	33.24%	0.00%
Unigene100949_NormalA	89.1529	99.76%	850	43.06%	0.00%
Unigene10094_NormalA	7.9535	95.35%	215	36.74%	0.00%
Unigene100950_NormalA	47.6699	99.78%	927	41.64%	0.00%
Unigene100951_NormalA	117.5077	99.87%	2399	32.01%	0.00%
Unigene100952_NormalA	24.9494	99.62%	1859	41.74%	0.00%
Unigene100953_NormalA	24.2407	99.96%	4537	43.11%	0.00%
Unigene100954_NormalA	28.6555	99.95%	4061	43.95%	0.00%
Unigene100955_NormalA	5.4	86.50%	200	39.00%	0.00%
Unigene100956_NormalA	23.9623	99.16%	477	41.51%	0.00%
Unigene100957_NormalA	17.6987	98.95%	478	60.25%	0.00%
Unigene100958_NormalA	12.8	87.11%	225	71.56%	0.00%
Unigene100959_NormalA	76.6025	99.47%	571	52.01%	0.00%
Unigene10095_NormalA	5.9471	97.80%	227	35.24%	0.00%
Unigene100960_NormalA	21.4177	98.73%	790	60.25%	0.00%
Unigene100961_NormalA	57.9412	99.67%	306	49.67%	0.00%
Unigene100962_NormalA	26.918	98.80%	1085	36.87%	0.00%
Unigene100963_NormalA	6.8182	99.43%	528	38.64%	0.00%
Unigene100964_NormalA	41.7219	98.23%	453	50.99%	0.00%
Unigene100965_NormalA	45.3296	99.89%	3516	40.13%	0.00%
Unigene100966_NormalA	38.4427	99.79%	6182	46.04%	0.00%
Unigene100967_NormalA	26.404	99.56%	1834	46.18%	0.00%
Unigene100968_NormalA	255.2071	99.94%	5040	31.47%	0.00%
Unigene100969_NormalA	16.6085	93.02%	401	31.92%	0.00%
Unigene10096_NormalA	7.7285	90.58%	361	40.17%	0.00%
Unigene100970_NormalA	5.4217	96.39%	166	35.54%	0.00%
Unigene100971_NormalA	15.2568	99.66%	584	29.79%	0.00%
Unigene100972_NormalA	5.9694	98.98%	196	35.71%	0.00%
Unigene100973_NormalA	18.0723	98.66%	747	47.39%	0.00%
Unigene100974_NormalA	93.6149	99.47%	940	39.79%	0.00%
Unigene100975_NormalA	45.7015	99.52%	2305	38.35%	0.00%
Unigene100976_NormalA	12	90.00%	180	38.89%	0.00%
Unigene100977_NormalA	60.7035	98.60%	1791	42.49%	0.00%
Unigene100978_NormalA	103.564	99.68%	3170	45.43%	0.00%
Unigene100979_NormalA	17.6519	99.45%	1448	38.05%	0.00%
Unigene10097_NormalA	11.2166	99.41%	674	51.93%	0.00%
Unigene100980_NormalA	51.6393	99.23%	1037	41.18%	0.00%
Unigene100981_NormalA	13.2224	98.70%	1232	38.07%	0.00%
Unigene100982_NormalA	67.6667	99.24%	1584	44.07%	0.00%
Unigene100983_NormalA	79.3187	99.41%	2865	42.55%	0.00%
Unigene100984_NormalA	6.3423	97.99%	298	31.88%	0.00%
Unigene100985_NormalA	7.5209	95.54%	359	31.75%	0.00%
Unigene100986_NormalA	117.6672	99.70%	3702	58.94%	0.00%
Unigene100987_NormalA	156.3895	99.62%	1864	66.47%	0.00%
Unigene100988_NormalA	51.3761	99.85%	2696	59.50%	0.00%
Unigene100989_NormalA	128.5332	99.63%	4377	60.04%	0.00%
Unigene10098_NormalA	8.3415	99.76%	410	59.02%	0.00%
Unigene100990_NormalA	110.0181	99.71%	4198	59.34%	0.00%
Unigene100991_NormalA	70.7591	98.93%	2437	60.03%	0.00%
Unigene100992_NormalA	42.2141	99.18%	2200	58.86%	0.00%
Unigene100993_NormalA	50.3206	99.20%	998	64.83%	0.00%
Unigene100994_NormalA	142.5595	99.69%	2899	58.71%	0.00%
Unigene100995_NormalA	7.1495	92.06%	214	58.88%	0.00%
Unigene100996_NormalA	8.4225	98.66%	374	37.43%	0.00%
Unigene100997_NormalA	5.625	98.30%	176	36.36%	0.00%
Unigene100998_NormalA	5.6643	96.97%	429	56.18%	0.00%
Unigene100999_NormalA	84.3971	99.88%	5721	51.48%	0.00%
Unigene10099_NormalA	6.1905	94.18%	189	39.68%	0.00%
Unigene1009_NormalA	10.1825	97.81%	274	41.61%	0.00%
Unigene100_NormalA	55.1595	99.89%	9318	46.22%	0.00%
Unigene101000_NormalA	50.0947	99.22%	1541	64.57%	0.00%
Unigene101001_NormalA	5.7955	91.67%	264	39.77%	0.00%
Unigene101002_NormalA	5.4271	94.97%	199	48.74%	0.00%
Unigene101003_NormalA	4.4751	89.50%	181	60.22%	0.00%
Unigene101004_NormalA	4.8387	83.87%	186	41.40%	0.00%
Unigene101005_NormalA	9.0452	96.48%	199	33.17%	0.00%
Unigene101006_NormalA	31.6098	99.02%	820	47.07%	0.00%
Unigene101007_NormalA	81.5962	99.68%	1585	51.42%	0.00%
Unigene101008_NormalA	45.0902	98.20%	998	52.61%	0.00%
Unigene101009_NormalA	18.3158	95.09%	285	48.77%	0.00%
Unigene10100_NormalA	8.3955	98.13%	268	43.28%	0.00%
Unigene101010_NormalA	105.8338	99.93%	4609	35.80%	0.00%
Unigene101011_NormalA	128.0757	99.94%	5154	38.51%	0.00%
Unigene101012_NormalA	39.5104	99.95%	3656	33.04%	0.00%
Unigene101013_NormalA	162.2573	99.84%	1893	36.13%	0.00%
Unigene101014_NormalA	29.9911	99.89%	3700	44.35%	0.00%
Unigene101015_NormalA	79.1962	93.11%	958	37.47%	0.00%
Unigene101016_NormalA	75.5392	99.95%	4201	36.73%	0.00%
Unigene101017_NormalA	70.9032	99.96%	5514	36.07%	0.00%
Unigene101018_NormalA	75.7262	99.95%	4156	36.65%	0.00%
Unigene101019_NormalA	23.8444	99.75%	1600	34.75%	0.00%
Unigene10101_NormalA	9.5	98.89%	180	51.11%	0.00%
Unigene101020_NormalA	92.3641	99.86%	2197	41.51%	0.00%
Unigene101021_NormalA	24.7011	98.91%	368	55.43%	0.00%
Unigene101022_NormalA	129.8186	99.94%	5109	38.46%	0.00%
Unigene101023_NormalA	39.0557	99.94%	3611	32.90%	0.00%
Unigene101024_NormalA	39.4737	99.87%	3135	32.92%	0.00%
Unigene101025_NormalA	106.6236	99.93%	4564	35.71%	0.00%
Unigene101026_NormalA	43.9585	99.96%	4969	33.29%	0.00%
Unigene101027_NormalA	21.8295	98.67%	827	36.15%	0.00%
Unigene101028_NormalA	47.888	99.42%	857	43.87%	0.00%
Unigene101029_NormalA	20.8048	99.85%	1962	37.41%	0.00%
Unigene10102_NormalA	11.8324	99.84%	1217	47.33%	0.00%
Unigene101030_NormalA	9.0311	98.27%	289	43.25%	0.00%
Unigene101031_NormalA	6.5625	87.50%	192	45.83%	0.00%
Unigene101032_NormalA	9.2767	96.93%	553	38.34%	0.00%
Unigene101033_NormalA	8.9474	97.08%	342	45.91%	0.00%
Unigene101034_NormalA	10.6906	95.86%	362	40.33%	0.00%
Unigene101035_NormalA	4.901	95.05%	202	24.26%	0.00%
Unigene101036_NormalA	15.9548	99.00%	1901	38.24%	0.00%
Unigene101037_NormalA	5.6675	97.98%	397	28.97%	0.00%
Unigene101038_NormalA	6.1905	96.83%	189	34.92%	0.00%
Unigene101039_NormalA	8.9452	98.17%	493	45.64%	0.00%
Unigene10103_NormalA	5.7798	99.08%	218	40.83%	0.00%
Unigene101040_NormalA	41.7202	99.96%	2366	41.00%	0.00%
Unigene101041_NormalA	12.6585	99.75%	1625	43.82%	0.00%
Unigene101042_NormalA	27.3574	99.13%	1715	42.86%	0.00%
Unigene101043_NormalA	39.0275	99.72%	1453	43.63%	0.00%
Unigene101044_NormalA	135.1764	99.71%	2047	63.70%	0.00%
Unigene101045_NormalA	5.3289	88.16%	152	63.82%	0.00%
Unigene101046_NormalA	15.4237	99.06%	531	54.99%	0.00%
Unigene101047_NormalA	6.2963	86.83%	243	64.20%	0.00%
Unigene101048_NormalA	4.6632	96.89%	193	40.93%	0.00%
Unigene101049_NormalA	4.6753	85.06%	154	33.12%	0.00%
Unigene10104_NormalA	9.274	96.96%	427	50.12%	0.00%
Unigene101050_NormalA	87.0227	99.61%	1810	39.78%	0.00%
Unigene101051_NormalA	46.1112	99.57%	1385	43.10%	0.00%
Unigene101052_NormalA	5.9341	93.96%	182	31.87%	0.00%
Unigene101053_NormalA	10.1835	98.78%	327	35.78%	0.00%
Unigene101054_NormalA	13.1971	98.53%	1091	39.51%	0.00%
Unigene101055_NormalA	23.5205	99.35%	463	47.08%	0.00%
Unigene101056_NormalA	8.2317	97.68%	820	40.12%	0.00%
Unigene101057_NormalA	18.9105	94.94%	257	43.58%	0.00%
Unigene101058_NormalA	11.9061	99.70%	990	36.57%	0.00%
Unigene101059_NormalA	24.4688	96.88%	320	37.81%	0.00%
Unigene10105_NormalA	9.1304	90.82%	207	30.43%	0.00%
Unigene101060_NormalA	29.8042	99.18%	613	52.37%	0.00%
Unigene101061_NormalA	21.9195	98.61%	3517	49.53%	0.00%
Unigene101062_NormalA	20.9055	99.52%	2699	39.16%	0.00%
Unigene101063_NormalA	21.9981	98.98%	1076	39.31%	0.00%
Unigene101064_NormalA	258.1942	99.78%	1334	44.75%	0.00%
Unigene101065_NormalA	30.0355	95.62%	845	41.66%	0.00%
Unigene101066_NormalA	417.5717	99.95%	2134	43.63%	0.00%
Unigene101067_NormalA	30.1676	89.39%	179	50.84%	0.00%
Unigene101068_NormalA	268.6033	99.95%	2158	43.28%	0.00%
Unigene101069_NormalA	18.5393	98.50%	267	45.32%	0.00%
Unigene10106_NormalA	10.4464	99.46%	560	38.21%	0.00%
Unigene101070_NormalA	26.0938	99.51%	1845	48.24%	0.00%
Unigene101071_NormalA	374.1512	99.81%	2633	41.93%	0.00%
Unigene101072_NormalA	404.7751	99.94%	1801	46.81%	0.00%
Unigene101073_NormalA	16.1053	99.47%	190	43.16%	0.00%
Unigene101074_NormalA	33.1789	98.76%	1045	37.51%	0.00%
Unigene101075_NormalA	291.8707	99.97%	3433	46.66%	0.00%
Unigene101076_NormalA	14.5268	99.66%	1177	53.36%	0.00%
Unigene101077_NormalA	14.5033	99.62%	1828	46.61%	0.00%
Unigene101078_NormalA	11.623	97.21%	573	56.89%	0.00%
Unigene101079_NormalA	31.1475	99.90%	1993	58.10%	0.00%
Unigene10107_NormalA	9.711	97.50%	519	42.58%	0.00%
Unigene101080_NormalA	52.6313	99.40%	1657	62.76%	0.00%
Unigene101081_NormalA	22.5496	99.80%	3062	63.06%	0.00%
Unigene101082_NormalA	100.5806	97.66%	1154	65.25%	0.00%
Unigene101083_NormalA	46.0018	99.56%	2279	63.80%	0.00%
Unigene101084_NormalA	132.2837	99.97%	3564	64.03%	0.00%
Unigene101085_NormalA	47.4848	99.82%	3296	63.26%	0.00%
Unigene101086_NormalA	136.7733	99.96%	2784	64.69%	0.00%
Unigene101087_NormalA	7.6777	91.47%	211	63.98%	0.00%
Unigene101088_NormalA	7.6271	99.58%	236	43.64%	0.00%
Unigene101089_NormalA	132.9488	99.88%	1738	51.04%	0.00%
Unigene10108_NormalA	7.1163	98.60%	215	63.72%	0.00%
Unigene101090_NormalA	176.9879	99.78%	2719	51.89%	0.00%
Unigene101091_NormalA	95.4806	99.56%	1363	56.05%	0.00%
Unigene101092_NormalA	12.5787	98.82%	508	51.38%	0.00%
Unigene101093_NormalA	101.3019	99.88%	5200	61.10%	0.00%
Unigene101094_NormalA	14.8855	99.75%	1179	60.98%	0.00%
Unigene101095_NormalA	133.9018	99.91%	6556	58.33%	0.00%
Unigene101096_NormalA	14.7917	96.53%	432	54.17%	0.00%
Unigene101097_NormalA	4.6452	96.77%	155	56.13%	0.00%
Unigene101098_NormalA	238.0029	99.71%	1033	38.33%	0.00%
Unigene101099_NormalA	72.0203	99.42%	1380	58.12%	0.00%
Unigene10109_NormalA	7.7538	99.69%	325	60.92%	0.00%
Unigene1010_NormalA	7.0624	96.71%	913	41.29%	0.00%
Unigene101100_NormalA	23.6705	99.26%	2021	48.89%	0.00%
Unigene101101_NormalA	111.178	99.74%	3523	46.49%	0.00%
Unigene101102_NormalA	114.3163	99.74%	3415	46.53%	0.00%
Unigene101103_NormalA	92.4091	99.75%	5610	50.20%	0.00%
Unigene101104_NormalA	91.9897	99.40%	3483	45.79%	0.00%
Unigene101105_NormalA	67.7691	99.77%	3884	50.93%	0.00%
Unigene101106_NormalA	99.7216	99.96%	5650	50.60%	0.00%
Unigene101107_NormalA	90.0501	99.42%	3591	45.78%	0.00%
Unigene101108_NormalA	53.8889	99.01%	810	58.27%	0.00%
Unigene101109_NormalA	103.2764	99.96%	5542	50.70%	0.00%
Unigene10110_NormalA	9.7095	99.90%	964	69.50%	0.00%
Unigene101110_NormalA	86.4428	99.76%	5718	50.10%	0.00%
Unigene101111_NormalA	58.0872	99.63%	1353	39.02%	0.00%
Unigene101112_NormalA	111.0142	99.53%	424	48.35%	0.00%
Unigene101113_NormalA	2.8302	94.34%	159	55.35%	0.00%
Unigene101114_NormalA	16.6276	99.71%	341	59.82%	0.00%
Unigene101115_NormalA	9.5392	96.31%	434	57.60%	0.00%
Unigene101116_NormalA	8.2192	97.26%	219	57.99%	0.00%
Unigene101117_NormalA	31.8952	99.85%	649	61.33%	0.00%
Unigene101118_NormalA	24.7009	99.58%	1685	35.55%	0.00%
Unigene101119_NormalA	61.0227	99.37%	792	47.35%	0.00%
Unigene10111_NormalA	6.0811	89.19%	222	62.61%	0.00%
Unigene101120_NormalA	46.3929	99.95%	3948	46.12%	0.00%
Unigene101121_NormalA	53.9425	99.94%	3442	44.25%	0.00%
Unigene101122_NormalA	14.5055	99.41%	1187	56.44%	0.00%
Unigene101123_NormalA	34.0985	99.97%	6743	47.60%	0.00%
Unigene101124_NormalA	27.3568	98.97%	681	54.63%	0.00%
Unigene101125_NormalA	36.8254	99.97%	6237	46.69%	0.00%
Unigene101126_NormalA	28.3249	95.43%	394	30.46%	0.00%
Unigene101127_NormalA	26.55	97.00%	200	34.00%	0.00%
Unigene101128_NormalA	20.2841	99.62%	528	35.61%	0.00%
Unigene101129_NormalA	182.5894	99.95%	4077	36.84%	0.00%
Unigene10112_NormalA	8.2095	98.99%	296	43.58%	0.00%
Unigene101130_NormalA	266.8901	99.76%	2485	36.02%	0.00%
Unigene101131_NormalA	62.8223	99.94%	1722	43.90%	0.00%
Unigene101132_NormalA	147.0393	99.93%	2751	41.08%	0.00%
Unigene101133_NormalA	262.9839	99.93%	2738	36.16%	0.00%
Unigene101134_NormalA	231.7867	99.62%	3385	36.25%	0.00%
Unigene101135_NormalA	46.9027	99.84%	1892	39.48%	0.00%
Unigene101136_NormalA	252.9517	99.97%	3083	38.47%	0.00%
Unigene101137_NormalA	57.8444	99.36%	2024	39.38%	0.00%
Unigene101138_NormalA	48.7931	99.32%	2194	35.92%	0.00%
Unigene101139_NormalA	7.6325	97.88%	283	36.40%	0.00%
Unigene10113_NormalA	8.7265	98.70%	691	33.00%	0.00%
Unigene101140_NormalA	16.6115	99.58%	1686	36.83%	0.00%
Unigene101141_NormalA	29.8547	99.39%	826	28.09%	0.00%
Unigene101142_NormalA	49.3654	99.20%	873	39.52%	0.00%
Unigene101143_NormalA	6.6857	99.43%	350	34.57%	0.00%
Unigene101144_NormalA	190.4306	99.94%	1723	44.86%	0.00%
Unigene101145_NormalA	10.08	99.20%	250	48.80%	0.00%
Unigene101146_NormalA	49.6584	99.29%	1130	40.80%	0.00%
Unigene101147_NormalA	62.37	99.58%	1681	38.96%	0.00%
Unigene101148_NormalA	5.6	91.56%	225	48.44%	0.00%
Unigene101149_NormalA	3.6628	99.42%	172	34.30%	0.00%
Unigene10114_NormalA	10.2591	99.48%	193	32.12%	0.00%
Unigene101150_NormalA	8.1148	98.36%	488	48.98%	0.00%
Unigene101151_NormalA	9	99.71%	340	55.00%	0.00%
Unigene101152_NormalA	10.7555	98.21%	728	46.57%	0.00%
Unigene101153_NormalA	84.3652	99.71%	3124	45.81%	0.00%
Unigene101154_NormalA	56.4518	99.66%	5910	45.41%	0.00%
Unigene101155_NormalA	57.9855	99.58%	5659	45.20%	0.00%
Unigene101156_NormalA	77.7514	99.68%	4416	45.90%	0.00%
Unigene101157_NormalA	70.2685	99.78%	8566	45.34%	0.00%
Unigene101158_NormalA	29.2791	99.63%	541	52.31%	0.00%
Unigene101159_NormalA	88.9259	99.97%	3197	46.39%	0.00%
Unigene10115_NormalA	9.8507	99.00%	603	35.49%	0.00%
Unigene101160_NormalA	71.7294	99.72%	8315	45.20%	0.00%
Unigene101161_NormalA	54.5427	99.60%	6003	45.04%	0.00%
Unigene101162_NormalA	5.9124	96.72%	274	46.35%	0.00%
Unigene101163_NormalA	13.5992	99.37%	953	44.39%	0.00%
Unigene101164_NormalA	46.5062	98.19%	5960	42.32%	0.00%
Unigene101165_NormalA	65.2725	98.45%	6954	42.22%	0.00%
Unigene101166_NormalA	43.6666	98.38%	6682	41.20%	0.00%
Unigene101167_NormalA	70.4708	98.27%	6232	43.41%	0.00%
Unigene101168_NormalA	76.3284	98.32%	6425	44.45%	0.00%
Unigene101169_NormalA	70.6324	98.49%	7147	43.19%	0.00%
Unigene10116_NormalA	10.2905	99.77%	871	40.87%	0.00%
Unigene101170_NormalA	4.9091	89.55%	220	33.64%	0.00%
Unigene101171_NormalA	6.3035	98.64%	514	37.94%	0.00%
Unigene101172_NormalA	8.8184	97.98%	347	35.45%	0.00%
Unigene101173_NormalA	75.1677	98.41%	1634	33.35%	0.00%
Unigene101174_NormalA	158.2874	99.79%	950	65.79%	0.00%
Unigene101175_NormalA	50.8398	99.50%	2216	46.48%	0.00%
Unigene101176_NormalA	17.2365	99.23%	778	41.77%	0.00%
Unigene101177_NormalA	26.192	99.38%	323	31.27%	0.00%
Unigene101178_NormalA	20.016	98.88%	625	35.20%	0.00%
Unigene101179_NormalA	18.6772	99.64%	824	48.06%	0.00%
Unigene10117_NormalA	8.8657	98.21%	670	32.99%	0.00%
Unigene101180_NormalA	9.507	98.94%	568	39.44%	0.00%
Unigene101181_NormalA	35.8025	99.73%	729	49.66%	0.00%
Unigene101182_NormalA	20.6846	99.51%	409	37.65%	0.00%
Unigene101183_NormalA	15.4795	97.11%	657	38.05%	0.00%
Unigene101184_NormalA	17.6417	99.39%	653	41.96%	0.00%
Unigene101185_NormalA	16.8277	98.74%	476	41.81%	0.00%
Unigene101186_NormalA	44.9952	99.79%	1883	30.96%	0.00%
Unigene101187_NormalA	90.7581	99.58%	1922	40.06%	0.00%
Unigene101188_NormalA	13.0686	99.90%	991	42.48%	0.00%
Unigene101189_NormalA	27.9692	99.79%	1396	49.07%	0.00%
Unigene10118_NormalA	9.1189	99.34%	454	54.19%	0.00%
Unigene101190_NormalA	4.2604	91.72%	169	27.22%	0.00%
Unigene101191_NormalA	14.6571	99.71%	350	34.00%	0.00%
Unigene101192_NormalA	42.8642	98.20%	611	40.10%	0.00%
Unigene101193_NormalA	17.2777	98.36%	1588	36.52%	0.00%
Unigene101194_NormalA	28.0856	99.83%	2337	48.69%	0.00%
Unigene101195_NormalA	17.4545	95.15%	165	52.73%	0.00%
Unigene101196_NormalA	13.3163	97.96%	392	57.14%	0.00%
Unigene101197_NormalA	12.3451	90.27%	226	41.59%	0.00%
Unigene101198_NormalA	13.6025	99.59%	483	62.11%	0.00%
Unigene101199_NormalA	21.9772	98.43%	2672	39.15%	0.00%
Unigene10119_NormalA	11.6827	99.52%	624	52.72%	0.00%
Unigene1011_NormalA	25.4413	99.33%	895	54.41%	0.00%
Unigene101200_NormalA	4.7682	86.09%	151	38.41%	0.00%
Unigene101201_NormalA	18.6447	98.82%	1945	34.19%	0.00%
Unigene101202_NormalA	32.109	98.71%	1707	40.60%	0.00%
Unigene101203_NormalA	4.6392	96.91%	194	39.69%	0.00%
Unigene101204_NormalA	136.1592	99.85%	1985	48.77%	0.00%
Unigene101205_NormalA	14.1081	97.84%	185	36.76%	0.00%
Unigene101206_NormalA	37.2479	98.20%	944	35.28%	0.00%
Unigene101207_NormalA	78.8664	97.24%	943	57.58%	0.00%
Unigene101208_NormalA	27.8804	89.13%	184	47.28%	0.00%
Unigene101209_NormalA	19.0086	97.41%	464	28.23%	0.00%
Unigene10120_NormalA	8.6957	99.52%	207	43.00%	0.00%
Unigene101210_NormalA	27.0455	96.72%	396	41.92%	0.00%
Unigene101211_NormalA	12.8361	97.54%	610	41.48%	0.00%
Unigene101212_NormalA	9.1837	78.06%	196	40.31%	0.00%
Unigene101213_NormalA	6.375	84.17%	240	42.92%	0.00%
Unigene101214_NormalA	4.3043	93.48%	230	28.70%	0.00%
Unigene101215_NormalA	8.2759	97.70%	261	29.50%	0.00%
Unigene101216_NormalA	4.9675	98.70%	308	45.78%	0.00%
Unigene101217_NormalA	17.0778	95.45%	527	33.59%	0.00%
Unigene101218_NormalA	28.0944	99.16%	2511	37.48%	0.00%
Unigene101219_NormalA	29.1865	99.79%	1405	46.12%	0.00%
Unigene10121_NormalA	8.9286	96.83%	252	47.62%	0.00%
Unigene101220_NormalA	13.2802	99.02%	1117	30.62%	0.00%
Unigene101221_NormalA	0.3863	38.63%	233	34.33%	0.00%
Unigene101222_NormalA	28.7632	99.92%	2589	37.81%	0.00%
Unigene101223_NormalA	13.6957	96.44%	506	32.61%	0.00%
Unigene101224_NormalA	18.8911	97.43%	505	31.09%	0.00%
Unigene101225_NormalA	56.2128	99.62%	1560	44.23%	0.00%
Unigene101226_NormalA	19.122	98.95%	1139	32.57%	0.00%
Unigene101227_NormalA	25.7227	99.89%	2654	35.72%	0.00%
Unigene101228_NormalA	21.9115	99.52%	1457	41.73%	0.00%
Unigene101229_NormalA	13.8722	92.86%	798	41.85%	0.00%
Unigene10122_NormalA	9.1785	97.45%	353	32.29%	0.00%
Unigene101230_NormalA	46.2568	99.91%	2220	43.24%	0.00%
Unigene101231_NormalA	19.3908	97.14%	1259	38.52%	0.00%
Unigene101232_NormalA	49.0544	99.44%	2519	32.27%	0.00%
Unigene101233_NormalA	80.1814	99.93%	4228	43.50%	0.00%
Unigene101234_NormalA	69.013	99.88%	2543	39.32%	0.00%
Unigene101235_NormalA	81.4608	99.91%	3320	44.49%	0.00%
Unigene101236_NormalA	40.2888	99.10%	554	40.79%	0.00%
Unigene101237_NormalA	36.2875	99.82%	1141	48.82%	0.00%
Unigene101238_NormalA	94.2081	99.85%	663	40.42%	0.00%
Unigene101239_NormalA	99.7564	99.94%	1613	55.24%	0.00%
Unigene10123_NormalA	11.4719	98.03%	659	44.16%	0.00%
Unigene101240_NormalA	53.7207	99.97%	3674	41.24%	0.00%
Unigene101241_NormalA	56.1393	99.97%	3862	41.35%	0.00%
Unigene101242_NormalA	55.4275	99.97%	3392	42.22%	0.00%
Unigene101243_NormalA	50.9832	99.97%	3753	41.25%	0.00%
Unigene101244_NormalA	84.7524	99.92%	1252	45.61%	0.00%
Unigene101245_NormalA	45.95	99.96%	2842	39.51%	0.00%
Unigene101246_NormalA	73.0088	99.90%	1017	45.62%	0.00%
Unigene101247_NormalA	76.9505	99.74%	1534	42.63%	0.00%
Unigene101248_NormalA	80.1484	97.59%	539	43.60%	0.00%
Unigene101249_NormalA	13.3448	98.28%	290	31.03%	0.00%
Unigene10124_NormalA	9.0131	97.39%	689	43.69%	0.00%
Unigene101250_NormalA	57.9469	99.97%	3580	42.29%	0.00%
Unigene101251_NormalA	53.0493	99.97%	3471	42.21%	0.00%
Unigene101252_NormalA	51.6807	99.56%	2515	32.41%	0.00%
Unigene101253_NormalA	61.0417	99.72%	2160	39.35%	0.00%
Unigene101254_NormalA	47.5777	96.75%	1293	34.57%	0.00%
Unigene101255_NormalA	7.6792	95.56%	293	28.67%	0.00%
Unigene101256_NormalA	4.843	98.65%	223	57.85%	0.00%
Unigene101257_NormalA	22.6154	84.10%	195	32.82%	0.00%
Unigene101258_NormalA	27.7358	98.74%	159	30.82%	0.00%
Unigene101259_NormalA	25.6504	93.55%	1007	43.40%	0.00%
Unigene10125_NormalA	9.9674	99.35%	307	39.74%	0.00%
Unigene101260_NormalA	6.7782	97.07%	239	39.75%	0.00%
Unigene101261_NormalA	15.8182	64.85%	330	37.58%	0.00%
Unigene101262_NormalA	21.5403	96.21%	422	38.63%	0.00%
Unigene101263_NormalA	11.6772	97.47%	316	36.39%	0.00%
Unigene101264_NormalA	3.5644	79.70%	202	33.17%	0.00%
Unigene101265_NormalA	6.1832	98.85%	262	34.73%	0.00%
Unigene101266_NormalA	15.1395	98.50%	932	35.94%	0.00%
Unigene101267_NormalA	28.1538	97.44%	195	34.87%	0.00%
Unigene101268_NormalA	14.039	94.43%	359	34.82%	0.00%
Unigene101269_NormalA	24.8026	98.92%	1945	39.02%	0.00%
Unigene10126_NormalA	6.3529	94.90%	255	42.35%	0.00%
Unigene101270_NormalA	18.2888	93.05%	187	48.13%	0.00%
Unigene101271_NormalA	20.2869	93.44%	244	38.11%	0.00%
Unigene101272_NormalA	61.2426	99.61%	507	34.91%	0.00%
Unigene101273_NormalA	13.5849	97.17%	318	36.48%	0.00%
Unigene101274_NormalA	74.6562	93.98%	698	39.40%	0.00%
Unigene101275_NormalA	43.3333	99.79%	972	32.00%	0.00%
Unigene101276_NormalA	21.9602	95.52%	3415	47.38%	0.00%
Unigene101277_NormalA	64.2105	97.66%	171	29.82%	0.00%
Unigene101278_NormalA	33.2231	99.59%	726	44.63%	0.00%
Unigene101279_NormalA	58.8144	99.93%	1471	35.08%	0.00%
Unigene10127_NormalA	5.9603	84.77%	151	46.36%	0.00%
Unigene101280_NormalA	37.2752	98.64%	367	30.79%	0.00%
Unigene101281_NormalA	5.4181	94.31%	299	41.14%	0.00%
Unigene101282_NormalA	52.2574	99.93%	2762	35.84%	0.00%
Unigene101283_NormalA	35.0072	99.90%	968	47.62%	0.00%
Unigene101284_NormalA	9.0667	97.33%	675	39.85%	0.00%
Unigene101285_NormalA	6.0759	97.89%	237	38.82%	0.00%
Unigene101286_NormalA	13.2353	99.51%	204	36.76%	0.00%
Unigene101287_NormalA	14.0635	99.60%	1764	54.08%	0.00%
Unigene101288_NormalA	18.8182	94.09%	220	44.09%	0.00%
Unigene101289_NormalA	4.5918	77.55%	196	44.90%	0.00%
Unigene10128_NormalA	8.9834	97.78%	541	32.16%	0.00%
Unigene101290_NormalA	13.5776	93.53%	232	38.36%	0.00%
Unigene101291_NormalA	15.8147	98.40%	313	40.26%	0.00%
Unigene101292_NormalA	5.8696	99.69%	322	38.82%	0.00%
Unigene101293_NormalA	7.2468	79.74%	385	44.94%	0.00%
Unigene101294_NormalA	123.5019	99.85%	3897	43.75%	0.00%
Unigene101295_NormalA	17.5281	98.49%	1585	42.08%	0.00%
Unigene101296_NormalA	47.4425	98.99%	791	35.78%	0.00%
Unigene101297_NormalA	33.1579	98.57%	912	47.59%	0.00%
Unigene101298_NormalA	35.1497	99.53%	1276	37.15%	0.00%
Unigene101299_NormalA	51.1605	99.48%	1539	37.30%	0.00%
Unigene10129_NormalA	5.9155	97.18%	213	28.64%	0.00%
Unigene1012_NormalA	17.7049	99.45%	549	37.52%	0.00%
Unigene101300_NormalA	10.5283	87.55%	265	29.43%	0.00%
Unigene101301_NormalA	22.0377	99.48%	954	44.76%	0.00%
Unigene101302_NormalA	123.2809	99.91%	2236	48.93%	0.00%
Unigene101303_NormalA	16.5	98.89%	180	60.56%	0.00%
Unigene101304_NormalA	11.6129	87.39%	341	36.07%	0.00%
Unigene101305_NormalA	11.8097	98.82%	1361	47.02%	0.00%
Unigene101306_NormalA	86.4464	99.52%	2899	47.53%	0.00%
Unigene101307_NormalA	13.0837	92.95%	227	33.92%	0.00%
Unigene101308_NormalA	12.3173	99.65%	1431	43.96%	0.00%
Unigene101309_NormalA	58.9091	99.83%	1210	51.65%	0.00%
Unigene10130_NormalA	8.1308	99.69%	321	53.27%	0.00%
Unigene101310_NormalA	28.6752	99.84%	1287	45.30%	0.00%
Unigene101311_NormalA	6.2069	98.71%	232	34.05%	0.00%
Unigene101312_NormalA	3.9873	93.67%	158	43.04%	0.00%
Unigene101313_NormalA	16.0209	92.67%	191	45.55%	0.00%
Unigene101314_NormalA	10.3279	85.79%	183	43.17%	0.00%
Unigene101315_NormalA	13.5542	98.19%	166	34.34%	0.00%
Unigene101316_NormalA	39.9781	99.78%	457	47.48%	0.00%
Unigene101317_NormalA	4.977	89.40%	217	37.79%	0.00%
Unigene101318_NormalA	14.0164	93.85%	244	59.43%	0.00%
Unigene101319_NormalA	14.1758	98.53%	273	34.80%	0.00%
Unigene10131_NormalA	9.7297	97.51%	481	39.09%	0.00%
Unigene101320_NormalA	18.0523	96.51%	344	43.02%	0.00%
Unigene101321_NormalA	9.9119	94.71%	227	31.72%	0.00%
Unigene101322_NormalA	30.8468	98.79%	496	38.31%	0.00%
Unigene101323_NormalA	100.8584	99.88%	3290	50.46%	0.00%
Unigene101324_NormalA	2.2727	70.71%	198	38.38%	0.00%
Unigene101325_NormalA	17.25	99.67%	600	34.83%	0.00%
Unigene101326_NormalA	143.9939	99.93%	2972	52.76%	0.00%
Unigene101327_NormalA	115.7143	94.69%	490	34.90%	0.00%
Unigene101328_NormalA	39.2515	99.73%	1499	45.30%	0.00%
Unigene101329_NormalA	19.0976	96.34%	410	40.00%	0.00%
Unigene10132_NormalA	11.1855	98.28%	523	33.08%	0.00%
Unigene101330_NormalA	83.7984	99.91%	2322	48.28%	0.00%
Unigene101331_NormalA	101.2056	99.96%	4889	52.91%	0.00%
Unigene101332_NormalA	127.9738	99.79%	1946	53.24%	0.00%
Unigene101333_NormalA	137.3835	99.93%	2769	53.38%	0.00%
Unigene101334_NormalA	37.0568	99.85%	2640	45.95%	0.00%
Unigene101335_NormalA	91.3703	99.87%	3087	50.86%	0.00%
Unigene101336_NormalA	5.5102	94.22%	294	39.12%	0.00%
Unigene101337_NormalA	135.8311	99.81%	2149	52.40%	0.00%
Unigene101338_NormalA	139.2641	99.90%	992	64.82%	0.00%
Unigene101339_NormalA	446.6001	99.94%	1753	64.35%	0.00%
Unigene10133_NormalA	11.16	96.80%	250	36.40%	0.00%
Unigene101340_NormalA	13.1633	93.20%	294	31.63%	0.00%
Unigene101341_NormalA	11.465	96.82%	157	33.76%	0.00%
Unigene101342_NormalA	9.6585	99.51%	205	31.71%	0.00%
Unigene101343_NormalA	8.972	99.69%	321	38.63%	0.00%
Unigene101344_NormalA	4.186	90.70%	215	29.77%	0.00%
Unigene101345_NormalA	12.5526	99.34%	760	43.55%	0.00%
Unigene101346_NormalA	86.5264	99.93%	1537	49.06%	0.00%
Unigene101347_NormalA	19.0773	98.00%	401	35.16%	0.00%
Unigene101348_NormalA	18.9096	88.83%	376	37.23%	0.00%
Unigene101349_NormalA	13.1208	96.13%	1267	36.23%	0.00%
Unigene10134_NormalA	6.5753	87.21%	219	35.16%	0.00%
Unigene101350_NormalA	30.5812	98.66%	671	31.30%	0.00%
Unigene101351_NormalA	32.2437	98.67%	829	51.39%	0.00%
Unigene101352_NormalA	14.7139	98.09%	367	34.60%	0.00%
Unigene101353_NormalA	11.2688	99.50%	599	32.72%	0.00%
Unigene101354_NormalA	16.4151	94.97%	159	72.33%	0.00%
Unigene101355_NormalA	10.2273	96.36%	220	44.55%	0.00%
Unigene101356_NormalA	14.011	98.35%	546	48.35%	0.00%
Unigene101357_NormalA	13.6216	96.22%	370	47.30%	0.00%
Unigene101358_NormalA	21.2162	95.95%	666	46.85%	0.00%
Unigene101359_NormalA	38.9115	99.29%	983	55.14%	0.00%
Unigene10135_NormalA	9.9679	98.72%	623	34.35%	0.00%
Unigene101360_NormalA	19.1445	96.54%	1329	52.22%	0.00%
Unigene101361_NormalA	29.2621	99.88%	1610	56.89%	0.00%
Unigene101362_NormalA	13.7065	99.00%	896	54.35%	0.00%
Unigene101363_NormalA	12.1463	99.35%	615	32.68%	0.00%
Unigene101364_NormalA	16.7216	99.79%	1408	57.46%	0.00%
Unigene101365_NormalA	12.4342	99.91%	1064	52.26%	0.00%
Unigene101366_NormalA	9.6737	99.23%	521	60.27%	0.00%
Unigene101367_NormalA	101.4178	99.98%	6555	60.27%	0.00%
Unigene101368_NormalA	49.6756	99.92%	3792	59.86%	0.00%
Unigene101369_NormalA	78.4862	99.90%	1962	66.06%	0.00%
Unigene10136_NormalA	6.1364	90.45%	220	38.64%	0.00%
Unigene101370_NormalA	39.3034	99.36%	2986	58.00%	0.00%
Unigene101371_NormalA	41.136	99.53%	2993	58.10%	0.00%
Unigene101372_NormalA	95.8677	99.91%	6350	60.58%	0.00%
Unigene101373_NormalA	48.9115	99.92%	3785	59.79%	0.00%
Unigene101374_NormalA	98.5202	99.98%	6528	60.32%	0.00%
Unigene101375_NormalA	77.0565	98.72%	1488	64.38%	0.00%
Unigene101376_NormalA	54.041	99.92%	3709	59.64%	0.00%
Unigene101377_NormalA	36.5663	99.90%	2988	58.07%	0.00%
Unigene101378_NormalA	46.1292	99.94%	3467	59.91%	0.00%
Unigene101379_NormalA	50.1862	99.94%	3384	59.66%	0.00%
Unigene10137_NormalA	7.7376	95.48%	221	46.61%	0.00%
Unigene101380_NormalA	71.0336	99.80%	1490	64.50%	0.00%
Unigene101381_NormalA	45.2861	99.94%	3460	59.83%	0.00%
Unigene101382_NormalA	47.8204	99.92%	3864	59.96%	0.00%
Unigene101383_NormalA	28.1132	98.95%	477	62.68%	0.00%
Unigene101384_NormalA	80.7014	99.87%	2287	65.11%	0.00%
Unigene101385_NormalA	44.8454	99.35%	2910	57.77%	0.00%
Unigene101386_NormalA	66.5479	99.85%	1347	63.77%	0.00%
Unigene101387_NormalA	42.7748	99.94%	3539	60.02%	0.00%
Unigene101388_NormalA	47.404	99.94%	3463	59.86%	0.00%
Unigene101389_NormalA	50.5217	99.93%	3048	66.40%	0.00%
Unigene10138_NormalA	5.625	94.32%	176	35.23%	0.00%
Unigene101390_NormalA	54.3249	99.91%	3373	65.73%	0.00%
Unigene101391_NormalA	93.9231	99.98%	5162	60.40%	0.00%
Unigene101392_NormalA	95.0412	99.94%	6195	60.66%	0.00%
Unigene101393_NormalA	95.3816	99.93%	4232	59.45%	0.00%
Unigene101394_NormalA	12.8382	99.12%	680	62.06%	0.00%
Unigene101395_NormalA	14.6901	98.97%	484	64.67%	0.00%
Unigene101396_NormalA	15.4419	98.79%	577	41.59%	0.00%
Unigene101397_NormalA	21.8919	99.10%	333	55.56%	0.00%
Unigene101398_NormalA	48.4794	96.91%	388	58.25%	0.00%
Unigene101399_NormalA	24.3871	99.35%	465	60.00%	0.00%
Unigene10139_NormalA	8.7692	97.44%	585	44.79%	0.00%
Unigene1013_NormalA	10.224	93.28%	625	32.64%	0.00%
Unigene101400_NormalA	55.618	99.72%	356	44.94%	0.00%
Unigene101401_NormalA	203.662	99.77%	426	50.47%	0.00%
Unigene101402_NormalA	66.4615	97.95%	390	61.03%	0.00%
Unigene101403_NormalA	12.8146	93.38%	302	35.43%	0.00%
Unigene101404_NormalA	67.0772	99.58%	479	39.87%	0.00%
Unigene101405_NormalA	10.7386	91.48%	176	38.07%	0.00%
Unigene101406_NormalA	9.5825	98.96%	479	59.71%	0.00%
Unigene101407_NormalA	8.6611	99.27%	956	43.62%	0.00%
Unigene101408_NormalA	7.2	98.15%	325	33.85%	0.00%
Unigene101409_NormalA	26.962	96.77%	711	32.21%	0.00%
Unigene10140_NormalA	8.3333	99.07%	432	46.06%	0.00%
Unigene101410_NormalA	16.2753	97.84%	741	41.84%	0.00%
Unigene101411_NormalA	12.7923	99.41%	1189	39.53%	0.00%
Unigene101412_NormalA	17.0655	99.79%	1878	48.72%	0.00%
Unigene101413_NormalA	17.852	98.87%	973	39.67%	0.00%
Unigene101414_NormalA	16.2727	99.39%	990	42.83%	0.00%
Unigene101415_NormalA	18.1989	99.18%	2443	41.92%	0.00%
Unigene101416_NormalA	13.0882	96.73%	612	39.05%	0.00%
Unigene101417_NormalA	27.1925	99.49%	982	32.79%	0.00%
Unigene101418_NormalA	11.8349	84.10%	327	37.92%	0.00%
Unigene101419_NormalA	17.9039	99.69%	1905	49.34%	0.00%
Unigene10141_NormalA	6.7127	98.90%	362	30.11%	0.00%
Unigene101420_NormalA	13.6245	98.54%	687	39.59%	0.00%
Unigene101421_NormalA	4.7682	87.42%	151	33.11%	0.00%
Unigene101422_NormalA	15.1494	99.85%	2677	41.69%	0.00%
Unigene101423_NormalA	17.4599	99.75%	2433	41.55%	0.00%
Unigene101424_NormalA	22.2843	99.10%	1773	50.42%	0.00%
Unigene101425_NormalA	15.7532	96.56%	697	40.89%	0.00%
Unigene101426_NormalA	33.3428	95.07%	1339	36.45%	0.00%
Unigene101427_NormalA	8.8889	72.84%	162	31.48%	0.00%
Unigene101428_NormalA	19.2807	99.38%	2572	42.57%	0.00%
Unigene101429_NormalA	13.3877	98.46%	1042	42.23%	0.00%
Unigene10142_NormalA	9	98.75%	320	45.31%	0.00%
Unigene101430_NormalA	18.8271	99.74%	2719	41.38%	0.00%
Unigene101431_NormalA	13.0454	97.66%	683	42.61%	0.00%
Unigene101432_NormalA	19.8286	99.63%	1634	49.57%	0.00%
Unigene101433_NormalA	18.09	98.00%	1000	43.70%	0.00%
Unigene101434_NormalA	15	99.21%	888	38.29%	0.00%
Unigene101435_NormalA	16.2759	99.78%	2704	42.20%	0.00%
Unigene101436_NormalA	10.6462	97.81%	913	40.42%	0.00%
Unigene101437_NormalA	21.2344	99.64%	1920	48.12%	0.00%
Unigene101438_NormalA	20.1176	91.76%	255	28.24%	0.00%
Unigene101439_NormalA	11.9887	99.44%	533	40.34%	0.00%
Unigene10143_NormalA	11.375	99.86%	720	40.42%	0.00%
Unigene101440_NormalA	14.4534	97.71%	741	50.47%	0.00%
Unigene101441_NormalA	7.9923	99.23%	259	58.30%	0.00%
Unigene101442_NormalA	15.2467	98.36%	608	60.53%	0.00%
Unigene101443_NormalA	10.4947	99.65%	566	40.11%	0.00%
Unigene101444_NormalA	9.0566	70.44%	159	33.96%	0.00%
Unigene101445_NormalA	11	82.59%	270	38.52%	0.00%
Unigene101446_NormalA	12	96.36%	165	38.79%	0.00%
Unigene101447_NormalA	9.4737	96.30%	513	39.77%	0.00%
Unigene101448_NormalA	59.5103	99.90%	1995	36.14%	0.00%
Unigene101449_NormalA	41.487	98.88%	269	34.20%	0.00%
Unigene10144_NormalA	11.8731	99.45%	1466	43.38%	0.00%
Unigene101450_NormalA	37.5	92.76%	456	53.29%	0.00%
Unigene101451_NormalA	122.7585	99.84%	2530	52.92%	0.00%
Unigene101452_NormalA	107.5017	99.00%	2890	52.60%	0.00%
Unigene101453_NormalA	116.7123	99.83%	2329	54.23%	0.00%
Unigene101454_NormalA	129.7386	99.81%	2104	54.13%	0.00%
Unigene101455_NormalA	10.875	99.58%	480	48.54%	0.00%
Unigene101456_NormalA	104.3853	98.92%	2689	53.70%	0.00%
Unigene101457_NormalA	132.3644	99.83%	2305	52.71%	0.00%
Unigene101458_NormalA	15	96.79%	840	49.29%	0.00%
Unigene101459_NormalA	15.1948	96.10%	308	27.92%	0.00%
Unigene10145_NormalA	6.4286	99.07%	322	52.17%	0.00%
Unigene101460_NormalA	13.7755	99.49%	196	33.67%	0.00%
Unigene101461_NormalA	18.3186	97.35%	226	65.04%	0.00%
Unigene101462_NormalA	141.0146	99.82%	1097	59.34%	0.00%
Unigene101463_NormalA	123.9473	96.86%	1272	67.92%	0.00%
Unigene101464_NormalA	6.8824	90.59%	170	49.41%	0.00%
Unigene101465_NormalA	13.9631	97.70%	651	51.92%	0.00%
Unigene101466_NormalA	9.4444	98.15%	162	70.37%	0.00%
Unigene101467_NormalA	5.6796	76.46%	412	38.35%	0.00%
Unigene101468_NormalA	16.6003	99.85%	1316	39.89%	0.00%
Unigene101469_NormalA	6.9613	93.65%	362	39.78%	0.00%
Unigene10146_NormalA	8.3171	99.12%	1028	48.35%	0.00%
Unigene101470_NormalA	186.8238	99.71%	1379	54.75%	0.00%
Unigene101471_NormalA	20.7593	99.86%	698	58.60%	0.00%
Unigene101472_NormalA	81.2996	99.65%	4606	49.35%	0.00%
Unigene101473_NormalA	21.1245	98.79%	1325	37.74%	0.00%
Unigene101474_NormalA	93.2079	99.36%	1409	66.22%	0.00%
Unigene101475_NormalA	49.8115	98.61%	1008	36.51%	0.00%
Unigene101476_NormalA	52.0514	98.74%	1908	35.01%	0.00%
Unigene101477_NormalA	10.5587	91.06%	358	34.08%	0.00%
Unigene101478_NormalA	284.5145	99.94%	1656	49.58%	0.00%
Unigene101479_NormalA	113.2509	99.71%	5531	36.14%	0.00%
Unigene10147_NormalA	8.6697	94.50%	218	53.21%	0.00%
Unigene101480_NormalA	221.1405	98.32%	1367	58.60%	0.00%
Unigene101481_NormalA	281.1583	99.53%	1718	50.47%	0.00%
Unigene101482_NormalA	158.5647	99.08%	981	51.68%	0.00%
Unigene101483_NormalA	160.8826	99.81%	1031	50.53%	0.00%
Unigene101484_NormalA	156.7789	99.27%	1235	51.26%	0.00%
Unigene101485_NormalA	295.6281	99.94%	1554	50.13%	0.00%
Unigene101486_NormalA	36.6825	98.10%	211	44.55%	0.00%
Unigene101487_NormalA	247.0549	99.56%	1820	49.95%	0.00%
Unigene101488_NormalA	207.0999	98.04%	1531	58.07%	0.00%
Unigene101489_NormalA	50.3042	97.53%	526	39.73%	0.00%
Unigene10148_NormalA	7.5789	96.63%	475	55.16%	0.00%
Unigene101490_NormalA	42.6453	95.93%	344	53.78%	0.00%
Unigene101491_NormalA	24.8684	99.67%	304	52.30%	0.00%
Unigene101492_NormalA	4.2604	97.04%	169	51.48%	0.00%
Unigene101493_NormalA	62.6925	99.42%	3454	59.38%	0.00%
Unigene101494_NormalA	55.6481	99.60%	4467	59.23%	0.00%
Unigene101495_NormalA	3.956	97.80%	182	57.69%	0.00%
Unigene101496_NormalA	129.9778	99.89%	1801	57.97%	0.00%
Unigene101497_NormalA	60.8457	99.55%	3973	59.05%	0.00%
Unigene101498_NormalA	52.7076	99.61%	4624	59.43%	0.00%
Unigene101499_NormalA	60.658	99.80%	5061	59.12%	0.00%
Unigene10149_NormalA	10.9392	99.45%	724	40.88%	0.00%
Unigene1014_NormalA	7.4851	97.43%	505	30.30%	0.00%
Unigene101500_NormalA	26.1378	99.48%	2286	59.76%	0.00%
Unigene101501_NormalA	42.3472	99.53%	2765	59.46%	0.00%
Unigene101502_NormalA	75.1556	99.75%	4050	58.64%	0.00%
Unigene101503_NormalA	93.8346	99.39%	1638	59.22%	0.00%
Unigene101504_NormalA	25.5093	99.53%	2572	59.53%	0.00%
Unigene101505_NormalA	55.3254	99.48%	3857	59.22%	0.00%
Unigene101506_NormalA	58.1756	99.58%	4259	58.96%	0.00%
Unigene101507_NormalA	82.0513	99.43%	1755	59.15%	0.00%
Unigene101508_NormalA	69.5171	99.75%	4038	58.94%	0.00%
Unigene101509_NormalA	65.0152	99.78%	4618	59.01%	0.00%
Unigene10150_NormalA	8.5714	95.58%	294	41.50%	0.00%
Unigene101510_NormalA	104.3133	99.90%	2075	58.51%	0.00%
Unigene101511_NormalA	63.0909	99.79%	4853	58.87%	0.00%
Unigene101512_NormalA	110.6496	99.32%	1481	58.61%	0.00%
Unigene101513_NormalA	4.5	97.78%	180	61.11%	0.00%
Unigene101514_NormalA	79.2641	99.73%	3764	58.71%	0.00%
Unigene101515_NormalA	87.8598	99.37%	1598	58.57%	0.00%
Unigene101516_NormalA	56.7	99.46%	3700	58.97%	0.00%
Unigene101517_NormalA	73.9786	99.74%	3921	58.96%	0.00%
Unigene101518_NormalA	66.3136	99.77%	4324	58.86%	0.00%
Unigene101519_NormalA	59.6837	99.41%	3414	59.08%	0.00%
Unigene10151_NormalA	7.9839	97.58%	248	36.29%	0.00%
Unigene101520_NormalA	112.5454	99.90%	1918	57.98%	0.00%
Unigene101521_NormalA	44.9867	99.48%	2479	59.66%	0.00%
Unigene101522_NormalA	57.4916	99.54%	3887	59.20%	0.00%
Unigene101523_NormalA	23.8866	99.35%	1852	60.31%	0.00%
Unigene101524_NormalA	65.7215	99.78%	4567	58.94%	0.00%
Unigene101525_NormalA	40.4416	99.59%	736	58.70%	0.00%
Unigene101526_NormalA	58.0678	99.44%	3571	59.34%	0.00%
Unigene101527_NormalA	10.6452	98.21%	279	63.44%	0.00%
Unigene101528_NormalA	71.9457	99.55%	663	60.03%	0.00%
Unigene101529_NormalA	70.3827	99.76%	4207	58.88%	0.00%
Unigene10152_NormalA	9.6536	99.66%	895	35.20%	0.00%
Unigene101530_NormalA	23.363	99.44%	2138	59.96%	0.00%
Unigene101531_NormalA	58.0124	99.57%	4181	59.34%	0.00%
Unigene101532_NormalA	72.1438	99.74%	3881	58.70%	0.00%
Unigene101533_NormalA	63.0283	99.79%	4775	59.20%	0.00%
Unigene101534_NormalA	64.547	99.48%	3444	59.06%	0.00%
Unigene101535_NormalA	61.2145	99.52%	3730	58.95%	0.00%
Unigene101536_NormalA	68.6393	99.76%	4167	58.63%	0.00%
Unigene101537_NormalA	55.0068	99.59%	4416	59.17%	0.00%
Unigene101538_NormalA	116.7278	99.90%	1958	58.53%	0.00%
Unigene101539_NormalA	24.5854	99.23%	1563	39.54%	0.00%
Unigene10153_NormalA	9.661	99.10%	885	45.20%	0.00%
Unigene101540_NormalA	4.6821	95.38%	173	59.54%	0.00%
Unigene101541_NormalA	5.2427	96.60%	206	59.71%	0.00%
Unigene101542_NormalA	77.1169	99.80%	496	58.06%	0.00%
Unigene101543_NormalA	91.6413	99.85%	658	63.53%	0.00%
Unigene101544_NormalA	11.8519	97.53%	243	54.32%	0.00%
Unigene101545_NormalA	54.7934	99.72%	726	59.50%	0.00%
Unigene101546_NormalA	17.2174	99.71%	345	43.77%	0.00%
Unigene101547_NormalA	25.2844	99.05%	1997	43.01%	0.00%
Unigene101548_NormalA	101.1556	99.74%	2692	55.05%	0.00%
Unigene101549_NormalA	46.0501	99.94%	5185	55.39%	0.00%
Unigene10154_NormalA	9.0468	98.44%	577	38.13%	0.00%
Unigene101550_NormalA	23.3556	99.91%	1167	35.99%	0.00%
Unigene101551_NormalA	26.5748	99.80%	2940	35.03%	0.00%
Unigene101552_NormalA	29.4186	99.92%	4749	35.19%	0.00%
Unigene101553_NormalA	12.7021	94.81%	829	30.04%	0.00%
Unigene101554_NormalA	30.5291	99.67%	1527	36.87%	0.00%
Unigene101555_NormalA	13.1129	98.15%	1081	39.78%	0.00%
Unigene101556_NormalA	60.4658	99.94%	4794	36.44%	0.00%
Unigene101557_NormalA	158.1512	99.95%	10055	39.93%	0.00%
Unigene101558_NormalA	154.3089	99.98%	10358	40.64%	0.00%
Unigene101559_NormalA	155.2575	99.84%	9923	39.82%	0.00%
Unigene10155_NormalA	9.9184	84.90%	245	42.45%	0.00%
Unigene101560_NormalA	105.7814	99.76%	6239	39.08%	0.00%
Unigene101561_NormalA	155.9732	99.91%	4701	43.08%	0.00%
Unigene101562_NormalA	143.7284	99.93%	5965	39.77%	0.00%
Unigene101563_NormalA	135.5743	99.98%	6268	40.95%	0.00%
Unigene101564_NormalA	162.0675	99.84%	4266	41.40%	0.00%
Unigene101565_NormalA	111.3734	99.94%	6371	39.27%	0.00%
Unigene101566_NormalA	140.5263	99.98%	6400	41.11%	0.00%
Unigene101567_NormalA	105.3807	99.99%	6674	40.41%	0.00%
Unigene101568_NormalA	155.2467	99.56%	4134	41.17%	0.00%
Unigene101569_NormalA	40.9548	99.81%	3095	36.87%	0.00%
Unigene10156_NormalA	8.8344	99.23%	652	37.58%	0.00%
Unigene101570_NormalA	116.4298	99.95%	8884	38.16%	0.00%
Unigene101571_NormalA	155.5825	99.98%	10490	40.74%	0.00%
Unigene101572_NormalA	110.4041	99.99%	6806	40.57%	0.00%
Unigene101573_NormalA	138.4793	99.74%	5833	39.57%	0.00%
Unigene101574_NormalA	36.2092	99.43%	1219	40.85%	0.00%
Unigene101575_NormalA	149.6651	99.91%	4569	42.92%	0.00%
Unigene101576_NormalA	6.9048	99.21%	378	36.51%	0.00%
Unigene101577_NormalA	6.4706	92.81%	153	27.45%	0.00%
Unigene101578_NormalA	7.4817	99.76%	409	44.25%	0.00%
Unigene101579_NormalA	16.4932	99.10%	442	39.37%	0.00%
Unigene10157_NormalA	9.4737	98.98%	589	42.78%	0.00%
Unigene101580_NormalA	10.4211	97.68%	475	42.53%	0.00%
Unigene101581_NormalA	156.408	99.80%	995	51.36%	0.00%
Unigene101582_NormalA	20.3557	98.86%	967	47.05%	0.00%
Unigene101583_NormalA	234.3723	99.88%	2463	50.63%	0.00%
Unigene101584_NormalA	3.5294	90.85%	153	39.87%	0.00%
Unigene101585_NormalA	142.8144	99.40%	167	46.11%	0.00%
Unigene101586_NormalA	46.1538	97.44%	273	41.76%	0.00%
Unigene101587_NormalA	13.8462	96.45%	169	45.56%	0.00%
Unigene101588_NormalA	51.9752	97.30%	2258	43.36%	0.00%
Unigene101589_NormalA	73.0091	99.16%	2743	40.90%	0.00%
Unigene10158_NormalA	11.1224	99.43%	882	43.65%	0.00%
Unigene101590_NormalA	69.5146	98.58%	2390	35.15%	0.00%
Unigene101591_NormalA	30.7198	99.03%	1656	47.58%	0.00%
Unigene101592_NormalA	132.9775	98.88%	178	41.01%	0.00%
Unigene101593_NormalA	127.7737	99.64%	274	45.99%	0.00%
Unigene101594_NormalA	45.3501	96.22%	1905	36.59%	0.00%
Unigene101595_NormalA	50.8333	97.69%	216	40.74%	0.00%
Unigene101596_NormalA	13.1351	98.24%	740	36.89%	0.00%
Unigene101597_NormalA	23.1711	95.76%	637	35.95%	0.00%
Unigene101598_NormalA	9.1353	87.59%	266	40.60%	0.00%
Unigene101599_NormalA	65.8019	99.06%	212	40.57%	0.00%
Unigene10159_NormalA	10.5517	97.82%	870	43.10%	0.00%
Unigene1015_NormalA	55.1332	99.27%	413	38.74%	0.00%
Unigene101600_NormalA	221.7867	99.07%	3328	40.47%	0.00%
Unigene101601_NormalA	36.2431	98.68%	1596	33.40%	0.00%
Unigene101602_NormalA	36.0694	99.61%	519	39.88%	0.00%
Unigene101603_NormalA	25.0909	98.79%	165	43.64%	0.00%
Unigene101604_NormalA	8.961	96.10%	231	33.77%	0.00%
Unigene101605_NormalA	17.0623	99.74%	1171	38.17%	0.00%
Unigene101606_NormalA	12.6044	97.79%	407	33.42%	0.00%
Unigene101607_NormalA	10.4046	97.98%	346	40.17%	0.00%
Unigene101608_NormalA	8.4653	97.28%	404	42.08%	0.00%
Unigene101609_NormalA	27.1943	99.91%	2280	34.87%	0.00%
Unigene10160_NormalA	10.8434	98.80%	415	31.33%	0.00%
Unigene101610_NormalA	30.261	98.90%	1448	37.57%	0.00%
Unigene101611_NormalA	16.3116	98.89%	629	42.93%	0.00%
Unigene101612_NormalA	70.5274	98.23%	1297	44.49%	0.00%
Unigene101613_NormalA	59.08	99.18%	1588	40.05%	0.00%
Unigene101614_NormalA	6.2069	96.02%	377	37.40%	0.00%
Unigene101615_NormalA	7.0082	99.59%	244	41.80%	0.00%
Unigene101616_NormalA	9.8807	96.66%	419	38.42%	0.00%
Unigene101617_NormalA	9.8746	98.12%	319	37.62%	0.00%
Unigene101618_NormalA	14.2015	99.43%	526	36.31%	0.00%
Unigene101619_NormalA	11.2158	92.40%	329	45.90%	0.00%
Unigene10161_NormalA	4.7682	91.39%	151	25.83%	0.00%
Unigene101620_NormalA	20.0127	98.60%	1574	48.16%	0.00%
Unigene101621_NormalA	7.3665	99.29%	281	47.69%	0.00%
Unigene101622_NormalA	10.0159	98.89%	629	52.94%	0.00%
Unigene101623_NormalA	3.5795	84.66%	176	43.18%	0.00%
Unigene101624_NormalA	12.3952	99.70%	334	47.01%	0.00%
Unigene101625_NormalA	61.3636	99.71%	3080	51.53%	0.00%
Unigene101626_NormalA	91.8343	99.87%	3827	51.19%	0.00%
Unigene101627_NormalA	69.5061	99.78%	2288	56.64%	0.00%
Unigene101628_NormalA	12.9712	99.73%	2951	42.70%	0.00%
Unigene101629_NormalA	82.5763	99.81%	4619	48.71%	0.00%
Unigene10162_NormalA	11.4946	95.92%	368	40.22%	0.00%
Unigene101630_NormalA	65.5692	99.97%	2925	50.53%	0.00%
Unigene101631_NormalA	60.1736	99.73%	2592	55.25%	0.00%
Unigene101632_NormalA	50.6174	99.50%	2219	48.58%	0.00%
Unigene101633_NormalA	55.4722	99.67%	3384	50.92%	0.00%
Unigene101634_NormalA	3.5593	84.18%	177	46.33%	0.00%
Unigene101635_NormalA	11.0204	98.21%	392	57.65%	0.00%
Unigene101636_NormalA	5.8065	98.16%	217	57.14%	0.00%
Unigene101637_NormalA	27.2258	99.93%	1395	58.49%	0.00%
Unigene101638_NormalA	20.486	99.95%	2004	58.78%	0.00%
Unigene101639_NormalA	21.8053	98.05%	1130	58.41%	0.00%
Unigene10163_NormalA	9.2195	96.59%	205	35.61%	0.00%
Unigene101640_NormalA	18.8213	97.91%	526	61.98%	0.00%
Unigene101641_NormalA	10.5652	95.80%	690	53.33%	0.00%
Unigene101642_NormalA	3.9779	92.82%	181	53.04%	0.00%
Unigene101643_NormalA	9.9461	99.73%	371	50.40%	0.00%
Unigene101644_NormalA	7.9345	98.99%	397	57.18%	0.00%
Unigene101645_NormalA	19.8305	96.99%	531	29.38%	0.00%
Unigene101646_NormalA	11.3245	99.34%	151	45.03%	0.00%
Unigene101647_NormalA	6.8354	89.87%	158	39.24%	0.00%
Unigene101648_NormalA	6.4087	89.47%	323	42.41%	0.00%
Unigene101649_NormalA	26.2866	99.84%	3698	47.51%	0.00%
Unigene10164_NormalA	9.9277	99.82%	553	45.03%	0.00%
Unigene101650_NormalA	4.9091	99.39%	165	32.12%	0.00%
Unigene101651_NormalA	5.6757	86.04%	222	46.40%	0.00%
Unigene101652_NormalA	25.8904	87.21%	219	43.84%	0.00%
Unigene101653_NormalA	15.9557	99.45%	361	41.00%	0.00%
Unigene101654_NormalA	27.6923	97.35%	377	46.68%	0.00%
Unigene101655_NormalA	23.0686	99.64%	277	46.57%	0.00%
Unigene101656_NormalA	6.9436	97.63%	337	31.75%	0.00%
Unigene101657_NormalA	11.2154	99.23%	650	39.54%	0.00%
Unigene101658_NormalA	115.2118	99.92%	1190	36.81%	0.00%
Unigene101659_NormalA	11.6471	97.65%	1020	34.90%	0.00%
Unigene10165_NormalA	10.7339	99.54%	218	38.99%	0.00%
Unigene101660_NormalA	26.9641	99.84%	6770	40.06%	0.00%
Unigene101661_NormalA	78.9333	99.91%	2294	39.76%	0.00%
Unigene101662_NormalA	77.0728	99.75%	8807	40.13%	0.00%
Unigene101663_NormalA	163.9972	99.98%	4218	40.42%	0.00%
Unigene101664_NormalA	160.2378	99.70%	4331	40.04%	0.00%
Unigene101665_NormalA	133.3511	99.44%	4121	40.45%	0.00%
Unigene101666_NormalA	14.7445	98.05%	1233	30.98%	0.00%
Unigene101667_NormalA	130.3236	99.17%	4234	40.06%	0.00%
Unigene101668_NormalA	77.8157	99.88%	8694	40.32%	0.00%
Unigene101669_NormalA	5.4545	86.87%	198	37.37%	0.00%
Unigene10166_NormalA	6.506	99.70%	332	50.60%	0.00%
Unigene101670_NormalA	26.4706	97.59%	374	31.82%	0.00%
Unigene101671_NormalA	10.9756	95.12%	246	40.24%	0.00%
Unigene101672_NormalA	5.1136	98.86%	176	39.20%	0.00%
Unigene101673_NormalA	6.5132	98.36%	304	35.53%	0.00%
Unigene101674_NormalA	48.4298	99.70%	1687	58.74%	0.00%
Unigene101675_NormalA	38.9948	99.22%	766	49.22%	0.00%
Unigene101676_NormalA	32.0095	99.64%	840	64.64%	0.00%
Unigene101677_NormalA	31.5	97.50%	440	62.05%	0.00%
Unigene101678_NormalA	11.4658	99.92%	1303	36.84%	0.00%
Unigene101679_NormalA	5.8776	85.31%	245	39.59%	0.00%
Unigene10167_NormalA	9.6509	94.26%	401	57.11%	0.00%
Unigene101680_NormalA	14.4828	97.32%	261	52.11%	0.00%
Unigene101681_NormalA	11.0959	93.15%	292	56.85%	0.00%
Unigene101682_NormalA	10.2361	96.14%	466	34.98%	0.00%
Unigene101683_NormalA	9.3506	92.53%	308	66.88%	0.00%
Unigene101684_NormalA	39.5626	99.93%	2789	44.35%	0.00%
Unigene101685_NormalA	40.428	99.93%	2687	45.63%	0.00%
Unigene101686_NormalA	33.4182	99.97%	3221	42.19%	0.00%
Unigene101687_NormalA	19.2518	96.52%	949	39.30%	0.00%
Unigene101688_NormalA	39.1026	99.98%	5222	40.83%	0.00%
Unigene101689_NormalA	14.1176	95.94%	714	37.82%	0.00%
Unigene10168_NormalA	10.1988	99.80%	503	45.92%	0.00%
Unigene101690_NormalA	33.5542	98.47%	1633	46.05%	0.00%
Unigene101691_NormalA	42.9939	99.98%	4572	42.34%	0.00%
Unigene101692_NormalA	21.9929	99.29%	1686	42.47%	0.00%
Unigene101693_NormalA	46.8258	99.94%	3491	47.44%	0.00%
Unigene101694_NormalA	35.8575	98.68%	1895	41.85%	0.00%
Unigene101695_NormalA	30.5374	99.96%	4633	41.87%	0.00%
Unigene101696_NormalA	36.2002	99.67%	3687	40.39%	0.00%
Unigene101697_NormalA	38.8304	99.98%	4960	42.16%	0.00%
Unigene101698_NormalA	72.2667	99.85%	2025	40.15%	0.00%
Unigene101699_NormalA	71.2202	99.78%	3647	45.27%	0.00%
Unigene10169_NormalA	9.1139	92.09%	316	60.44%	0.00%
Unigene1016_NormalA	20.3088	99.52%	421	46.56%	0.00%
Unigene101700_NormalA	105.1613	99.78%	3627	46.43%	0.00%
Unigene101701_NormalA	59.9242	99.66%	2376	41.12%	0.00%
Unigene101702_NormalA	78.4119	99.77%	3525	45.53%	0.00%
Unigene101703_NormalA	102.5303	99.68%	2478	42.62%	0.00%
Unigene101704_NormalA	89.2834	99.94%	3282	40.46%	0.00%
Unigene101705_NormalA	57.1596	99.95%	1880	45.90%	0.00%
Unigene101706_NormalA	63.5324	99.94%	1758	46.47%	0.00%
Unigene101707_NormalA	60.4599	99.85%	1946	46.61%	0.00%
Unigene101708_NormalA	71.6197	99.79%	1420	41.76%	0.00%
Unigene101709_NormalA	70.4693	99.84%	1824	47.20%	0.00%
Unigene10170_NormalA	7.1893	97.34%	338	56.80%	0.00%
Unigene101710_NormalA	99.1513	99.79%	3747	46.06%	0.00%
Unigene101711_NormalA	100.1206	99.79%	3749	46.15%	0.00%
Unigene101712_NormalA	111.8954	99.57%	1873	44.63%	0.00%
Unigene101713_NormalA	10.4414	96.60%	793	35.81%	0.00%
Unigene101714_NormalA	8.2301	97.94%	339	33.92%	0.00%
Unigene101715_NormalA	11.5936	98.27%	753	64.94%	0.00%
Unigene101716_NormalA	5.2258	98.06%	155	30.97%	0.00%
Unigene101717_NormalA	26.344	99.32%	878	45.67%	0.00%
Unigene101718_NormalA	67.5758	99.96%	11278	42.53%	0.00%
Unigene101719_NormalA	11.9853	99.75%	1224	43.06%	0.00%
Unigene10171_NormalA	9.6183	98.85%	262	37.02%	0.00%
Unigene101720_NormalA	68.3581	99.96%	11249	42.55%	0.00%
Unigene101721_NormalA	74.6527	99.93%	6867	42.97%	0.00%
Unigene101722_NormalA	20.8267	99.89%	1904	41.18%	0.00%
Unigene101723_NormalA	52.5737	99.94%	3256	40.08%	0.00%
Unigene101724_NormalA	77.7996	99.70%	1677	42.58%	0.00%
Unigene101725_NormalA	50.8684	99.89%	5289	42.47%	0.00%
Unigene101726_NormalA	59.9099	99.79%	2330	44.98%	0.00%
Unigene101727_NormalA	75.9696	99.93%	6838	43.02%	0.00%
Unigene101728_NormalA	63.6375	99.78%	2301	45.15%	0.00%
Unigene101729_NormalA	59.3337	99.81%	6439	41.79%	0.00%
Unigene10172_NormalA	8.8462	99.57%	234	32.05%	0.00%
Unigene101730_NormalA	54.8663	99.97%	7667	41.09%	0.00%
Unigene101731_NormalA	72.3798	99.71%	1706	42.38%	0.00%
Unigene101732_NormalA	65.8481	99.41%	2028	41.72%	0.00%
Unigene101733_NormalA	10.9968	99.68%	311	32.80%	0.00%
Unigene101734_NormalA	23.9752	99.44%	1252	37.38%	0.00%
Unigene101735_NormalA	6.9231	94.62%	260	33.85%	0.00%
Unigene101736_NormalA	8.2895	94.41%	304	25.66%	0.00%
Unigene101737_NormalA	87.8833	99.48%	2288	44.93%	0.00%
Unigene101738_NormalA	20.5519	99.28%	2649	37.64%	0.00%
Unigene101739_NormalA	95.5814	99.82%	1696	42.28%	0.00%
Unigene10173_NormalA	9.1636	98.55%	275	42.18%	0.00%
Unigene101740_NormalA	133.6476	99.88%	2429	47.47%	0.00%
Unigene101741_NormalA	22.4057	98.07%	1294	42.12%	0.00%
Unigene101742_NormalA	29.0284	99.57%	1407	47.62%	0.00%
Unigene101743_NormalA	37.2222	98.15%	810	46.79%	0.00%
Unigene101744_NormalA	184.6462	99.91%	1060	50.47%	0.00%
Unigene101745_NormalA	15	98.36%	852	51.53%	0.00%
Unigene101746_NormalA	25.43	97.27%	1428	39.50%	0.00%
Unigene101747_NormalA	30.3689	99.92%	1301	38.43%	0.00%
Unigene101748_NormalA	39.8294	99.77%	879	54.95%	0.00%
Unigene101749_NormalA	21.7623	95.90%	488	48.77%	0.00%
Unigene10174_NormalA	8.7611	96.24%	452	42.26%	0.00%
Unigene101750_NormalA	17.0317	93.66%	1041	42.17%	0.00%
Unigene101751_NormalA	3.4054	63.24%	185	37.84%	0.00%
Unigene101752_NormalA	47.0748	99.83%	2381	49.43%	0.00%
Unigene101753_NormalA	23.3624	99.48%	574	35.19%	0.00%
Unigene101754_NormalA	4.7755	96.33%	245	50.61%	0.00%
Unigene101755_NormalA	15.1852	93.83%	243	30.04%	0.00%
Unigene101756_NormalA	10.7102	99.04%	521	31.29%	0.00%
Unigene101757_NormalA	12.5559	99.89%	939	48.14%	0.00%
Unigene101758_NormalA	17.8333	96.85%	1080	40.28%	0.00%
Unigene101759_NormalA	8.3923	99.04%	311	41.80%	0.00%
Unigene10175_NormalA	11.4417	97.51%	763	40.76%	0.00%
Unigene101760_NormalA	10.7386	98.30%	176	40.34%	0.00%
Unigene101761_NormalA	26.9523	99.26%	2954	42.32%	0.00%
Unigene101762_NormalA	19.3625	93.23%	251	37.85%	0.00%
Unigene101763_NormalA	73.9787	99.97%	3340	43.62%	0.00%
Unigene101764_NormalA	21.6522	97.39%	345	49.28%	0.00%
Unigene101765_NormalA	13.5202	98.65%	446	48.88%	0.00%
Unigene101766_NormalA	26.6531	95.54%	493	44.22%	0.00%
Unigene101767_NormalA	23.1599	99.67%	2101	35.94%	0.00%
Unigene101768_NormalA	8.7097	95.48%	310	43.23%	0.00%
Unigene101769_NormalA	9.7035	99.46%	371	27.76%	0.00%
Unigene10176_NormalA	8.8525	98.57%	488	43.65%	0.00%
Unigene101770_NormalA	1.1043	58.28%	163	43.56%	0.00%
Unigene101771_NormalA	34.9981	99.44%	2145	37.16%	0.00%
Unigene101772_NormalA	11.1429	99.05%	945	56.93%	0.00%
Unigene101773_NormalA	11.9932	99.43%	878	38.27%	0.00%
Unigene101774_NormalA	4.125	97.08%	240	36.25%	0.00%
Unigene101775_NormalA	8	70.37%	270	42.22%	0.00%
Unigene101776_NormalA	8.0672	74.51%	357	42.86%	0.00%
Unigene101777_NormalA	21.5374	99.87%	748	36.76%	0.00%
Unigene101778_NormalA	10.0658	94.74%	304	36.84%	0.00%
Unigene101779_NormalA	45.7178	99.26%	815	39.63%	0.00%
Unigene10177_NormalA	10.7895	99.85%	684	50.00%	0.00%
Unigene101780_NormalA	50.7483	99.61%	1025	42.34%	0.00%
Unigene101781_NormalA	3.7113	72.16%	194	39.18%	0.00%
Unigene101782_NormalA	21.1646	99.65%	1148	62.89%	0.00%
Unigene101783_NormalA	122.1757	99.50%	797	59.60%	0.00%
Unigene101784_NormalA	15.7792	97.73%	308	29.55%	0.00%
Unigene101785_NormalA	10.8434	87.35%	166	41.57%	0.00%
Unigene101786_NormalA	28.4746	98.87%	177	40.11%	0.00%
Unigene101787_NormalA	7.7512	94.26%	209	33.01%	0.00%
Unigene101788_NormalA	12.952	96.68%	271	29.15%	0.00%
Unigene101789_NormalA	25.7694	98.03%	2333	55.29%	0.00%
Unigene10178_NormalA	11.5556	99.01%	405	47.65%	0.00%
Unigene101790_NormalA	25.1057	98.97%	1655	54.80%	0.00%
Unigene101791_NormalA	45.0718	99.51%	2257	56.14%	0.00%
Unigene101792_NormalA	13.4043	99.73%	376	57.71%	0.00%
Unigene101793_NormalA	64.627	99.21%	1394	55.88%	0.00%
Unigene101794_NormalA	31.2662	99.29%	1540	55.26%	0.00%
Unigene101795_NormalA	50.2296	99.23%	1437	55.74%	0.00%
Unigene101796_NormalA	18.1545	92.70%	233	32.19%	0.00%
Unigene101797_NormalA	42.3355	99.54%	1970	39.19%	0.00%
Unigene101798_NormalA	19.7664	97.66%	214	31.31%	0.00%
Unigene101799_NormalA	23.4437	75.94%	453	38.19%	0.00%
Unigene10179_NormalA	10.6906	99.31%	724	58.43%	0.00%
Unigene1017_NormalA	7.4623	95.23%	398	35.43%	0.00%
[truncated: 262,715 more rows]
