# Supplementary material for: De Novo Assembly of the Donkey White Blood Cell Transcriptome and a Comparative Analysis of Phenotype-Associated Genes between Donkeys and Horses
Source: PLoS One. 2015 Jul 24;10(7):e0133258. doi: 10.1371/journal.pone.0133258 (PMC4514889; doi:10.1371/journal.pone.0133258)
Supplement: S2 Dataset — (ZIP) [file pone.0133258.s003.zip]

Archive with 6 entries (6 files):
- readme.txt
- donkey2horse.tar.gz
- donkey2wildhorse.tar.gz
- DonkeyUnigeneProtein.tar.gz
- DonkeyUnigeneRNA.tar.gz
- mouse2horse.tar.gz
