# Supplementary material for: De Novo Assembly of the Donkey White Blood Cell Transcriptome and a Comparative Analysis of Phenotype-Associated Genes between Donkeys and Horses
Source: PLoS One. 2015 Jul 24;10(7):e0133258. doi: 10.1371/journal.pone.0133258 (PMC4514889; doi:10.1371/journal.pone.0133258)
Supplement: S2 Dataset — (ZIP) [file pone.0133258.s003.zip › readme.txt]

(1)De novo assembled donkey unigenes
Donkey unigenes (fasta format)
File:DonkeyUnigeneRNA.tar.gz

(2)Predicted donkey proteins from de novo assembled donkey transcriptome
Donkey unigene protein fragments (fasta format)
File:DonkeyUnigeneProtein.tar.gz

(3)Blastp results

Query donkey protein fragments to horse (Equus caballus) protein database
File:donkey2horse.tar.gz

Query donkey protein fragments to wild horse (Equus przewalskii) protein database
File:donkey2wildhorse.tar.gz
 
Query mouse proteins to horse protein database
File:mouse2horse.tar.gz
