# Supplementary material for: De Novo Assembly of the Donkey White Blood Cell Transcriptome and a Comparative Analysis of Phenotype-Associated Genes between Donkeys and Horses
Source: PLoS One. 2015 Jul 24;10(7):e0133258. doi: 10.1371/journal.pone.0133258 (PMC4514889; doi:10.1371/journal.pone.0133258)
Supplement: S3 Dataset — (XLSX) [file pone.0133258.s004.xlsx]

## Sheet: adipose tissue phenotype
parental_mammalian_phenotype_term	descendant_mammalian_phenotype_term
adipose tissue phenotype	abnormal adipose tissue morphology
adipose tissue phenotype	abnormal adipose tissue physiology
abnormal adipose tissue morphology	abnormal adipose tissue distribution
abnormal adipose tissue morphology	abnormal white adipose tissue morphology
abnormal adipose tissue morphology	abnormal brown adipose tissue morphology
abnormal adipose tissue morphology	abnormal fat pad morphology
abnormal adipose tissue morphology	abnormal adipose tissue amount
abnormal adipose tissue morphology	abnormal fat cell morphology
abnormal adipose tissue morphology	abnormal adipose tissue development
abnormal adipose tissue morphology	adipose tissue necrosis
abnormal adipose tissue physiology	abnormal adipocyte glucose uptake
abnormal adipose tissue physiology	abnormal white adipose tissue physiology
abnormal adipose tissue physiology	abnormal brown adipose tissue physiology
abnormal white adipose tissue morphology	abnormal white adipose tissue amount
abnormal white adipose tissue morphology	abnormal white fat cell morphology
abnormal white adipose tissue morphology	abnormal hypodermis fat layer morphology
abnormal brown adipose tissue morphology	abnormal brown adipose tissue amount
abnormal brown adipose tissue morphology	abnormal brown fat cell morphology
abnormal fat pad morphology	abnormal abdominal fat pad morphology
abnormal fat pad morphology	abnormal interscapular fat pad morphology
abnormal fat pad morphology	abnormal renal fat pad morphology
abnormal fat pad morphology	abnormal mammary fat pad morphology
abnormal fat pad morphology	abnormal femoral fat pad morphology
abnormal fat pad morphology	abnormal total fat pad weight
abnormal adipose tissue amount	abnormal brown adipose tissue amount
abnormal adipose tissue amount	abnormal white adipose tissue amount
abnormal adipose tissue amount	abnormal percent body fat
abnormal adipose tissue amount	increased total body fat amount
abnormal adipose tissue amount	decreased total body fat amount
abnormal fat cell morphology	increased fat cell size
abnormal fat cell morphology	abnormal brown fat cell morphology
abnormal fat cell morphology	abnormal white fat cell morphology
abnormal fat cell morphology	decreased fat cell size
abnormal fat cell morphology	abnormal fat cell differentiation
abnormal brown adipose tissue physiology	abnormal brown adipose tissue thermogenesis
abnormal white adipose tissue amount	increased white adipose tissue amount
abnormal white adipose tissue amount	decreased white adipose tissue amount
abnormal white adipose tissue amount	absent subcutaneous adipose tissue
abnormal white adipose tissue amount	decreased subcutaneous adipose tissue amount
abnormal white adipose tissue amount	decreased abdominal adipose tissue amount
abnormal white adipose tissue amount	increased subcutaneous adipose tissue amount
abnormal white fat cell morphology	abnormal white fat cell lipid droplet size
abnormal white fat cell morphology	abnormal white fat cell number
abnormal white fat cell morphology	abnormal white fat cell size
abnormal white fat cell morphology	abnormal white fat cell differentation
abnormal hypodermis fat layer morphology	absent subcutaneous adipose tissue
abnormal hypodermis fat layer morphology	decreased subcutaneous adipose tissue amount
abnormal hypodermis fat layer morphology	increased subcutaneous adipose tissue amount
abnormal hypodermis fat layer morphology	subcutaneous adipose tissue degeneration
abnormal brown adipose tissue amount	increased brown adipose tissue amount
abnormal brown adipose tissue amount	decreased brown adipose tissue amount
abnormal brown fat cell morphology	abnormal brown fat cell lipid droplet size
abnormal brown fat cell morphology	abnormal brown fat cell number
abnormal brown fat cell morphology	abnormal brown fat lipid droplet number
abnormal brown fat cell morphology	abnormal brown fat cell size
abnormal brown fat cell morphology	abnormal brown fat cell differentiation
abnormal abdominal fat pad morphology	abnormal gonadal fat pad morphology
abnormal abdominal fat pad morphology	abnormal inguinal fat pad morphology
abnormal abdominal fat pad morphology	abnormal retroperitoneal fat pad morphology
abnormal abdominal fat pad morphology	abnormal epididymal fat pad morphology
abnormal abdominal fat pad morphology	abnormal uterine fat pad morphology
abnormal abdominal fat pad morphology	abnormal mesenteric fat pad morphology
abnormal abdominal fat pad morphology	abnormal parametrial fat pad morphology
abnormal abdominal fat pad morphology	increased abdominal fat pad weight
abnormal abdominal fat pad morphology	decreased abdominal fat pad weight
abnormal abdominal fat pad morphology	abnormal omental fat pad morphology
abnormal interscapular fat pad morphology	increased interscapular fat pad weight
abnormal interscapular fat pad morphology	decreased interscapular fat pad weight
abnormal renal fat pad morphology	increased renal fat pad weight
abnormal renal fat pad morphology	decreased renal fat pad weight
abnormal mammary fat pad morphology	increased mammary fat pad weight
abnormal mammary fat pad morphology	decreased mammary fat pad weight
abnormal femoral fat pad morphology	increased femoral fat pad weight
abnormal femoral fat pad morphology	decreased femoral fat pad weight
abnormal total fat pad weight	decreased total fat pad weight
abnormal total fat pad weight	increased total fat pad weight
abnormal brown adipose tissue amount	increased brown adipose tissue amount
abnormal brown adipose tissue amount	decreased brown adipose tissue amount
abnormal white adipose tissue amount	increased white adipose tissue amount
abnormal white adipose tissue amount	decreased white adipose tissue amount
abnormal white adipose tissue amount	absent subcutaneous adipose tissue
abnormal white adipose tissue amount	decreased subcutaneous adipose tissue amount
abnormal white adipose tissue amount	decreased abdominal adipose tissue amount
abnormal white adipose tissue amount	increased subcutaneous adipose tissue amount
abnormal percent body fat	increased percent body fat
abnormal percent body fat	decreased percent body fat
decreased total body fat amount	lipodystrophy
increased fat cell size	increased white fat cell size
increased fat cell size	increased brown fat cell size
abnormal brown fat cell morphology	abnormal brown fat cell lipid droplet size
abnormal brown fat cell morphology	abnormal brown fat cell number
abnormal brown fat cell morphology	abnormal brown fat lipid droplet number
abnormal brown fat cell morphology	abnormal brown fat cell size
abnormal brown fat cell morphology	abnormal brown fat cell differentiation
abnormal white fat cell morphology	abnormal white fat cell lipid droplet size
abnormal white fat cell morphology	abnormal white fat cell number
abnormal white fat cell morphology	abnormal white fat cell size
abnormal white fat cell morphology	abnormal white fat cell differentation
decreased fat cell size	decreased white fat cell size
decreased fat cell size	decreased brown fat cell size
abnormal fat cell differentiation	abnormal white fat cell differentation
abnormal fat cell differentiation	abnormal brown fat cell differentiation
abnormal white fat cell lipid droplet size	increased white fat cell lipid droplet size
abnormal white fat cell lipid droplet size	decreased white fat cell lipid droplet size
abnormal white fat cell number	increased white fat cell number
abnormal white fat cell number	decreased white fat cell number
abnormal white fat cell size	increased white fat cell size
abnormal white fat cell size	decreased white fat cell size
abnormal brown fat cell lipid droplet size	increased brown fat cell lipid droplet size
abnormal brown fat cell lipid droplet size	decreased brown fat cell lipid droplet size
abnormal brown fat cell number	increased brown fat cell number
abnormal brown fat cell number	decreased brown fat cell number
abnormal brown fat lipid droplet number	decreased brown fat lipid droplet number
abnormal brown fat lipid droplet number	increased brown fat lipid droplet number
abnormal brown fat cell size	increased brown fat cell size
abnormal brown fat cell size	decreased brown fat cell size
abnormal gonadal fat pad morphology	decreased gonadal fat pad weight
abnormal gonadal fat pad morphology	increased gonadal fat pad weight
abnormal inguinal fat pad morphology	increased inguinal fat pad weight
abnormal inguinal fat pad morphology	decreased inguinal fat pad weight
abnormal retroperitoneal fat pad morphology	increased retroperitoneal fat pad weight
abnormal retroperitoneal fat pad morphology	decreased retroperitoneal fat pad weight
abnormal epididymal fat pad morphology	absent epididymal fat pad
abnormal epididymal fat pad morphology	increased epididymal fat pad weight
abnormal epididymal fat pad morphology	decreased epididymal fat pad weight
abnormal uterine fat pad morphology	increased uterine fat pad weight
abnormal uterine fat pad morphology	decreased uterine fat pad weight
abnormal mesenteric fat pad morphology	increased mesenteric fat pad weight
abnormal mesenteric fat pad morphology	decreased mesenteric fat pad weight
abnormal parametrial fat pad morphology	increased parametrial fat pad weight
abnormal parametrial fat pad morphology	decreased parametrial fat pad weight
abnormal omental fat pad morphology	increased omental fat pad weight
abnormal omental fat pad morphology	decreased omental fat pad weight
abnormal brown fat cell lipid droplet size	increased brown fat cell lipid droplet size
abnormal brown fat cell lipid droplet size	decreased brown fat cell lipid droplet size
abnormal brown fat cell number	increased brown fat cell number
abnormal brown fat cell number	decreased brown fat cell number
abnormal brown fat lipid droplet number	decreased brown fat lipid droplet number
abnormal brown fat lipid droplet number	increased brown fat lipid droplet number
abnormal brown fat cell size	increased brown fat cell size
abnormal brown fat cell size	decreased brown fat cell size
abnormal white fat cell lipid droplet size	increased white fat cell lipid droplet size
abnormal white fat cell lipid droplet size	decreased white fat cell lipid droplet size
abnormal white fat cell number	increased white fat cell number
abnormal white fat cell number	decreased white fat cell number
abnormal white fat cell size	increased white fat cell size
abnormal white fat cell size	decreased white fat cell size
mammalian_phenptype_term	mouse_symbol	horse_ids	donkey_ids
abnormal inguinal fat pad morphology	Cebpa	gi|149756168|ref|XP_001493891.1|,	Unigene110281_NormalA,Unigene44429_NormalA,Unigene114500_NormalA,Unigene114334_NormalA,
abnormal inguinal fat pad morphology	Lipa	gi|194205884|ref|XP_001503012.2|,	Unigene277_NormalA,
abnormal inguinal fat pad morphology	Zeb1	gi|545207429|ref|XP_005607039.1|,	,
abnormal inguinal fat pad morphology	Pitpna	gi|149724154|ref|XP_001504370.1|,	,
abnormal inguinal fat pad morphology	Pparg	gi|545187856|ref|XP_001492461.3|,	Unigene32132_NormalA,
abnormal inguinal fat pad morphology	Pcsk1	gi|149726484|ref|XP_001504658.1|,	,
abnormal inguinal fat pad morphology	Sirt1	gi|545194336|ref|XP_001502600.4|,	Unigene87299_NormalA,Unigene87297_NormalA,Unigene87298_NormalA,Unigene87301_NormalA,
abnormal inguinal fat pad morphology	Dok1	gi|545187575|ref|XP_005600333.1|,	,
abnormal adipose tissue development	Carm1	gi|545223139|ref|XP_001916423.2|,	Unigene99869_NormalA,Unigene99867_NormalA,Unigene99868_NormalA,Unigene99870_NormalA,
abnormal adipose tissue development	Tle3	gi|545195415|ref|XP_005603024.1|,gi|338717803|ref|XP_003363700.1|,gi|545195404|ref|XP_005603019.1|,gi|545195406|ref|XP_005603020.1|,gi|545195412|ref|XP_005603023.1|,gi|545195402|ref|XP_005603018.1|,gi|545195408|ref|XP_005603021.1|,	Unigene97907_NormalA,
abnormal adipose tissue development	Cspg4	gi|545195240|ref|XP_005602958.1|,	,
abnormal adipose tissue development	Pcna	gi|149733096|ref|XP_001494771.1|,	Unigene80493_NormalA,
abnormal adipose tissue development	Phf2	gi|545201971|ref|XP_005605217.1|,	Unigene95407_NormalA,Unigene95408_NormalA,Unigene95410_NormalA,
abnormal adipose tissue development	Prkg1	gi|194205908|ref|XP_001917717.1|,	,
abnormal adipose tissue development	Bscl2	gi|545181488|ref|XP_005598308.1|,gi|545181482|ref|XP_005598305.1|,	Unigene83458_NormalA,Unigene83457_NormalA,
abnormal adipose tissue development	Rapgef3	gi|545219817|ref|XP_005611178.1|,gi|149714201|ref|XP_001489826.1|,	Unigene80939_NormalA,Unigene80933_NormalA,Unigene80941_NormalA,Unigene947_NormalA,Unigene80938_NormalA,Unigene80935_NormalA,Unigene80936_NormalA,Unigene80934_NormalA,Unigene80931_NormalA,Unigene80932_NormalA,Unigene80940_NormalA,
abnormal fat pad morphology	Tnf	gi|545197032|ref|XP_005603547.1|,	,
abnormal fat pad morphology	Anxa1	gi|126352349|ref|NP_001075336.1|,	,
abnormal fat pad morphology	Unc5c	gi|545212303|ref|XP_005608660.1|,gi|149701735|ref|XP_001497590.1|,	,
abnormal fat pad morphology	Slc30a5	gi|545199180|ref|XP_005604264.1|,	Unigene89089_NormalA,Unigene89090_NormalA,
abnormal fat pad morphology	Pik3r1	gi|149732680|ref|XP_001491621.1|,gi|338718812|ref|XP_003363892.1|,	Unigene55608_NormalA,
abnormal fat pad morphology	Plscr1	gi|545189525|ref|XP_001492359.3|,	Unigene67087_NormalA,Unigene67086_NormalA,Unigene67085_NormalA,
abnormal fat pad morphology	Mmp19	gi|545220289|ref|XP_001491808.3|,	,
abnormal fat pad morphology	Stat5a	gi|149723784|ref|XP_001494788.1|,	Unigene370_NormalA,Unigene364_NormalA,Unigene366_NormalA,Unigene365_NormalA,Unigene368_NormalA,
abnormal fat pad morphology	Stat5b	gi|149723788|ref|XP_001494875.1|,	Unigene369_NormalA,Unigene85409_NormalA,
abnormal fat pad morphology	Ptpn1	gi|545200845|ref|XP_005604834.1|,	Unigene78191_NormalA,
abnormal fat pad morphology	Cd36	gi|545213564|ref|XP_005609094.1|,	,
abnormal fat pad morphology	Dlk1	gi|194225362|ref|XP_001917597.1|,gi|545202807|ref|XP_005605506.1|,gi|545202809|ref|XP_005605507.1|,	,
abnormal fat pad morphology	Npy4r	gi|149690690|ref|XP_001500783.1|,	,
abnormal fat pad morphology	Hrc	gi|545176949|ref|XP_005596788.1|,	,
abnormal fat pad morphology	Tlr2	gi|126352393|ref|NP_001075265.1|,	,
abnormal fat pad morphology	Lepr	gi|149709757|ref|XP_001500430.1|,	,
abnormal fat pad morphology	Cideb	gi|149756216|ref|XP_001489137.1|,	Unigene252963_NormalA,
abnormal fat pad morphology	Bbs1	gi|338712234|ref|XP_003362678.1|,	,
abnormal fat pad morphology	Pnrc2	gi|545208575|ref|XP_005607411.1|,	,
abnormal fat pad morphology	Ldlr	gi|545222221|ref|XP_005611994.1|,	Unigene93233_NormalA,Unigene93236_NormalA,Unigene93230_NormalA,Unigene93232_NormalA,Unigene93231_NormalA,
abnormal fat pad morphology	Lactb2	gi|545225785|ref|XP_005613210.1|,	Unigene96999_NormalA,Unigene97000_NormalA,
abnormal fat pad morphology	Cidec	gi|545187906|ref|XP_005600439.1|,	,
abnormal fat pad morphology	Gnas	gi|149734142|ref|XP_001491140.1|,gi|545201126|ref|XP_005604931.1|,	,
abnormal fat pad morphology	Tgfbr2	gi|545189210|ref|XP_005600929.1|,	Unigene70793_NormalA,
abnormal fat pad morphology	C3ar1	gi|149712485|ref|XP_001498732.1|,	Unigene176071_NormalA,
abnormal fat pad morphology	Plin1	gi|545194910|ref|XP_005602845.1|,	,
abnormal fat pad morphology	Mpg	gi|338712985|ref|XP_001494845.3|,	Unigene101086_NormalA,Unigene101084_NormalA,
abnormal fat pad morphology	Bscl2	gi|545181488|ref|XP_005598308.1|,gi|545181482|ref|XP_005598305.1|,	Unigene83458_NormalA,Unigene83457_NormalA,
abnormal fat pad morphology	Bub1b	gi|338717050|ref|XP_003363572.1|,	Unigene95919_NormalA,Unigene95924_NormalA,Unigene95917_NormalA,Unigene95925_NormalA,Unigene95913_NormalA,
abnormal gonadal fat pad morphology	Cav1	gi|166706840|ref|NP_001107615.1|,	,
abnormal gonadal fat pad morphology	Pparg	gi|545187856|ref|XP_001492461.3|,	Unigene32132_NormalA,
abnormal gonadal fat pad morphology	Ppard	gi|545198049|ref|XP_005603896.1|,	,
abnormal gonadal fat pad morphology	Klf3	gi|545212956|ref|XP_005608888.1|,	Unigene97790_NormalA,Unigene97814_NormalA,Unigene97797_NormalA,Unigene97804_NormalA,Unigene97796_NormalA,Unigene97808_NormalA,Unigene97791_NormalA,Unigene97810_NormalA,Unigene97802_NormalA,Unigene97800_NormalA,Unigene97816_NormalA,Unigene97789_NormalA,
abnormal gonadal fat pad morphology	Cebpa	gi|149756168|ref|XP_001493891.1|,	Unigene110281_NormalA,Unigene44429_NormalA,Unigene114500_NormalA,Unigene114334_NormalA,
abnormal gonadal fat pad morphology	Cidec	gi|545187906|ref|XP_005600439.1|,	,
abnormal gonadal fat pad morphology	Ccl2	gi|126352332|ref|NP_001075333.1|,	Unigene61123_NormalA,
abnormal gonadal fat pad morphology	Lep	gi|255653078|ref|NP_001157452.1|,	,
decreased omental fat pad weight	G0s2	gi|545216025|ref|XP_005609886.1|,	,
increased omental fat pad weight	Lepr	gi|149709757|ref|XP_001500430.1|,	,
abnormal epididymal fat pad morphology	Vgf	gi|338712622|ref|XP_001916046.2|,	,
abnormal epididymal fat pad morphology	Ace	gi|338711376|ref|XP_001495639.3|,	,
abnormal epididymal fat pad morphology	Cebpd	gi|545225868|ref|XP_005613240.1|,	Unigene61054_NormalA,
abnormal epididymal fat pad morphology	Unc5c	gi|545212303|ref|XP_005608660.1|,gi|149701735|ref|XP_001497590.1|,	,
abnormal epididymal fat pad morphology	Serpine1	gi|338712676|ref|XP_001492567.3|,	Unigene192269_NormalA,Unigene35752_NormalA,Unigene25915_NormalA,
abnormal epididymal fat pad morphology	Pttg1	gi|545184401|ref|XP_005599298.1|,	Unigene73147_NormalA,
abnormal epididymal fat pad morphology	Pparg	gi|545187856|ref|XP_001492461.3|,	Unigene32132_NormalA,
abnormal epididymal fat pad morphology	Hsd11b1	gi|149708648|ref|XP_001490225.1|,	Unigene253176_NormalA,
abnormal epididymal fat pad morphology	Lep	gi|255653078|ref|NP_001157452.1|,	,
abnormal epididymal fat pad morphology	Lpin1	gi|545187387|ref|XP_005600268.1|,gi|545187389|ref|XP_005600269.1|,gi|545187397|ref|XP_005600272.1|,gi|545187391|ref|XP_005600270.1|,gi|545187393|ref|XP_005600271.1|,	Unigene88095_NormalA,
abnormal epididymal fat pad morphology	Adrb2	gi|380254464|ref|NP_001244049.1|,	Unigene121545_NormalA,
abnormal epididymal fat pad morphology	Cbl	gi|545221888|ref|XP_005611869.1|,	Unigene103939_NormalA,Unigene103943_NormalA,Unigene103940_NormalA,Unigene103930_NormalA,Unigene103942_NormalA,Unigene103941_NormalA,Unigene103935_NormalA,Unigene103938_NormalA,Unigene103936_NormalA,Unigene103931_NormalA,Unigene103934_NormalA,Unigene103932_NormalA,
abnormal epididymal fat pad morphology	Brs3	gi|149755731|ref|XP_001490184.1|,	,
abnormal epididymal fat pad morphology	Klf3	gi|545212956|ref|XP_005608888.1|,	Unigene97790_NormalA,Unigene97814_NormalA,Unigene97797_NormalA,Unigene97804_NormalA,Unigene97796_NormalA,Unigene97808_NormalA,Unigene97791_NormalA,Unigene97810_NormalA,Unigene97802_NormalA,Unigene97800_NormalA,Unigene97816_NormalA,Unigene97789_NormalA,
abnormal epididymal fat pad morphology	Dok1	gi|545187575|ref|XP_005600333.1|,	,
abnormal epididymal fat pad morphology	Lgr4	gi|149720097|ref|XP_001502255.1|,	Unigene240202_NormalA,Unigene181266_NormalA,Unigene149870_NormalA,Unigene219112_NormalA,
abnormal epididymal fat pad morphology	Dnm3os	,	,
abnormal epididymal fat pad morphology	Ucp3	gi|545222560|ref|XP_005612102.1|,	Unigene123791_NormalA,Unigene127969_NormalA,
abnormal epididymal fat pad morphology	Apoe	gi|545176842|ref|XP_005614820.1|,	,
abnormal epididymal fat pad morphology	Ccl2	gi|126352332|ref|NP_001075333.1|,	Unigene61123_NormalA,
abnormal epididymal fat pad morphology	Lepr	gi|149709757|ref|XP_001500430.1|,	,
abnormal epididymal fat pad morphology	Agtr2	gi|149744911|ref|XP_001488274.1|,	,
abnormal epididymal fat pad morphology	Trib1	gi|545226187|ref|XP_001497705.4|,	Unigene43068_NormalA,
abnormal epididymal fat pad morphology	Ncoa3	gi|545200619|ref|XP_005604750.1|,gi|545200621|ref|XP_005604751.1|,	,
abnormal epididymal fat pad morphology	Bscl2	gi|545181488|ref|XP_005598308.1|,gi|545181482|ref|XP_005598305.1|,	Unigene83458_NormalA,Unigene83457_NormalA,
abnormal epididymal fat pad morphology	Sra1	gi|545185802|ref|XP_005599763.1|,	Unigene105960_NormalA,Unigene105958_NormalA,
abnormal fat cell differentiation	E2f1	gi|545200252|ref|XP_005604630.1|,	Unigene68711_NormalA,Unigene68707_NormalA,
abnormal fat cell differentiation	Sik3	gi|545221274|ref|XP_005611654.1|,gi|545221272|ref|XP_005611653.1|,	Unigene93622_NormalA,
abnormal fat cell differentiation	Bscl2	gi|545181488|ref|XP_005598308.1|,gi|545181482|ref|XP_005598305.1|,	Unigene83458_NormalA,Unigene83457_NormalA,
abnormal fat cell differentiation	Tyk2	gi|194211242|ref|XP_001918341.1|,	Unigene104179_NormalA,Unigene100577_NormalA,
abnormal white fat cell differentation	Bscl2	gi|545181488|ref|XP_005598308.1|,gi|545181482|ref|XP_005598305.1|,	Unigene83458_NormalA,Unigene83457_NormalA,
abnormal white fat cell differentation	Insig1	gi|149707049|ref|XP_001504736.1|,	Unigene75728_NormalA,Unigene75726_NormalA,Unigene75727_NormalA,
decreased brown fat cell size	Crhr2	gi|194209768|ref|XP_001916744.1|,	,
decreased brown fat cell size	Pck1	gi|194224573|ref|XP_001489821.2|,	,
decreased brown fat cell size	Ncoa3	gi|545200619|ref|XP_005604750.1|,gi|545200621|ref|XP_005604751.1|,	,
decreased brown fat cell size	Sertad2	gi|545186571|ref|XP_005599996.1|,	,
decreased brown fat cell size	Sra1	gi|545185802|ref|XP_005599763.1|,	Unigene105960_NormalA,Unigene105958_NormalA,
decreased brown fat cell size	Cnot3	,	,
decreased brown fat lipid droplet number	Pparg	gi|545187856|ref|XP_001492461.3|,	Unigene32132_NormalA,
decreased brown fat lipid droplet number	Arid5b	gi|545193834|ref|XP_005602457.1|,gi|149690269|ref|XP_001503550.1|,	,
decreased brown fat lipid droplet number	Plin1	gi|545194910|ref|XP_005602845.1|,	,
decreased brown fat lipid droplet number	Mc2r	gi|149720962|ref|XP_001490570.1|,	,
increased white fat cell number	Cdkn1a	gi|149732473|ref|XP_001499968.1|,	,
increased white fat cell number	Cdkn1b	gi|545219624|ref|XP_005611103.1|,	,
increased white fat cell number	Esr1	gi|126352536|ref|NP_001075241.1|,	,
increased white fat cell number	Agtr2	gi|149744911|ref|XP_001488274.1|,	,
increased white fat cell number	Ncor2	gi|545224489|ref|XP_005612752.1|,	Unigene87496_NormalA,Unigene61623_NormalA,Unigene87497_NormalA,
increased white fat cell number	Lep	gi|255653078|ref|NP_001157452.1|,	,
decreased white fat cell number	Pparg	gi|545187856|ref|XP_001492461.3|,	Unigene32132_NormalA,
decreased white fat cell number	Ksr1	gi|545179563|ref|XP_005597657.1|,gi|545179561|ref|XP_005597656.1|,	Unigene84660_NormalA,Unigene84654_NormalA,Unigene84657_NormalA,Unigene84665_NormalA,Unigene84666_NormalA,Unigene84664_NormalA,Unigene84661_NormalA,Unigene84662_NormalA,Unigene49206_NormalA,Unigene84658_NormalA,
decreased white fat cell number	Bscl2	gi|545181488|ref|XP_005598308.1|,gi|545181482|ref|XP_005598305.1|,	Unigene83458_NormalA,Unigene83457_NormalA,
decreased white fat cell number	Cspg4	gi|545195240|ref|XP_005602958.1|,	,
decreased white fat cell number	Agpat2	gi|545204539|ref|XP_005606106.1|,	Unigene39262_NormalA,
decreased white fat cell number	Pcna	gi|149733096|ref|XP_001494771.1|,	Unigene80493_NormalA,
decreased white fat cell number	Phf2	gi|545201971|ref|XP_005605217.1|,	Unigene95407_NormalA,Unigene95408_NormalA,Unigene95410_NormalA,
decreased white fat cell number	Fgl1	gi|545205490|ref|XP_001489415.2|,	,
abnormal white fat cell size	Lipa	gi|194205884|ref|XP_001503012.2|,	Unigene277_NormalA,
abnormal white fat cell size	Tlr2	gi|126352393|ref|NP_001075265.1|,	,
abnormal white fat cell size	Pparg	gi|545187856|ref|XP_001492461.3|,	Unigene32132_NormalA,
abnormal white fat cell size	Fgf21	gi|149757933|ref|XP_001489202.1|,	,
decreased white fat cell size	Esrra	gi|338712187|ref|XP_001489561.3|,	,
decreased white fat cell size	Pparg	gi|545187856|ref|XP_001492461.3|,	Unigene32132_NormalA,
decreased white fat cell size	Ncor1	gi|545180248|ref|XP_005597864.1|,	Unigene93530_NormalA,
decreased white fat cell size	Plin1	gi|545194910|ref|XP_005602845.1|,	,
decreased white fat cell size	Fto	gi|545211315|ref|XP_005608321.1|,	Unigene90845_NormalA,
decreased white fat cell size	Pck1	gi|194224573|ref|XP_001489821.2|,	,
decreased white fat cell size	Rbl1	gi|194224386|ref|XP_001499565.2|,	,
decreased white fat cell size	Fgf21	gi|149757933|ref|XP_001489202.1|,	,
decreased white fat cell size	Agtr2	gi|149744911|ref|XP_001488274.1|,	,
decreased white fat cell size	Hif1an	gi|149690139|ref|XP_001500316.1|,	,
decreased white fat cell size	Ncor2	gi|545224489|ref|XP_005612752.1|,	Unigene87496_NormalA,Unigene61623_NormalA,Unigene87497_NormalA,
decreased white fat cell size	Crtc3	gi|545194857|ref|XP_005602828.1|,	Unigene78391_NormalA,Unigene78382_NormalA,Unigene78392_NormalA,
decreased white fat cell size	Nr2c2	gi|545187819|ref|XP_001491080.2|,	Unigene85806_NormalA,Unigene85807_NormalA,
decreased white fat cell size	Trib1	gi|545226187|ref|XP_001497705.4|,	Unigene43068_NormalA,
decreased white fat cell size	Ncoa3	gi|545200619|ref|XP_005604750.1|,gi|545200621|ref|XP_005604751.1|,	,
decreased white fat cell size	Arrdc3	gi|149726491|ref|XP_001504666.1|,	Unigene69205_NormalA,
decreased white fat cell size	Lgals12	gi|338712167|ref|XP_001495576.3|,	,
decreased white fat cell size	Bscl2	gi|545181488|ref|XP_005598308.1|,gi|545181482|ref|XP_005598305.1|,	Unigene83458_NormalA,Unigene83457_NormalA,
decreased white fat cell size	Agpat2	gi|545204539|ref|XP_005606106.1|,	Unigene39262_NormalA,
decreased white fat cell size	Mir378a	,	,
decreased white fat cell size	Mfsd2a	gi|149694636|ref|XP_001503418.1|,	Unigene236297_NormalA,Unigene60923_NormalA,Unigene60921_NormalA,Unigene194955_NormalA,
decreased white fat cell size	Sertad2	gi|545186571|ref|XP_005599996.1|,	,
decreased white fat cell size	Phf2	gi|545201971|ref|XP_005605217.1|,	Unigene95407_NormalA,Unigene95408_NormalA,Unigene95410_NormalA,
decreased white fat cell size	Nos3	gi|545215128|ref|XP_005609590.1|,	,
decreased white fat cell size	Epg5	gi|194214639|ref|XP_001498605.2|,	,
decreased white fat cell size	Nr1h4	gi|545206079|ref|XP_005606600.1|,gi|545206081|ref|XP_005606601.1|,gi|338721201|ref|XP_001496549.3|,gi|338721199|ref|XP_003364330.1|,	,
decreased white fat cell size	Tgfb1	gi|545175153|ref|XP_005596143.1|,	,
decreased white fat cell size	Rapgef3	gi|545219817|ref|XP_005611178.1|,gi|149714201|ref|XP_001489826.1|,	Unigene80939_NormalA,Unigene80933_NormalA,Unigene80941_NormalA,Unigene947_NormalA,Unigene80938_NormalA,Unigene80935_NormalA,Unigene80936_NormalA,Unigene80934_NormalA,Unigene80931_NormalA,Unigene80932_NormalA,Unigene80940_NormalA,
decreased white fat cell size	Samd4	gi|545202043|ref|XP_005605250.1|,	,
decreased white fat cell size	Sra1	gi|545185802|ref|XP_005599763.1|,	Unigene105960_NormalA,Unigene105958_NormalA,
decreased white fat cell size	Cnot3	,	,
abnormal brown fat cell morphology	Twist2	gi|545203476|ref|XP_005605733.1|,	,
abnormal brown fat cell morphology	Pparg	gi|545187856|ref|XP_001492461.3|,	Unigene32132_NormalA,
abnormal brown fat cell morphology	Pck1	gi|194224573|ref|XP_001489821.2|,	,
abnormal brown fat cell morphology	Mc3r	gi|379698857|ref|NP_001243901.1|,	,
abnormal brown fat cell morphology	Cav1	gi|166706840|ref|NP_001107615.1|,	,
abnormal brown fat cell morphology	Fgf21	gi|149757933|ref|XP_001489202.1|,	,
abnormal brown fat cell morphology	Crtc3	gi|545194857|ref|XP_005602828.1|,	Unigene78391_NormalA,Unigene78382_NormalA,Unigene78392_NormalA,
abnormal brown fat cell morphology	Ncoa3	gi|545200619|ref|XP_005604750.1|,gi|545200621|ref|XP_005604751.1|,	,
abnormal brown fat cell morphology	Arrdc3	gi|149726491|ref|XP_001504666.1|,	Unigene69205_NormalA,
abnormal brown fat cell morphology	Acot11	gi|194207421|ref|XP_001492761.2|,	Unigene141929_NormalA,
abnormal brown fat cell morphology	Fgl1	gi|545205490|ref|XP_001489415.2|,	,
increased interscapular fat pad weight	Gnas	gi|149734142|ref|XP_001491140.1|,gi|545201126|ref|XP_005604931.1|,	,
increased interscapular fat pad weight	Hdc	gi|194206665|ref|XP_001499698.2|,	,
increased interscapular fat pad weight	Lep	gi|255653078|ref|NP_001157452.1|,	,
increased interscapular fat pad weight	Pnpla2	gi|545182200|ref|XP_005598549.1|,	Unigene76791_NormalA,Unigene76792_NormalA,Unigene76793_NormalA,
increased interscapular fat pad weight	Pparg	gi|545187856|ref|XP_001492461.3|,	Unigene32132_NormalA,
increased interscapular fat pad weight	Ghr	gi|545199416|ref|XP_001498706.3|,gi|545199414|ref|XP_005604349.1|,	,
increased interscapular fat pad weight	Brd2	gi|149732108|ref|XP_001496282.1|,	Unigene82872_NormalA,Unigene82871_NormalA,
adipose tissue necrosis	Tusc2	gi|338714831|ref|XP_001496098.3|,	,
increased mammary fat pad weight	Cyp19a1	gi|545194368|ref|XP_005602645.1|,	,
increased mammary fat pad weight	Esr1	gi|126352536|ref|NP_001075241.1|,	,
decreased percent body fat	Cebpb	gi|545200843|ref|XP_005604833.1|,	Unigene105151_NormalA,Unigene61055_NormalA,
decreased percent body fat	Tnf	gi|545197032|ref|XP_005603547.1|,	,
decreased percent body fat	Crebbp	gi|338713007|ref|XP_001499399.3|,	Unigene87429_NormalA,Unigene87415_NormalA,Unigene87419_NormalA,Unigene87416_NormalA,Unigene87418_NormalA,Unigene87424_NormalA,Unigene87411_NormalA,Unigene87410_NormalA,Unigene87412_NormalA,Unigene87417_NormalA,Unigene87409_NormalA,Unigene87422_NormalA,Unigene87423_NormalA,
decreased percent body fat	Clps	gi|255683509|ref|NP_001157487.1|,	,
decreased percent body fat	Gpam	gi|149690079|ref|XP_001496529.1|,	,
decreased percent body fat	Kat6b	gi|338716911|ref|XP_003363544.1|,gi|338716908|ref|XP_003363543.1|,gi|149689991|ref|XP_001504001.1|,	Unigene83505_NormalA,Unigene69617_NormalA,Unigene69618_NormalA,Unigene69615_NormalA,Unigene69616_NormalA,Unigene69614_NormalA,Unigene83507_NormalA,Unigene69613_NormalA,
decreased percent body fat	Esrra	gi|338712187|ref|XP_001489561.3|,	,
decreased percent body fat	Sdc3	gi|194207786|ref|XP_001500236.2|,	,
decreased percent body fat	Dnajc3	gi|149730451|ref|XP_001492322.1|,	Unigene75173_NormalA,
decreased percent body fat	Ptpn1	gi|545200845|ref|XP_005604834.1|,	Unigene78191_NormalA,
decreased percent body fat	Cd36	gi|545213564|ref|XP_005609094.1|,	,
decreased percent body fat	Pknox1	gi|149742313|ref|XP_001491876.1|,gi|545204916|ref|XP_005606228.1|,	Unigene900_NormalA,
decreased percent body fat	Dgat1	gi|545226451|ref|XP_005613422.1|,	Unigene68742_NormalA,
decreased percent body fat	Dfb	,	,
decreased percent body fat	Pde3b	gi|194213863|ref|XP_001501470.2|,	Unigene76706_NormalA,Unigene76701_NormalA,Unigene76703_NormalA,Unigene76702_NormalA,Unigene76704_NormalA,Unigene76705_NormalA,Unigene189521_NormalA,
decreased percent body fat	Tlr4	gi|153792596|ref|NP_001093239.1|,	,
decreased percent body fat	Duox2	gi|194206696|ref|XP_001500280.2|,	,
decreased percent body fat	Umod	gi|149725945|ref|XP_001488229.1|,	,
decreased percent body fat	Adipor2	gi|545218897|ref|XP_005610868.1|,	Unigene43051_NormalA,
decreased percent body fat	Pnlip	gi|255653018|ref|NP_001157421.1|,	,
decreased percent body fat	sbse	,	,
decreased percent body fat	Slc30a7	gi|149709529|ref|XP_001488387.1|,	Unigene84035_NormalA,Unigene84033_NormalA,Unigene84032_NormalA,
decreased percent body fat	Gsk3a	gi|545176799|ref|XP_005615023.1|,	Unigene68427_NormalA,
decreased percent body fat	Arid5b	gi|545193834|ref|XP_005602457.1|,gi|149690269|ref|XP_001503550.1|,	,
decreased percent body fat	Pnrc2	gi|545208575|ref|XP_005607411.1|,	,
decreased percent body fat	Bcat2	gi|545175999|ref|XP_005596439.1|,gi|545176005|ref|XP_005596442.1|,gi|149757848|ref|XP_001489428.1|,	Unigene67765_NormalA,
decreased percent body fat	Prkar2b	gi|545213922|ref|XP_001915333.3|,	Unigene62398_NormalA,Unigene241428_NormalA,Unigene62397_NormalA,
decreased percent body fat	Snord116	,	,
decreased percent body fat	Ddr2	gi|149755766|ref|XP_001492566.1|,	Unigene240892_NormalA,
decreased percent body fat	Mchr1	gi|338721313|ref|XP_003364349.1|,	,
decreased percent body fat	Dok1	gi|545187575|ref|XP_005600333.1|,	,
decreased percent body fat	Gpr50	gi|338729723|ref|XP_001499309.3|,	,
decreased percent body fat	Lmna	gi|149751386|ref|XP_001499938.1|,	Unigene2230_NormalA,Unigene84649_NormalA,
decreased percent body fat	Ncor1	gi|545180248|ref|XP_005597864.1|,	Unigene93530_NormalA,
decreased percent body fat	Pck1	gi|194224573|ref|XP_001489821.2|,	,
decreased percent body fat	Hmga2	gi|338718397|ref|XP_003363818.1|,	,
decreased percent body fat	Mstn	gi|126352493|ref|NP_001075286.1|,	,
decreased percent body fat	Agpat2	gi|545204539|ref|XP_005606106.1|,	Unigene39262_NormalA,
decreased percent body fat	Tmem27	gi|194227693|ref|XP_001489993.2|,	Unigene41005_NormalA,Unigene119518_NormalA,Unigene150267_NormalA,
decreased percent body fat	Mogat2	gi|545222524|ref|XP_005612089.1|,	,
decreased percent body fat	Arsb	gi|545185900|ref|XP_003362935.2|,	Unigene975_NormalA,
decreased percent body fat	Mark2	gi|545181540|ref|XP_005598323.1|,gi|545181542|ref|XP_001488382.4|,	,
decreased percent body fat	Rbl1	gi|194224386|ref|XP_001499565.2|,	,
decreased percent body fat	Fto	gi|545211315|ref|XP_005608321.1|,	Unigene90845_NormalA,
decreased percent body fat	Idua	gi|545213315|ref|XP_001917862.3|,	Unigene92834_NormalA,Unigene92836_NormalA,Unigene92833_NormalA,Unigene92835_NormalA,
decreased percent body fat	Irs1	gi|338725717|ref|XP_001915510.2|,	,
decreased percent body fat	Col2a1	gi|545219709|ref|XP_005611139.1|,gi|126352361|ref|NP_001075233.1|,	,
decreased percent body fat	Arrdc3	gi|149726491|ref|XP_001504666.1|,	Unigene69205_NormalA,
decreased percent body fat	Eif2b5	gi|194222636|ref|XP_001915812.1|,	,
decreased percent body fat	Gpr21	gi|149738058|ref|XP_001502329.1|,	,
decreased percent body fat	Gnas	gi|149734142|ref|XP_001491140.1|,gi|545201126|ref|XP_005604931.1|,	,
decreased percent body fat	Akt1	gi|149737757|ref|XP_001492763.1|,	Unigene2159_NormalA,Unigene2160_NormalA,Unigene2163_NormalA,Unigene2162_NormalA,Unigene74916_NormalA,
decreased percent body fat	Mc2r	gi|149720962|ref|XP_001490570.1|,	,
decreased percent body fat	Scd1	,	,
decreased percent body fat	Plin1	gi|545194910|ref|XP_005602845.1|,	,
decreased percent body fat	Pip4k2b	gi|545180549|ref|XP_005597981.1|,	Unigene68240_NormalA,
decreased percent body fat	Cnr1	gi|545177111|ref|XP_005596849.1|,	,
decreased percent body fat	shsn	,	,
decreased percent body fat	Myo6	gi|545177129|ref|XP_005596854.1|,gi|545177131|ref|XP_005596855.1|,gi|545177127|ref|XP_001503658.2|,	Unigene38657_NormalA,Unigene53159_NormalA,Unigene153236_NormalA,Unigene53160_NormalA,Unigene53161_NormalA,Unigene122284_NormalA,
decreased percent body fat	Apoe	gi|545176842|ref|XP_005614820.1|,	,
decreased percent body fat	Cdh23	gi|338716849|ref|XP_001917733.2|,	Unigene85184_NormalA,Unigene71085_NormalA,Unigene156988_NormalA,Unigene155981_NormalA,Unigene259869_NormalA,Unigene27817_NormalA,Unigene27818_NormalA,Unigene256212_NormalA,
decreased percent body fat	Myo7a	gi|545223259|ref|XP_005612342.1|,	Unigene166401_NormalA,Unigene216100_NormalA,Unigene4378_NormalA,Unigene260085_NormalA,Unigene210393_NormalA,Unigene227497_NormalA,Unigene206688_NormalA,Unigene258274_NormalA,
decreased percent body fat	Chd7	gi|545225651|ref|XP_005613158.1|,gi|545225649|ref|XP_005613157.1|,	Unigene83729_NormalA,Unigene83731_NormalA,Unigene83744_NormalA,Unigene83736_NormalA,Unigene83743_NormalA,
decreased percent body fat	Dlg2	gi|545222438|ref|XP_005612062.1|,gi|338726987|ref|XP_003365415.1|,gi|338726993|ref|XP_003365418.1|,	,
decreased percent body fat	Dlg4	gi|545180712|ref|XP_005598034.1|,	Unigene72344_NormalA,Unigene72343_NormalA,Unigene72345_NormalA,
decreased percent body fat	Baz1b	gi|545182806|ref|XP_005598764.1|,	Unigene81903_NormalA,Unigene81898_NormalA,Unigene81904_NormalA,
decreased percent body fat	Mysm1	gi|545207537|ref|XP_005607075.1|,	Unigene98662_NormalA,Unigene98654_NormalA,Unigene98658_NormalA,Unigene98661_NormalA,Unigene98657_NormalA,Unigene98660_NormalA,
decreased percent body fat	Suv420h1	gi|149725495|ref|XP_001498718.1|,	Unigene81137_NormalA,Unigene81139_NormalA,Unigene1617_NormalA,Unigene81138_NormalA,
decreased percent body fat	Akap9	gi|545214057|ref|XP_005609265.1|,gi|545214065|ref|XP_005609269.1|,gi|545214063|ref|XP_005609268.1|,gi|545214061|ref|XP_005609267.1|,gi|545214059|ref|XP_005609266.1|,	Unigene89741_NormalA,Unigene89742_NormalA,Unigene89740_NormalA,Unigene89745_NormalA,Unigene89756_NormalA,Unigene89751_NormalA,Unigene89748_NormalA,Unigene89750_NormalA,
decreased percent body fat	Slc25a21	gi|338717916|ref|XP_001492065.3|,	,
decreased percent body fat	Nsun2	gi|194224036|ref|XP_001501273.2|,	Unigene74974_NormalA,
decreased percent body fat	Dbn1	gi|545184242|ref|XP_005599254.1|,gi|545184240|ref|XP_001498410.3|,	Unigene76188_NormalA,
decreased percent body fat	Rgn	gi|545228119|ref|XP_005614009.1|,	,
decreased percent body fat	Pcna	gi|149733096|ref|XP_001494771.1|,	Unigene80493_NormalA,
decreased percent body fat	Sertad2	gi|545186571|ref|XP_005599996.1|,	,
decreased percent body fat	Mapk8	gi|545194723|ref|XP_005602784.1|,gi|149690677|ref|XP_001500489.1|,	Unigene91604_NormalA,Unigene91605_NormalA,Unigene91606_NormalA,Unigene91603_NormalA,
decreased percent body fat	Ush1c	gi|545223001|ref|XP_005612258.1|,	Unigene155260_NormalA,Unigene180743_NormalA,Unigene157738_NormalA,
decreased percent body fat	Slc25a30	gi|149730326|ref|XP_001491327.1|,	Unigene82434_NormalA,
decreased percent body fat	Tcf7l2	gi|545193244|ref|XP_005602285.1|,	Unigene66188_NormalA,Unigene66189_NormalA,
decreased percent body fat	Klf3	gi|545212956|ref|XP_005608888.1|,	Unigene97790_NormalA,Unigene97814_NormalA,Unigene97797_NormalA,Unigene97804_NormalA,Unigene97796_NormalA,Unigene97808_NormalA,Unigene97791_NormalA,Unigene97810_NormalA,Unigene97802_NormalA,Unigene97800_NormalA,Unigene97816_NormalA,Unigene97789_NormalA,
decreased percent body fat	Xpnpep1	gi|338716578|ref|XP_001916776.2|,	Unigene85904_NormalA,Unigene85906_NormalA,Unigene85903_NormalA,Unigene85900_NormalA,Unigene85897_NormalA,Unigene85895_NormalA,Unigene85896_NormalA,Unigene85894_NormalA,Unigene85892_NormalA,Unigene85902_NormalA,Unigene85905_NormalA,
increased percent body fat	Adrb3	gi|545205724|ref|XP_005614864.1|,	,
increased percent body fat	Hlb132	,	,
increased percent body fat	Hlb125	,	,
increased percent body fat	hlb124	,	,
increased percent body fat	Hlb93	,	,
increased percent body fat	Hlb81	,	,
increased percent body fat	Hlb80	,	,
increased percent body fat	Clock	gi|545212763|ref|XP_005608821.1|,gi|545212761|ref|XP_005608820.1|,	,
increased percent body fat	Nhlh2	gi|545216400|ref|XP_005610022.1|,	,
increased percent body fat	Tsn	gi|149755302|ref|XP_001489458.1|,	,
increased percent body fat	Hlb228	,	,
increased percent body fat	Hlb44	,	,
increased percent body fat	hlb52	,	,
increased percent body fat	Hlb131	,	,
increased percent body fat	Drd3	gi|194222826|ref|XP_001917447.1|,	,
increased percent body fat	Del(11Cops3-Rnf112)1Jrl	,	,
increased percent body fat	Rsc1a1	gi|545209022|ref|XP_005607559.1|,	,
increased percent body fat	Ppargc1a	gi|149702862|ref|XP_001499979.1|,gi|545213013|ref|XP_005608902.1|,	,
increased percent body fat	Hlb147	,	,
increased percent body fat	Hlb163	,	,
increased percent body fat	Hlb181	,	,
increased percent body fat	Hlb197	,	,
increased percent body fat	Hlb199	,	,
increased percent body fat	Hlb230	,	,
increased percent body fat	Gpr37	gi|149706185|ref|XP_001502477.1|,	,
increased percent body fat	Grm8	gi|338724217|ref|XP_001502552.3|,	,
increased percent body fat	Gpm6a	gi|149742712|ref|XP_001493181.1|,gi|545205632|ref|XP_005606472.1|,	,
increased percent body fat	Lep	gi|255653078|ref|NP_001157452.1|,	,
increased percent body fat	Ar	gi|255522919|ref|NP_001157363.1|,	,
increased percent body fat	Npy1r	gi|545209801|ref|XP_005607809.1|,	,
increased percent body fat	Gpr12	gi|149730046|ref|XP_001491298.1|,	,
increased percent body fat	Adipoq	gi|149731198|ref|XP_001499564.1|,	,
increased percent body fat	Adra1b	gi|545185751|ref|XP_005614911.1|,	,
increased percent body fat	Lepr	gi|149709757|ref|XP_001500430.1|,	,
increased percent body fat	Sat1	gi|338729060|ref|XP_003365815.1|,	,
increased percent body fat	Adipor1	gi|149743860|ref|XP_001496089.1|,	Unigene71375_NormalA,Unigene71372_NormalA,Unigene71374_NormalA,
increased percent body fat	Bsx	gi|149717011|ref|XP_001503420.1|,	,
increased percent body fat	hlb349A	,	,
increased percent body fat	Mc4r	gi|149721138|ref|XP_001489706.1|,	,
increased percent body fat	Gpr39	gi|194222178|ref|XP_001489024.2|,	Unigene38856_NormalA,Unigene40589_NormalA,
increased percent body fat	Mmp14	gi|545196365|ref|XP_005603322.1|,	,
increased percent body fat	Prlhr	gi|149690042|ref|XP_001494232.1|,	,
increased percent body fat	Pyy	gi|194216839|ref|XP_001491077.2|,	,
increased percent body fat	Ldlr	gi|545222221|ref|XP_005611994.1|,	Unigene93233_NormalA,Unigene93236_NormalA,Unigene93230_NormalA,Unigene93232_NormalA,Unigene93231_NormalA,
increased percent body fat	a	,	,
increased percent body fat	Il18	gi|545220752|ref|XP_005611484.1|,	,
increased percent body fat	Ghr	gi|545199416|ref|XP_001498706.3|,gi|545199414|ref|XP_005604349.1|,	,
increased percent body fat	Rdh1	gi|149715293|ref|XP_001488406.1|,gi|545220428|ref|XP_005611382.1|,	Unigene2111_NormalA,
increased percent body fat	Camkk2	gi|545224229|ref|XP_005612664.1|,	Unigene89604_NormalA,Unigene89593_NormalA,Unigene89589_NormalA,Unigene89583_NormalA,Unigene89580_NormalA,Unigene89596_NormalA,Unigene89574_NormalA,Unigene89602_NormalA,Unigene89601_NormalA,Unigene89581_NormalA,Unigene89595_NormalA,Unigene89600_NormalA,Unigene89592_NormalA,Unigene89573_NormalA,Unigene89576_NormalA,Unigene89575_NormalA,Unigene89585_NormalA,
increased percent body fat	hlb575	,	,
increased percent body fat	Ncor2	gi|545224489|ref|XP_005612752.1|,	Unigene87496_NormalA,Unigene61623_NormalA,Unigene87497_NormalA,
increased percent body fat	Htr2c	gi|149745036|ref|XP_001488562.1|,	,
increased percent body fat	Oprm1	gi|545211070|ref|XP_005608232.1|,	,
increased percent body fat	hlb541	,	,
increased percent body fat	hlb579	,	,
increased percent body fat	hlb583	,	,
increased percent body fat	Ccl2	gi|126352332|ref|NP_001075333.1|,	Unigene61123_NormalA,
increased percent body fat	Terf2ip	gi|545211835|ref|XP_005608497.1|,	Unigene97864_NormalA,Unigene97857_NormalA,
increased percent body fat	Il1r1	gi|126352640|ref|NP_001075263.1|,	,
increased percent body fat	Col2a1	gi|545219709|ref|XP_005611139.1|,gi|126352361|ref|NP_001075233.1|,	,
increased percent body fat	Zeb1	gi|545207429|ref|XP_005607039.1|,	,
increased percent body fat	Foxo1	gi|545190151|ref|XP_005601236.1|,	,
increased percent body fat	Lrrn3	gi|545214420|ref|XP_005609369.1|,	,
increased percent body fat	Mc3r	gi|379698857|ref|NP_001243901.1|,	,
increased percent body fat	Ksr2	gi|545224436|ref|XP_005612734.1|,	,
increased percent body fat	Brs3	gi|149755731|ref|XP_001490184.1|,	,
increased percent body fat	Mta1	gi|545228028|ref|XP_005613972.1|,gi|545228034|ref|XP_005613975.1|,gi|545228026|ref|XP_005613971.1|,gi|545228030|ref|XP_005613973.1|,gi|545228032|ref|XP_005613974.1|,	Unigene75530_NormalA,
increased percent body fat	Kptn	gi|545176904|ref|XP_005596773.1|,	,
increased percent body fat	Mrap2	gi|149722768|ref|XP_001503741.1|,	,
increased percent body fat	Dusp3	gi|545180510|ref|XP_005597969.1|,	,
increased percent body fat	Cep19	gi|545192343|ref|XP_005601958.1|,	,
abnormal adipose tissue amount	Traf2	gi|338720159|ref|XP_001497958.3|,	,
abnormal adipose tissue amount	Cpe	gi|194208338|ref|XP_001915821.1|,	,
abnormal adipose tissue amount	Ghrl	gi|545187881|ref|XP_001491184.4|,	,
abnormal adipose tissue amount	Epm2a	gi|545211222|ref|XP_005608284.1|,	Unigene109818_NormalA,
abnormal adipose tissue amount	Lep	gi|255653078|ref|NP_001157452.1|,	,
abnormal adipose tissue amount	Gpbar1	gi|149711084|ref|XP_001491196.1|,	Unigene49654_NormalA,
abnormal adipose tissue amount	Tlr2	gi|126352393|ref|NP_001075265.1|,	,
abnormal adipose tissue amount	Dmd	gi|545228768|ref|XP_005614229.1|,	,
abnormal adipose tissue amount	Lpin1	gi|545187387|ref|XP_005600268.1|,gi|545187389|ref|XP_005600269.1|,gi|545187397|ref|XP_005600272.1|,gi|545187391|ref|XP_005600270.1|,gi|545187393|ref|XP_005600271.1|,	Unigene88095_NormalA,
abnormal adipose tissue amount	Kdm3a	gi|338714079|ref|XP_001916179.2|,	Unigene84315_NormalA,Unigene84314_NormalA,Unigene84312_NormalA,
abnormal adipose tissue amount	Prep	gi|149723070|ref|XP_001501827.1|,	Unigene73316_NormalA,Unigene73315_NormalA,Unigene73317_NormalA,
abnormal adipose tissue amount	Nos3	gi|545215128|ref|XP_005609590.1|,	,
abnormal adipose tissue amount	Slc25a25	gi|545203874|ref|XP_005605870.1|,gi|338720558|ref|XP_003364194.1|,gi|338720556|ref|XP_001917469.2|,	Unigene87557_NormalA,Unigene51131_NormalA,Unigene16196_NormalA,
abnormal adipose tissue amount	Pitx1	gi|545185820|ref|XP_001502776.3|,	,
abnormal adipose tissue amount	Arl6	gi|149731738|ref|XP_001504466.1|,	Unigene60782_NormalA,
abnormal adipose tissue amount	Klb	gi|149703048|ref|XP_001495248.1|,	,
abnormal adipose tissue amount	Ins2	gi|194218592|ref|XP_001496855.2|,	,
abnormal adipose tissue amount	Cnot3	,	,
lipodystrophy	Pparg	gi|545187856|ref|XP_001492461.3|,	Unigene32132_NormalA,
lipodystrophy	Pck1	gi|194224573|ref|XP_001489821.2|,	,
lipodystrophy	Trib1	gi|545226187|ref|XP_001497705.4|,	Unigene43068_NormalA,
lipodystrophy	Agpat2	gi|545204539|ref|XP_005606106.1|,	Unigene39262_NormalA,
lipodystrophy	Prkcdbp	gi|545191548|ref|XP_001502353.3|,	Unigene154746_NormalA,Unigene214912_NormalA,Unigene142811_NormalA,Unigene220855_NormalA,
lipodystrophy	Bscl2	gi|545181488|ref|XP_005598308.1|,gi|545181482|ref|XP_005598305.1|,	Unigene83458_NormalA,Unigene83457_NormalA,
decreased brown fat cell number	Pck1	gi|194224573|ref|XP_001489821.2|,	,
decreased brown fat cell number	Mogat2	gi|545222524|ref|XP_005612089.1|,	,
decreased brown fat cell number	Mc3r	gi|379698857|ref|NP_001243901.1|,	,
abnormal interscapular fat pad morphology	Lipa	gi|194205884|ref|XP_001503012.2|,	Unigene277_NormalA,
abnormal interscapular fat pad morphology	Twist2	gi|545203476|ref|XP_005605733.1|,	,
abnormal interscapular fat pad morphology	Nbea	gi|545190027|ref|XP_005601195.1|,	Unigene163362_NormalA,Unigene16985_NormalA,Unigene159075_NormalA,Unigene177734_NormalA,Unigene261397_NormalA,Unigene257158_NormalA,Unigene264490_NormalA,Unigene164152_NormalA,Unigene162151_NormalA,Unigene183341_NormalA,
decreased white fat cell lipid droplet size	Cav1	gi|166706840|ref|NP_001107615.1|,	,
decreased white fat cell lipid droplet size	Lpin1	gi|545187387|ref|XP_005600268.1|,gi|545187389|ref|XP_005600269.1|,gi|545187397|ref|XP_005600272.1|,gi|545187391|ref|XP_005600270.1|,gi|545187393|ref|XP_005600271.1|,	Unigene88095_NormalA,
decreased white fat cell lipid droplet size	Pck1	gi|194224573|ref|XP_001489821.2|,	,
decreased white fat cell lipid droplet size	Lclat1	gi|545187034|ref|XP_005600154.1|,	,
decreased white fat cell lipid droplet size	Epg5	gi|194214639|ref|XP_001498605.2|,	,
increased white fat cell lipid droplet size	Kdm3a	gi|338714079|ref|XP_001916179.2|,	Unigene84315_NormalA,Unigene84314_NormalA,Unigene84312_NormalA,
increased brown fat cell number	Crtc3	gi|545194857|ref|XP_005602828.1|,	Unigene78391_NormalA,Unigene78382_NormalA,Unigene78392_NormalA,
increased brown fat cell number	Lrp6	gi|149713736|ref|XP_001501348.1|,	Unigene118917_NormalA,Unigene63431_NormalA,
increased brown fat cell number	Sertad2	gi|545186571|ref|XP_005599996.1|,	,
decreased brown fat cell lipid droplet size	Pparg	gi|545187856|ref|XP_001492461.3|,	Unigene32132_NormalA,
decreased brown fat cell lipid droplet size	Kl	gi|545190123|ref|XP_001495662.3|,	Unigene54498_NormalA,Unigene54497_NormalA,Unigene36208_NormalA,
decreased brown fat cell lipid droplet size	Lpin1	gi|545187387|ref|XP_005600268.1|,gi|545187389|ref|XP_005600269.1|,gi|545187397|ref|XP_005600272.1|,gi|545187391|ref|XP_005600270.1|,gi|545187393|ref|XP_005600271.1|,	Unigene88095_NormalA,
decreased brown fat cell lipid droplet size	Plin1	gi|545194910|ref|XP_005602845.1|,	,
decreased brown fat cell lipid droplet size	Gpd2	gi|545191092|ref|XP_005601554.1|,	,
decreased brown fat cell lipid droplet size	Lclat1	gi|545187034|ref|XP_005600154.1|,	,
decreased brown fat cell lipid droplet size	Crtc3	gi|545194857|ref|XP_005602828.1|,	Unigene78391_NormalA,Unigene78382_NormalA,Unigene78392_NormalA,
decreased brown fat cell lipid droplet size	Ncoa3	gi|545200619|ref|XP_005604750.1|,gi|545200621|ref|XP_005604751.1|,	,
decreased brown fat cell lipid droplet size	Acot11	gi|194207421|ref|XP_001492761.2|,	Unigene141929_NormalA,
decreased brown fat cell lipid droplet size	Mark4	gi|545176856|ref|XP_005596757.1|,	Unigene62514_NormalA,Unigene62516_NormalA,Unigene62515_NormalA,
decreased brown fat cell lipid droplet size	Prkg1	gi|194205908|ref|XP_001917717.1|,	,
decreased brown fat cell lipid droplet size	Cers6	gi|545191257|ref|XP_005601620.1|,gi|149730695|ref|XP_001497303.1|,	,
increased brown fat cell lipid droplet size	Lipa	gi|194205884|ref|XP_001503012.2|,	Unigene277_NormalA,
increased brown fat cell lipid droplet size	Gnas	gi|149734142|ref|XP_001491140.1|,gi|545201126|ref|XP_005604931.1|,	,
increased brown fat cell lipid droplet size	Cav1	gi|166706840|ref|NP_001107615.1|,	,
increased brown fat cell lipid droplet size	Lep	gi|255653078|ref|NP_001157452.1|,	,
increased brown fat cell lipid droplet size	Fgl1	gi|545205490|ref|XP_001489415.2|,	,
decreased renal fat pad weight	Adipor2	gi|545218897|ref|XP_005610868.1|,	Unigene43051_NormalA,
decreased renal fat pad weight	Tnks	gi|194226473|ref|XP_001496028.2|,	Unigene77910_NormalA,
decreased renal fat pad weight	Sik3	gi|545221274|ref|XP_005611654.1|,gi|545221272|ref|XP_005611653.1|,	Unigene93622_NormalA,
decreased renal fat pad weight	Bscl2	gi|545181488|ref|XP_005598308.1|,gi|545181482|ref|XP_005598305.1|,	Unigene83458_NormalA,Unigene83457_NormalA,
decreased renal fat pad weight	G0s2	gi|545216025|ref|XP_005609886.1|,	,
increased renal fat pad weight	Htr2c	gi|149745036|ref|XP_001488562.1|,	,
increased renal fat pad weight	Cyp19a1	gi|545194368|ref|XP_005602645.1|,	,
increased renal fat pad weight	Pomc	gi|338714105|ref|XP_003363005.1|,	Unigene52552_NormalA,
increased renal fat pad weight	Esr1	gi|126352536|ref|NP_001075241.1|,	,
increased renal fat pad weight	Socs2	gi|545205961|ref|XP_005606561.1|,	,
decreased parametrial fat pad weight	Gpd2	gi|545191092|ref|XP_005601554.1|,	,
decreased parametrial fat pad weight	Mstn	gi|126352493|ref|NP_001075286.1|,	,
decreased parametrial fat pad weight	Plin1	gi|545194910|ref|XP_005602845.1|,	,
increased parametrial fat pad weight	Cdkn1a	gi|149732473|ref|XP_001499968.1|,	,
increased parametrial fat pad weight	Adrb3	gi|545205724|ref|XP_005614864.1|,	,
increased parametrial fat pad weight	Cdkn1b	gi|545219624|ref|XP_005611103.1|,	,
increased parametrial fat pad weight	Esr1	gi|126352536|ref|NP_001075241.1|,	,
increased parametrial fat pad weight	Tbc1d4	gi|545190439|ref|XP_005601337.1|,gi|545190435|ref|XP_005601335.1|,	Unigene207495_NormalA,Unigene100296_NormalA,Unigene208411_NormalA,
decreased uterine fat pad weight	Cebpb	gi|545200843|ref|XP_005604833.1|,	Unigene105151_NormalA,Unigene61055_NormalA,
decreased uterine fat pad weight	Pla2g1b	gi|149720537|ref|XP_001489303.1|,	,
decreased uterine fat pad weight	Fabp2	gi|126352407|ref|NP_001075372.1|,	,
decreased retroperitoneal fat pad weight	Esrra	gi|338712187|ref|XP_001489561.3|,	,
decreased retroperitoneal fat pad weight	Pparg	gi|545187856|ref|XP_001492461.3|,	Unigene32132_NormalA,
decreased retroperitoneal fat pad weight	Gng3	gi|545181476|ref|XP_005598302.1|,	Unigene133956_NormalA,
decreased retroperitoneal fat pad weight	Eif4ebp1	gi|149742577|ref|XP_001493434.1|,	Unigene42125_NormalA,Unigene78277_NormalA,
decreased retroperitoneal fat pad weight	Mstn	gi|126352493|ref|NP_001075286.1|,	,
decreased retroperitoneal fat pad weight	Slc27a5	gi|545176652|ref|XP_001503534.2|,	Unigene106064_NormalA,Unigene106065_NormalA,
decreased retroperitoneal fat pad weight	Gpam	gi|149690079|ref|XP_001496529.1|,	,
decreased retroperitoneal fat pad weight	Cidec	gi|545187906|ref|XP_005600439.1|,	,
decreased retroperitoneal fat pad weight	Plin1	gi|545194910|ref|XP_005602845.1|,	,
decreased retroperitoneal fat pad weight	Prcp	gi|545222450|ref|XP_005612064.1|,	,
decreased retroperitoneal fat pad weight	Rcan2	gi|545198434|ref|XP_005604029.1|,	Unigene124378_NormalA,Unigene117551_NormalA,
decreased retroperitoneal fat pad weight	Bscl2	gi|545181488|ref|XP_005598308.1|,gi|545181482|ref|XP_005598305.1|,	Unigene83458_NormalA,Unigene83457_NormalA,
decreased retroperitoneal fat pad weight	Plvap	gi|545199078|ref|XP_005604228.1|,	Unigene247807_NormalA,Unigene41989_NormalA,
decreased retroperitoneal fat pad weight	Nr1h4	gi|545206079|ref|XP_005606600.1|,gi|545206081|ref|XP_005606601.1|,gi|338721201|ref|XP_001496549.3|,gi|338721199|ref|XP_003364330.1|,	,
decreased retroperitoneal fat pad weight	Npy6r	gi|545185810|ref|XP_005599765.1|,	,
increased retroperitoneal fat pad weight	Esr1	gi|126352536|ref|NP_001075241.1|,	,
increased retroperitoneal fat pad weight	Slc30a5	gi|545199180|ref|XP_005604264.1|,	Unigene89089_NormalA,Unigene89090_NormalA,
increased retroperitoneal fat pad weight	Npy1r	gi|545209801|ref|XP_005607809.1|,	,
increased retroperitoneal fat pad weight	Npy5r	gi|380254480|ref|NP_001244055.1|,	,
increased retroperitoneal fat pad weight	Gpr12	gi|149730046|ref|XP_001491298.1|,	,
increased retroperitoneal fat pad weight	Wrn	gi|545205396|ref|XP_005606395.1|,	Unigene89908_NormalA,
increased retroperitoneal fat pad weight	a	,	,
increased retroperitoneal fat pad weight	Ghr	gi|545199416|ref|XP_001498706.3|,gi|545199414|ref|XP_005604349.1|,	,
increased retroperitoneal fat pad weight	Pomc	gi|338714105|ref|XP_003363005.1|,	Unigene52552_NormalA,
increased retroperitoneal fat pad weight	Kdm3a	gi|338714079|ref|XP_001916179.2|,	Unigene84315_NormalA,Unigene84314_NormalA,Unigene84312_NormalA,
increased retroperitoneal fat pad weight	Il1r1	gi|126352640|ref|NP_001075263.1|,	,
increased retroperitoneal fat pad weight	Gdf15	gi|304434706|ref|NP_001182087.1|,	,
increased retroperitoneal fat pad weight	Nos3	gi|545215128|ref|XP_005609590.1|,	,
increased retroperitoneal fat pad weight	Npy6r	gi|545185810|ref|XP_005599765.1|,	,
decreased total fat pad weight	Adipoq	gi|149731198|ref|XP_001499564.1|,	,
decreased total fat pad weight	Npy	gi|149705621|ref|XP_001498558.1|,	,
decreased total fat pad weight	Pparg	gi|545187856|ref|XP_001492461.3|,	Unigene32132_NormalA,
decreased total fat pad weight	Plin1	gi|545194910|ref|XP_005602845.1|,	,
decreased total fat pad weight	Foxp2	gi|149705759|ref|XP_001501610.1|,	,
decreased total fat pad weight	Rbl1	gi|194224386|ref|XP_001499565.2|,	,
decreased total fat pad weight	Prcp	gi|545222450|ref|XP_005612064.1|,	,
decreased total fat pad weight	Atf4	gi|194226860|ref|XP_001500043.2|,	,
decreased total fat pad weight	Ptgs2	gi|545215773|ref|XP_005609806.1|,	Unigene89487_NormalA,
decreased total fat pad weight	Agr2	gi|149705581|ref|XP_001496165.1|,	,
decreased total fat pad weight	Eif3m	gi|149720115|ref|XP_001502795.1|,	,
decreased total fat pad weight	Pde10a	gi|545210944|ref|XP_005608185.1|,	,
decreased total fat pad weight	Jund	gi|545222124|ref|XP_005611954.1|,	Unigene38323_NormalA,Unigene107618_NormalA,Unigene107541_NormalA,
abnormal mammary fat pad morphology	Fgf10	gi|149732757|ref|XP_001498159.1|,	,
abnormal mammary fat pad morphology	Cav1	gi|166706840|ref|NP_001107615.1|,	,
abnormal mammary fat pad morphology	Cbl	gi|545221888|ref|XP_005611869.1|,	Unigene103939_NormalA,Unigene103943_NormalA,Unigene103940_NormalA,Unigene103930_NormalA,Unigene103942_NormalA,Unigene103941_NormalA,Unigene103935_NormalA,Unigene103938_NormalA,Unigene103936_NormalA,Unigene103931_NormalA,Unigene103934_NormalA,Unigene103932_NormalA,
abnormal mammary fat pad morphology	Map3k14	gi|149723683|ref|XP_001488314.1|,	,
abnormal mammary fat pad morphology	Edar	gi|149756387|ref|XP_001492877.1|,	Unigene218122_NormalA,
abnormal mesenteric fat pad morphology	Dhcr24	gi|255653022|ref|NP_001157423.1|,	Unigene72871_NormalA,Unigene72869_NormalA,
abnormal mesenteric fat pad morphology	Oma1	gi|149758405|ref|XP_001497678.1|,	Unigene34290_NormalA,
abnormal mesenteric fat pad morphology	Csf2	gi|126352688|ref|NP_001075351.1|,	,
absent epididymal fat pad	Psip1	gi|545201166|ref|XP_005604944.1|,gi|126722747|ref|NP_001075982.1|,	Unigene2727_NormalA,
abnormal brown adipose tissue physiology	Lpin1	gi|545187387|ref|XP_005600268.1|,gi|545187389|ref|XP_005600269.1|,gi|545187397|ref|XP_005600272.1|,gi|545187391|ref|XP_005600270.1|,gi|545187393|ref|XP_005600271.1|,	Unigene88095_NormalA,
abnormal brown adipose tissue physiology	Plin1	gi|545194910|ref|XP_005602845.1|,	,
abnormal brown adipose tissue physiology	Lipe	gi|545176791|ref|XP_005596734.1|,	Unigene81634_NormalA,Unigene81635_NormalA,Unigene81633_NormalA,
abnormal brown adipose tissue physiology	Kdm3a	gi|338714079|ref|XP_001916179.2|,	Unigene84315_NormalA,Unigene84314_NormalA,Unigene84312_NormalA,
abnormal brown adipose tissue physiology	Fabp3	gi|255522907|ref|NP_001157357.1|,	Unigene108021_NormalA,
abnormal brown adipose tissue physiology	Acot11	gi|194207421|ref|XP_001492761.2|,	Unigene141929_NormalA,
abnormal brown adipose tissue physiology	Ccdc7	,	,
abnormal brown adipose tissue thermogenesis	Oma1	gi|149758405|ref|XP_001497678.1|,	Unigene34290_NormalA,
abnormal brown adipose tissue thermogenesis	Prkg1	gi|194205908|ref|XP_001917717.1|,	,
increased total fat pad weight	Npy2r	gi|380254488|ref|NP_001244058.1|,	,
increased total fat pad weight	Arntl	gi|126352624|ref|NP_001075390.1|,	Unigene105537_NormalA,Unigene105541_NormalA,Unigene105540_NormalA,Unigene105535_NormalA,Unigene105539_NormalA,Unigene105543_NormalA,Unigene105542_NormalA,Unigene105538_NormalA,Unigene105544_NormalA,
increased total fat pad weight	Prox1	gi|545215930|ref|XP_005609857.1|,gi|149708533|ref|XP_001488506.1|,	,
increased total fat pad weight	Oca2	gi|194206382|ref|XP_001494337.2|,	,
increased total fat pad weight	Alox5	gi|545196398|ref|XP_005603335.1|,	Unigene71890_NormalA,
increased total fat pad weight	Sat1	gi|338729060|ref|XP_003365815.1|,	,
increased total fat pad weight	Il18	gi|545220752|ref|XP_005611484.1|,	,
increased total fat pad weight	Lpl	gi|545209475|ref|XP_005607708.1|,	,
increased total fat pad weight	Rdh1	gi|149715293|ref|XP_001488406.1|,gi|545220428|ref|XP_005611382.1|,	Unigene2111_NormalA,
increased total fat pad weight	Fshr	gi|545186001|ref|XP_005599826.1|,gi|255683505|ref|NP_001157485.1|,	,
increased total fat pad weight	Mecp2	gi|149758807|ref|XP_001494268.1|,	,
increased total fat pad weight	Ccl2	gi|126352332|ref|NP_001075333.1|,	Unigene61123_NormalA,
abnormal retroperitoneal fat pad morphology	Lipa	gi|194205884|ref|XP_001503012.2|,	Unigene277_NormalA,
abnormal retroperitoneal fat pad morphology	Klf3	gi|545212956|ref|XP_005608888.1|,	Unigene97790_NormalA,Unigene97814_NormalA,Unigene97797_NormalA,Unigene97804_NormalA,Unigene97796_NormalA,Unigene97808_NormalA,Unigene97791_NormalA,Unigene97810_NormalA,Unigene97802_NormalA,Unigene97800_NormalA,Unigene97816_NormalA,Unigene97789_NormalA,
abnormal abdominal fat pad morphology	Lhcgr	gi|545186740|ref|XP_005600049.1|,gi|149737421|ref|XP_001494669.1|,	,
abnormal abdominal fat pad morphology	Adipoq	gi|149731198|ref|XP_001499564.1|,	,
abnormal abdominal fat pad morphology	Lipe	gi|545176791|ref|XP_005596734.1|,	Unigene81634_NormalA,Unigene81635_NormalA,Unigene81633_NormalA,
abnormal abdominal fat pad morphology	Ppp1r3a	gi|194209821|ref|XP_001917069.1|,	Unigene67288_NormalA,
abnormal abdominal fat pad morphology	Ad	,	,
abnormal abdominal fat pad morphology	Zeb1	gi|545207429|ref|XP_005607039.1|,	,
abnormal abdominal fat pad morphology	Pitpna	gi|149724154|ref|XP_001504370.1|,	,
abnormal abdominal fat pad morphology	Plscr3	gi|545180035|ref|XP_005597798.1|,	,
abnormal abdominal fat pad morphology	Bbs2	gi|149699130|ref|XP_001493033.1|,	,
abnormal abdominal fat pad morphology	Hsd11b1	gi|149708648|ref|XP_001490225.1|,	Unigene253176_NormalA,
abnormal abdominal fat pad morphology	Atxn2	gi|545224452|ref|XP_005612739.1|,	Unigene83492_NormalA,Unigene83491_NormalA,Unigene83490_NormalA,
abnormal abdominal fat pad morphology	Psip1	gi|545201166|ref|XP_005604944.1|,gi|126722747|ref|NP_001075982.1|,	Unigene2727_NormalA,
abnormal abdominal fat pad morphology	Fstl3	gi|126352464|ref|NP_001075280.1|,	Unigene68648_NormalA,Unigene146065_NormalA,Unigene165324_NormalA,Unigene68647_NormalA,
abnormal abdominal fat pad morphology	Npr3	gi|545199513|ref|XP_005604379.1|,gi|338718917|ref|XP_001500448.2|,	Unigene214877_NormalA,
abnormal abdominal fat pad morphology	Clcn3	gi|149698084|ref|XP_001499078.1|,gi|545209738|ref|XP_005607789.1|,gi|545209741|ref|XP_005607790.1|,gi|545209736|ref|XP_005607788.1|,	Unigene83447_NormalA,Unigene2920_NormalA,Unigene83448_NormalA,
abnormal abdominal fat pad morphology	Fshr	gi|545186001|ref|XP_005599826.1|,gi|255683505|ref|NP_001157485.1|,	,
abnormal abdominal fat pad morphology	Agpat2	gi|545204539|ref|XP_005606106.1|,	Unigene39262_NormalA,
abnormal abdominal fat pad morphology	Terf2ip	gi|545211835|ref|XP_005608497.1|,	Unigene97864_NormalA,Unigene97857_NormalA,
abnormal abdominal fat pad morphology	Rai1	,	,
abnormal abdominal fat pad morphology	Adrm1	,	,
abnormal abdominal fat pad morphology	Opa3	,	,
abnormal abdominal fat pad morphology	Csf2	gi|126352688|ref|NP_001075351.1|,	,
abnormal abdominal fat pad morphology	Npy6r	gi|545185810|ref|XP_005599765.1|,	,
abnormal adipose tissue distribution	Tgfa	gi|545186470|ref|XP_005599967.1|,	Unigene63558_NormalA,Unigene161912_NormalA,
abnormal adipose tissue distribution	Scg5	gi|338717075|ref|XP_001501670.3|,	,
abnormal adipose tissue distribution	Pparg	gi|545187856|ref|XP_001492461.3|,	Unigene32132_NormalA,
abnormal adipose tissue distribution	Smtn	gi|545223671|ref|XP_001497525.3|,	,
abnormal adipose tissue distribution	Neil1	gi|338717376|ref|XP_001493563.2|,	Unigene75130_NormalA,Unigene75128_NormalA,Unigene75137_NormalA,Unigene75135_NormalA,Unigene75136_NormalA,Unigene75134_NormalA,Unigene75132_NormalA,Unigene75139_NormalA,
abnormal adipose tissue distribution	Flt4	gi|194219486|ref|XP_001916813.1|,	,
abnormal adipose tissue distribution	Fstl3	gi|126352464|ref|NP_001075280.1|,	Unigene68648_NormalA,Unigene146065_NormalA,Unigene165324_NormalA,Unigene68647_NormalA,
abnormal adipose tissue distribution	Npr3	gi|545199513|ref|XP_005604379.1|,gi|338718917|ref|XP_001500448.2|,	Unigene214877_NormalA,
abnormal adipose tissue distribution	Col1a1	gi|545219709|ref|XP_005611139.1|,	,
abnormal adipose tissue distribution	Pyy	gi|194216839|ref|XP_001491077.2|,	,
abnormal adipose tissue distribution	Slc32a1	gi|194224414|ref|XP_001917298.1|,	,
increased subcutaneous adipose tissue amount	Osmr	gi|545199442|ref|XP_005604356.1|,gi|545199449|ref|XP_005604359.1|,gi|149732929|ref|XP_001497043.1|,	,
increased subcutaneous adipose tissue amount	Terf2ip	gi|545211835|ref|XP_005608497.1|,	Unigene97864_NormalA,Unigene97857_NormalA,
increased subcutaneous adipose tissue amount	Gucy2c	gi|149713767|ref|XP_001501748.1|,	,
increased subcutaneous adipose tissue amount	Csf2	gi|126352688|ref|NP_001075351.1|,	,
increased subcutaneous adipose tissue amount	Steap4	gi|545214027|ref|XP_005609255.1|,	Unigene43808_NormalA,Unigene43807_NormalA,
increased subcutaneous adipose tissue amount	Samd4	gi|545202043|ref|XP_005605250.1|,	,
increased subcutaneous adipose tissue amount	Insig1	gi|149707049|ref|XP_001504736.1|,	Unigene75728_NormalA,Unigene75726_NormalA,Unigene75727_NormalA,
abnormal hypodermis fat layer morphology	Bscl2	gi|545181488|ref|XP_005598308.1|,gi|545181482|ref|XP_005598305.1|,	Unigene83458_NormalA,Unigene83457_NormalA,
abnormal hypodermis fat layer morphology	Ccdc57	gi|545177824|ref|XP_005597062.1|,	Unigene120075_NormalA,Unigene132715_NormalA,
decreased abdominal adipose tissue amount	Dsg4	gi|149721047|ref|XP_001496441.1|,	,
decreased abdominal adipose tissue amount	Xdh	gi|149727656|ref|XP_001501608.1|,gi|545186998|ref|XP_005600143.1|,	,
decreased abdominal adipose tissue amount	Arntl	gi|126352624|ref|NP_001075390.1|,	Unigene105537_NormalA,Unigene105541_NormalA,Unigene105540_NormalA,Unigene105535_NormalA,Unigene105539_NormalA,Unigene105543_NormalA,Unigene105542_NormalA,Unigene105538_NormalA,Unigene105544_NormalA,
decreased abdominal adipose tissue amount	Pdyn	gi|149733149|ref|XP_001497715.1|,	,
decreased abdominal adipose tissue amount	Nqo1	gi|545211649|ref|XP_005608432.1|,	,
decreased abdominal adipose tissue amount	Tenc1	,	,
decreased abdominal adipose tissue amount	Lmna	gi|149751386|ref|XP_001499938.1|,	Unigene2230_NormalA,Unigene84649_NormalA,
decreased abdominal adipose tissue amount	Pck1	gi|194224573|ref|XP_001489821.2|,	,
decreased abdominal adipose tissue amount	Sh3pxd2b	gi|545185735|ref|XP_005599744.1|,	Unigene16807_NormalA,Unigene154470_NormalA,Unigene232477_NormalA,Unigene14172_NormalA,Unigene152375_NormalA,
decreased abdominal adipose tissue amount	Nr2c2	gi|545187819|ref|XP_001491080.2|,	Unigene85806_NormalA,Unigene85807_NormalA,
decreased abdominal adipose tissue amount	Tmub1	gi|545215142|ref|XP_001495147.3|,	,
decreased abdominal adipose tissue amount	Plvap	gi|545199078|ref|XP_005604228.1|,	Unigene247807_NormalA,Unigene41989_NormalA,
decreased fat cell size	Crebbp	gi|338713007|ref|XP_001499399.3|,	Unigene87429_NormalA,Unigene87415_NormalA,Unigene87419_NormalA,Unigene87416_NormalA,Unigene87418_NormalA,Unigene87424_NormalA,Unigene87411_NormalA,Unigene87410_NormalA,Unigene87412_NormalA,Unigene87417_NormalA,Unigene87409_NormalA,Unigene87422_NormalA,Unigene87423_NormalA,
decreased fat cell size	Trpv1	gi|194217492|ref|XP_001504774.2|,	Unigene160639_NormalA,Unigene116856_NormalA,Unigene117270_NormalA,Unigene122212_NormalA,Unigene153014_NormalA,
decreased fat cell size	Agt	gi|545194423|ref|XP_005602672.1|,	,
decreased fat cell size	Tlr2	gi|126352393|ref|NP_001075265.1|,	,
decreased fat cell size	Tlr4	gi|153792596|ref|NP_001093239.1|,	,
decreased fat cell size	Wwtr1	gi|194221712|ref|XP_001918182.1|,	,
decreased fat cell size	Ssfa2	gi|194222370|ref|XP_001501324.2|,	Unigene88649_NormalA,Unigene88652_NormalA,Unigene88651_NormalA,Unigene88656_NormalA,Unigene88654_NormalA,Unigene88655_NormalA,Unigene88650_NormalA,Unigene88653_NormalA,
decreased fat cell size	Ccl2	gi|126352332|ref|NP_001075333.1|,	Unigene61123_NormalA,
decreased fat cell size	Pgf	gi|338719999|ref|XP_003364102.1|,	,
decreased fat cell size	Dusp1	gi|194226471|ref|XP_001915826.1|,	Unigene159786_NormalA,Unigene172748_NormalA,
decreased fat cell size	Opa3	,	,
decreased fat cell size	Sik3	gi|545221274|ref|XP_005611654.1|,gi|545221272|ref|XP_005611653.1|,	Unigene93622_NormalA,
decreased fat cell size	Spg20	gi|545190036|ref|XP_005601198.1|,	,
decreased fat cell size	Dlk1	gi|194225362|ref|XP_001917597.1|,gi|545202807|ref|XP_005605506.1|,gi|545202809|ref|XP_005605507.1|,	,
decreased fat cell size	Bub1b	gi|338717050|ref|XP_003363572.1|,	Unigene95919_NormalA,Unigene95924_NormalA,Unigene95917_NormalA,Unigene95925_NormalA,Unigene95913_NormalA,
decreased fat cell size	Plin2	gi|545201585|ref|XP_001917546.3|,	,
decreased fat cell size	Cers6	gi|545191257|ref|XP_005601620.1|,gi|149730695|ref|XP_001497303.1|,	,
increased white adipose tissue amount	Htr2c	gi|149745036|ref|XP_001488562.1|,	,
increased white adipose tissue amount	Tbc1d1	gi|194209232|ref|XP_001498806.2|,gi|545212961|ref|XP_005608889.1|,gi|545212964|ref|XP_005608890.1|,	Unigene15899_NormalA,Unigene84999_NormalA,
increased white adipose tissue amount	Ad	,	,
increased white adipose tissue amount	Brs3	gi|149755731|ref|XP_001490184.1|,	,
increased white adipose tissue amount	Sim1	gi|545177298|ref|XP_005596901.1|,	,
increased white adipose tissue amount	Ntsr1	gi|149734162|ref|XP_001493279.1|,	,
increased white adipose tissue amount	Gh	gi|126352373|ref|NP_001075417.1|,	Unigene194723_NormalA,
increased white adipose tissue amount	Gnas	gi|149734142|ref|XP_001491140.1|,gi|545201126|ref|XP_005604931.1|,	,
increased white adipose tissue amount	Alms1	gi|545186439|ref|XP_005599961.1|,	Unigene66581_NormalA,Unigene81606_NormalA,Unigene98953_NormalA,Unigene81604_NormalA,Unigene81605_NormalA,Unigene66580_NormalA,Unigene66582_NormalA,
increased white adipose tissue amount	Bbs4	gi|545195372|ref|XP_005603007.1|,	Unigene45809_NormalA,Unigene66042_NormalA,Unigene45808_NormalA,
increased white adipose tissue amount	Hdc	gi|194206665|ref|XP_001499698.2|,	,
increased white adipose tissue amount	Nos3	gi|545215128|ref|XP_005609590.1|,	,
increased white adipose tissue amount	Pcsk1	gi|149726484|ref|XP_001504658.1|,	,
increased white adipose tissue amount	Pyy	gi|194216839|ref|XP_001491077.2|,	,
increased white adipose tissue amount	Wrn	gi|545205396|ref|XP_005606395.1|,	Unigene89908_NormalA,
increased white adipose tissue amount	Pparg	gi|545187856|ref|XP_001492461.3|,	Unigene32132_NormalA,
increased white adipose tissue amount	Adipor1	gi|149743860|ref|XP_001496089.1|,	Unigene71375_NormalA,Unigene71372_NormalA,Unigene71374_NormalA,
increased white adipose tissue amount	Hrh1	gi|126352578|ref|NP_001075388.1|,	Unigene122471_NormalA,
increased white adipose tissue amount	Il18	gi|545220752|ref|XP_005611484.1|,	,
increased white adipose tissue amount	Ghr	gi|545199416|ref|XP_001498706.3|,gi|545199414|ref|XP_005604349.1|,	,
increased white adipose tissue amount	Ankrd26	gi|545207444|ref|XP_005607044.1|,	Unigene86067_NormalA,Unigene86069_NormalA,Unigene86068_NormalA,Unigene86070_NormalA,Unigene95828_NormalA,Unigene95785_NormalA,Unigene86066_NormalA,
increased white adipose tissue amount	Apoc3	,	,
increased white adipose tissue amount	Fen1	gi|545181308|ref|XP_005598246.1|,	Unigene109926_NormalA,
increased white adipose tissue amount	Crtc1	gi|545198969|ref|XP_005604189.1|,	Unigene82330_NormalA,Unigene82342_NormalA,Unigene82343_NormalA,Unigene82337_NormalA,Unigene82338_NormalA,Unigene82335_NormalA,Unigene82336_NormalA,Unigene82334_NormalA,Unigene82332_NormalA,Unigene82344_NormalA,Unigene82339_NormalA,Unigene82329_NormalA,Unigene82333_NormalA,
increased white adipose tissue amount	Gprc6a	gi|149722906|ref|XP_001504197.1|,	,
increased white adipose tissue amount	Prlh	,	,
increased white adipose tissue amount	Esr1	gi|126352536|ref|NP_001075241.1|,	,
increased white adipose tissue amount	Fgf21	gi|149757933|ref|XP_001489202.1|,	,
increased white adipose tissue amount	Kdm3a	gi|338714079|ref|XP_001916179.2|,	Unigene84315_NormalA,Unigene84314_NormalA,Unigene84312_NormalA,
increased white adipose tissue amount	Ces1d	gi|194208607|ref|XP_001491576.2|,	,
increased white adipose tissue amount	Terf2ip	gi|545211835|ref|XP_005608497.1|,	Unigene97864_NormalA,Unigene97857_NormalA,
increased white adipose tissue amount	Rai1	,	,
increased white adipose tissue amount	Ncor2	gi|545224489|ref|XP_005612752.1|,	Unigene87496_NormalA,Unigene61623_NormalA,Unigene87497_NormalA,
increased white adipose tissue amount	Lep	gi|255653078|ref|NP_001157452.1|,	,
increased white adipose tissue amount	Pnpla2	gi|545182200|ref|XP_005598549.1|,	Unigene76791_NormalA,Unigene76792_NormalA,Unigene76793_NormalA,
increased white adipose tissue amount	Ffar4	gi|149690206|ref|XP_001500917.1|,	Unigene224784_NormalA,Unigene167323_NormalA,
increased white adipose tissue amount	Gdf15	gi|304434706|ref|NP_001182087.1|,	,
increased white adipose tissue amount	Fgl1	gi|545205490|ref|XP_001489415.2|,	,
increased white adipose tissue amount	Akr1b7	,	,
increased white adipose tissue amount	Npy6r	gi|545185810|ref|XP_005599765.1|,	,
increased brown adipose tissue amount	Myog	gi|545210800|ref|XP_001916511.2|,	,
increased brown adipose tissue amount	Cdkn1a	gi|149732473|ref|XP_001499968.1|,	,
increased brown adipose tissue amount	Gnas	gi|149734142|ref|XP_001491140.1|,gi|545201126|ref|XP_005604931.1|,	,
increased brown adipose tissue amount	Lipe	gi|545176791|ref|XP_005596734.1|,	Unigene81634_NormalA,Unigene81635_NormalA,Unigene81633_NormalA,
increased brown adipose tissue amount	Ucp1	gi|194208433|ref|XP_001915566.1|,	,
increased brown adipose tissue amount	Cacna1s	gi|545210848|ref|XP_005608154.1|,	Unigene38705_NormalA,Unigene109839_NormalA,Unigene43797_NormalA,Unigene12664_NormalA,Unigene138099_NormalA,Unigene172763_NormalA,Unigene59320_NormalA,
increased brown adipose tissue amount	Lepr	gi|149709757|ref|XP_001500430.1|,	,
increased brown adipose tissue amount	Cav1	gi|166706840|ref|NP_001107615.1|,	,
increased brown adipose tissue amount	Sim1	gi|545177298|ref|XP_005596901.1|,	,
increased brown adipose tissue amount	Gh	gi|126352373|ref|NP_001075417.1|,	Unigene194723_NormalA,
increased brown adipose tissue amount	C3	gi|194212541|ref|XP_001915589.1|,	Unigene199682_NormalA,Unigene262064_NormalA,
increased brown adipose tissue amount	Hdc	gi|194206665|ref|XP_001499698.2|,	,
increased brown adipose tissue amount	Foxc2	gi|134152688|ref|NP_001077066.1|,	,
increased brown adipose tissue amount	Pnpla2	gi|545182200|ref|XP_005598549.1|,	Unigene76791_NormalA,Unigene76792_NormalA,Unigene76793_NormalA,
increased brown adipose tissue amount	Kl	gi|545190123|ref|XP_001495662.3|,	Unigene54498_NormalA,Unigene54497_NormalA,Unigene36208_NormalA,
increased brown adipose tissue amount	Grm1	gi|545211160|ref|XP_005608263.1|,	,
increased brown adipose tissue amount	Adipor1	gi|149743860|ref|XP_001496089.1|,	Unigene71375_NormalA,Unigene71372_NormalA,Unigene71374_NormalA,
increased brown adipose tissue amount	Hrh1	gi|126352578|ref|NP_001075388.1|,	Unigene122471_NormalA,
increased brown adipose tissue amount	Bbs1	gi|338712234|ref|XP_003362678.1|,	,
increased brown adipose tissue amount	a	,	,
increased brown adipose tissue amount	Brs3	gi|149755731|ref|XP_001490184.1|,	,
increased brown adipose tissue amount	Ankrd26	gi|545207444|ref|XP_005607044.1|,	Unigene86067_NormalA,Unigene86069_NormalA,Unigene86068_NormalA,Unigene86070_NormalA,Unigene95828_NormalA,Unigene95785_NormalA,Unigene86066_NormalA,
increased brown adipose tissue amount	Cebpa	gi|149756168|ref|XP_001493891.1|,	Unigene110281_NormalA,Unigene44429_NormalA,Unigene114500_NormalA,Unigene114334_NormalA,
increased brown adipose tissue amount	Camkk2	gi|545224229|ref|XP_005612664.1|,	Unigene89604_NormalA,Unigene89593_NormalA,Unigene89589_NormalA,Unigene89583_NormalA,Unigene89580_NormalA,Unigene89596_NormalA,Unigene89574_NormalA,Unigene89602_NormalA,Unigene89601_NormalA,Unigene89581_NormalA,Unigene89595_NormalA,Unigene89600_NormalA,Unigene89592_NormalA,Unigene89573_NormalA,Unigene89576_NormalA,Unigene89575_NormalA,Unigene89585_NormalA,
increased brown adipose tissue amount	Prlh	,	,
increased brown adipose tissue amount	Cdkn1b	gi|545219624|ref|XP_005611103.1|,	,
increased brown adipose tissue amount	Kdm3a	gi|338714079|ref|XP_001916179.2|,	Unigene84315_NormalA,Unigene84314_NormalA,Unigene84312_NormalA,
increased brown adipose tissue amount	Gpr68	gi|545202664|ref|XP_005605460.1|,	,
increased brown adipose tissue amount	Ryr1	gi|545196383|ref|XP_001916491.3|,	Unigene127716_NormalA,Unigene200590_NormalA,Unigene116286_NormalA,
increased brown adipose tissue amount	Fgf21	gi|149757933|ref|XP_001489202.1|,	,
increased brown adipose tissue amount	Lep	gi|255653078|ref|NP_001157452.1|,	,
increased brown adipose tissue amount	Opa3	,	,
increased brown adipose tissue amount	Acot11	gi|194207421|ref|XP_001492761.2|,	Unigene141929_NormalA,
increased brown adipose tissue amount	Nos3	gi|545215128|ref|XP_005609590.1|,	,
increased brown adipose tissue amount	Bscl2	gi|545181488|ref|XP_005598308.1|,gi|545181482|ref|XP_005598305.1|,	Unigene83458_NormalA,Unigene83457_NormalA,
increased brown adipose tissue amount	Mrap2	gi|149722768|ref|XP_001503741.1|,	,
increased brown adipose tissue amount	Npy6r	gi|545185810|ref|XP_005599765.1|,	,
abnormal adipose tissue morphology	Fgf10	gi|149732757|ref|XP_001498159.1|,	,
abnormal adipose tissue morphology	Lpl	gi|545209475|ref|XP_005607708.1|,	,
abnormal adipose tissue morphology	Anxa1	gi|126352349|ref|NP_001075336.1|,	,
abnormal adipose tissue morphology	Osmr	gi|545199442|ref|XP_005604356.1|,gi|545199449|ref|XP_005604359.1|,gi|149732929|ref|XP_001497043.1|,	,
abnormal adipose tissue morphology	Gnas	gi|149734142|ref|XP_001491140.1|,gi|545201126|ref|XP_005604931.1|,	,
abnormal adipose tissue morphology	Acadvl	gi|149724237|ref|XP_001504811.1|,	,
abnormal adipose tissue morphology	Npr3	gi|545199513|ref|XP_005604379.1|,gi|338718917|ref|XP_001500448.2|,	Unigene214877_NormalA,
abnormal adipose tissue morphology	Ppard	gi|545198049|ref|XP_005603896.1|,	,
abnormal adipose tissue morphology	Arid5b	gi|545193834|ref|XP_005602457.1|,gi|149690269|ref|XP_001503550.1|,	,
abnormal adipose tissue morphology	sky	,	,
abnormal adipose tissue morphology	Ncor1	gi|545180248|ref|XP_005597864.1|,	Unigene93530_NormalA,
abnormal adipose tissue morphology	Enpp1	gi|545177748|ref|XP_005597035.1|,	,
abnormal adipose tissue morphology	Pgf	gi|338719999|ref|XP_003364102.1|,	,
abnormal adipose tissue morphology	Fgf21	gi|149757933|ref|XP_001489202.1|,	,
abnormal adipose tissue morphology	Brd2	gi|149732108|ref|XP_001496282.1|,	Unigene82872_NormalA,Unigene82871_NormalA,
abnormal adipose tissue morphology	Bco2	gi|545221195|ref|XP_005611624.1|,	Unigene250362_NormalA,
abnormal adipose tissue morphology	Ncoa3	gi|545200619|ref|XP_005604750.1|,gi|545200621|ref|XP_005604751.1|,	,
abnormal adipose tissue morphology	Spg20	gi|545190036|ref|XP_005601198.1|,	,
abnormal adipose tissue morphology	Ddit3	gi|149715339|ref|XP_001489049.1|,	,
abnormal adipose tissue morphology	Cnot3	,	,
abnormal brown adipose tissue amount	Cidea	gi|194214509|ref|XP_001489827.2|,	,
abnormal brown adipose tissue amount	Dock7	gi|545218206|ref|XP_005610629.1|,	,
absent subcutaneous adipose tissue	Lef1	gi|545210285|ref|XP_001503076.4|,gi|545210281|ref|XP_005607956.1|,	,
absent subcutaneous adipose tissue	Lipa	gi|194205884|ref|XP_001503012.2|,	Unigene277_NormalA,
absent subcutaneous adipose tissue	Zfp36	gi|545202275|ref|XP_005605328.1|,	Unigene104754_NormalA,Unigene104752_NormalA,Unigene61988_NormalA,
absent subcutaneous adipose tissue	Lmna	gi|149751386|ref|XP_001499938.1|,	Unigene2230_NormalA,Unigene84649_NormalA,
absent subcutaneous adipose tissue	Cav1	gi|166706840|ref|NP_001107615.1|,	,
absent subcutaneous adipose tissue	Twist2	gi|545203476|ref|XP_005605733.1|,	,
absent subcutaneous adipose tissue	Gabbr1	gi|545198670|ref|XP_005604096.1|,	Unigene80944_NormalA,Unigene80942_NormalA,Unigene80945_NormalA,Unigene80943_NormalA,
absent subcutaneous adipose tissue	Hnf1a	gi|545224429|ref|XP_005612731.1|,	,
absent subcutaneous adipose tissue	Smtn	gi|545223671|ref|XP_001497525.3|,	,
absent subcutaneous adipose tissue	Zmpste24	gi|149693764|ref|XP_001503373.1|,	Unigene70827_NormalA,
absent subcutaneous adipose tissue	Ikbkg	gi|545230218|ref|XP_005614745.1|,	Unigene88690_NormalA,
absent subcutaneous adipose tissue	Ewsr1	gi|545223782|ref|XP_005612522.1|,	,
absent subcutaneous adipose tissue	Arhgap1	gi|545180989|ref|XP_001490021.2|,	Unigene76641_NormalA,
absent subcutaneous adipose tissue	Pparg	gi|545187856|ref|XP_001492461.3|,	Unigene32132_NormalA,
absent subcutaneous adipose tissue	Pou3f2	gi|545177699|ref|XP_005597016.1|,	,
absent subcutaneous adipose tissue	Mcoln1	gi|545220979|ref|XP_005611557.1|,	Unigene76075_NormalA,Unigene76076_NormalA,Unigene109171_NormalA,Unigene76077_NormalA,
absent subcutaneous adipose tissue	Tk2	gi|545211453|ref|XP_005608364.1|,	,
absent subcutaneous adipose tissue	Agpat2	gi|545204539|ref|XP_005606106.1|,	Unigene39262_NormalA,
absent subcutaneous adipose tissue	Chd2	gi|545194980|ref|XP_005602870.1|,	Unigene73741_NormalA,Unigene73735_NormalA,Unigene73740_NormalA,Unigene73737_NormalA,
decreased subcutaneous adipose tissue amount	Kl	gi|545190123|ref|XP_001495662.3|,	Unigene54498_NormalA,Unigene54497_NormalA,Unigene36208_NormalA,
decreased subcutaneous adipose tissue amount	Lipa	gi|194205884|ref|XP_001503012.2|,	Unigene277_NormalA,
decreased subcutaneous adipose tissue amount	Trpv1	gi|194217492|ref|XP_001504774.2|,	Unigene160639_NormalA,Unigene116856_NormalA,Unigene117270_NormalA,Unigene122212_NormalA,Unigene153014_NormalA,
decreased subcutaneous adipose tissue amount	Dsg4	gi|149721047|ref|XP_001496441.1|,	,
decreased subcutaneous adipose tissue amount	Cav1	gi|166706840|ref|NP_001107615.1|,	,
decreased subcutaneous adipose tissue amount	Lipe	gi|545176791|ref|XP_005596734.1|,	Unigene81634_NormalA,Unigene81635_NormalA,Unigene81633_NormalA,
decreased subcutaneous adipose tissue amount	Acacb	gi|545223879|ref|XP_005612550.1|,gi|149720500|ref|XP_001496980.1|,	Unigene104496_NormalA,Unigene104508_NormalA,Unigene104500_NormalA,Unigene104497_NormalA,Unigene104509_NormalA,Unigene104507_NormalA,Unigene104505_NormalA,Unigene104506_NormalA,Unigene104501_NormalA,Unigene104504_NormalA,Unigene806_NormalA,Unigene104499_NormalA,
decreased subcutaneous adipose tissue amount	Dhcr24	gi|255653022|ref|NP_001157423.1|,	Unigene72871_NormalA,Unigene72869_NormalA,
decreased subcutaneous adipose tissue amount	Serpine1	gi|338712676|ref|XP_001492567.3|,	Unigene192269_NormalA,Unigene35752_NormalA,Unigene25915_NormalA,
decreased subcutaneous adipose tissue amount	Bub1b	gi|338717050|ref|XP_003363572.1|,	Unigene95919_NormalA,Unigene95924_NormalA,Unigene95917_NormalA,Unigene95925_NormalA,Unigene95913_NormalA,
decreased subcutaneous adipose tissue amount	Polg	gi|149690747|ref|XP_001503097.1|,gi|545194927|ref|XP_005602852.1|,	Unigene96807_NormalA,Unigene96800_NormalA,Unigene96802_NormalA,Unigene96801_NormalA,Unigene96808_NormalA,Unigene2791_NormalA,
decreased subcutaneous adipose tissue amount	Ercc1	gi|545175878|ref|XP_005596403.1|,gi|545175880|ref|XP_005596404.1|,	,
decreased subcutaneous adipose tissue amount	Ins2	gi|194218592|ref|XP_001496855.2|,	,
decreased subcutaneous adipose tissue amount	Dgat2	gi|545222521|ref|XP_005612088.1|,	,
decreased subcutaneous adipose tissue amount	Mapk8	gi|545194723|ref|XP_005602784.1|,gi|149690677|ref|XP_001500489.1|,	Unigene91604_NormalA,Unigene91605_NormalA,Unigene91606_NormalA,Unigene91603_NormalA,
decreased subcutaneous adipose tissue amount	Kcnj11	gi|379991115|ref|NP_001244000.1|,	,
decreased subcutaneous adipose tissue amount	Zmpste24	gi|149693764|ref|XP_001503373.1|,	Unigene70827_NormalA,
decreased subcutaneous adipose tissue amount	Hells	gi|194205833|ref|XP_001502326.2|,	,
decreased subcutaneous adipose tissue amount	Mpv17	gi|338714425|ref|XP_003363075.1|,	,
decreased subcutaneous adipose tissue amount	Arhgap5	,	,
decreased subcutaneous adipose tissue amount	B4galt1	gi|149737071|ref|XP_001498130.1|,gi|545201680|ref|XP_005605111.1|,	,
decreased subcutaneous adipose tissue amount	Sirt6	gi|545220868|ref|XP_005614857.1|,	Unigene62456_NormalA,
decreased subcutaneous adipose tissue amount	Arntl	gi|126352624|ref|NP_001075390.1|,	Unigene105537_NormalA,Unigene105541_NormalA,Unigene105540_NormalA,Unigene105535_NormalA,Unigene105539_NormalA,Unigene105543_NormalA,Unigene105542_NormalA,Unigene105538_NormalA,Unigene105544_NormalA,
decreased subcutaneous adipose tissue amount	Pdyn	gi|149733149|ref|XP_001497715.1|,	,
decreased subcutaneous adipose tissue amount	Ppard	gi|545198049|ref|XP_005603896.1|,	,
decreased subcutaneous adipose tissue amount	Krt71	gi|545220081|ref|XP_005611268.1|,	,
decreased subcutaneous adipose tissue amount	Pparg	gi|545187856|ref|XP_001492461.3|,	Unigene32132_NormalA,
decreased subcutaneous adipose tissue amount	Efemp1	gi|545186681|ref|XP_005600028.1|,	,
decreased subcutaneous adipose tissue amount	Lbr	gi|545210512|ref|XP_005608041.1|,	Unigene75416_NormalA,Unigene75418_NormalA,Unigene75417_NormalA,Unigene75412_NormalA,Unigene75414_NormalA,
decreased subcutaneous adipose tissue amount	Cidec	gi|545187906|ref|XP_005600439.1|,	,
decreased subcutaneous adipose tissue amount	Trp53	gi|320202967|ref|NP_001189334.1|,	,
decreased subcutaneous adipose tissue amount	Fabp5	gi|149721423|ref|XP_001489506.1|,	Unigene107675_NormalA,
decreased subcutaneous adipose tissue amount	Lmna	gi|149751386|ref|XP_001499938.1|,	Unigene2230_NormalA,Unigene84649_NormalA,
decreased subcutaneous adipose tissue amount	Bag3	gi|149690028|ref|XP_001496329.1|,	Unigene69981_NormalA,Unigene69982_NormalA,Unigene69980_NormalA,Unigene69983_NormalA,
decreased subcutaneous adipose tissue amount	Ssfa2	gi|194222370|ref|XP_001501324.2|,	Unigene88649_NormalA,Unigene88652_NormalA,Unigene88651_NormalA,Unigene88656_NormalA,Unigene88654_NormalA,Unigene88655_NormalA,Unigene88650_NormalA,Unigene88653_NormalA,
decreased subcutaneous adipose tissue amount	Plin1	gi|545194910|ref|XP_005602845.1|,	,
decreased subcutaneous adipose tissue amount	Cby1	gi|545206380|ref|XP_005606696.1|,	,
decreased subcutaneous adipose tissue amount	Sirt7	gi|545180389|ref|XP_005614859.1|,	,
decreased subcutaneous adipose tissue amount	Ebf1	gi|545184436|ref|XP_005599313.1|,gi|338713099|ref|XP_003362826.1|,gi|149726143|ref|XP_001503545.1|,gi|545184439|ref|XP_005599314.1|,	,
decreased subcutaneous adipose tissue amount	Cisd2	gi|545213344|ref|XP_005609018.1|,	,
decreased subcutaneous adipose tissue amount	Angptl2	gi|149738036|ref|XP_001501720.1|,	,
decreased subcutaneous adipose tissue amount	Brca1	gi|545178811|ref|XP_005597420.1|,gi|338711849|ref|XP_001492138.3|,	Unigene49572_NormalA,Unigene71562_NormalA,Unigene71561_NormalA,Unigene71563_NormalA,Unigene49573_NormalA,Unigene71564_NormalA,
decreased subcutaneous adipose tissue amount	Pgf	gi|338719999|ref|XP_003364102.1|,	,
decreased subcutaneous adipose tissue amount	Sh3pxd2b	gi|545185735|ref|XP_005599744.1|,	Unigene16807_NormalA,Unigene154470_NormalA,Unigene232477_NormalA,Unigene14172_NormalA,Unigene152375_NormalA,
decreased subcutaneous adipose tissue amount	Sh3kbp1	gi|545228347|ref|XP_005614087.1|,	,
decreased subcutaneous adipose tissue amount	Twist2	gi|545203476|ref|XP_005605733.1|,	,
decreased subcutaneous adipose tissue amount	Rassf9	gi|149742885|ref|XP_001491334.1|,	,
decreased subcutaneous adipose tissue amount	Col5a3	gi|545223165|ref|XP_005612307.1|,	,
decreased subcutaneous adipose tissue amount	Bscl2	gi|545181488|ref|XP_005598308.1|,gi|545181482|ref|XP_005598305.1|,	Unigene83458_NormalA,Unigene83457_NormalA,
decreased subcutaneous adipose tissue amount	Rln3	gi|338726900|ref|XP_003365394.1|,	Unigene143234_NormalA,Unigene11948_NormalA,
decreased subcutaneous adipose tissue amount	Sqstm1	gi|545184178|ref|XP_005599230.1|,	Unigene73162_NormalA,Unigene73163_NormalA,
decreased subcutaneous adipose tissue amount	Fbn1	gi|149691967|ref|XP_001502309.1|,	,
decreased subcutaneous adipose tissue amount	Sik3	gi|545221274|ref|XP_005611654.1|,gi|545221272|ref|XP_005611653.1|,	Unigene93622_NormalA,
decreased subcutaneous adipose tissue amount	Mir378a	,	,
decreased subcutaneous adipose tissue amount	Gatm	gi|149692405|ref|XP_001500220.1|,	,
decreased subcutaneous adipose tissue amount	Mbd5	gi|545191034|ref|XP_005601536.1|,	Unigene59209_NormalA,Unigene59208_NormalA,Unigene59210_NormalA,Unigene59211_NormalA,Unigene132639_NormalA,Unigene111244_NormalA,Unigene9285_NormalA,Unigene9286_NormalA,
decreased subcutaneous adipose tissue amount	Cdkal1	gi|545197343|ref|XP_005603658.1|,	,
decreased subcutaneous adipose tissue amount	Sertad2	gi|545186571|ref|XP_005599996.1|,	,
decreased subcutaneous adipose tissue amount	Phf2	gi|545201971|ref|XP_005605217.1|,	Unigene95407_NormalA,Unigene95408_NormalA,Unigene95410_NormalA,
decreased subcutaneous adipose tissue amount	Plin2	gi|545201585|ref|XP_001917546.3|,	,
decreased subcutaneous adipose tissue amount	Chd2	gi|545194980|ref|XP_005602870.1|,	Unigene73741_NormalA,Unigene73735_NormalA,Unigene73740_NormalA,Unigene73737_NormalA,
decreased subcutaneous adipose tissue amount	Tgfb1	gi|545175153|ref|XP_005596143.1|,	,
decreased subcutaneous adipose tissue amount	Sra1	gi|545185802|ref|XP_005599763.1|,	Unigene105960_NormalA,Unigene105958_NormalA,
decreased subcutaneous adipose tissue amount	Cnot3	,	,
decreased white adipose tissue amount	Nos2	gi|545177894|ref|XP_005597096.1|,	,
decreased white adipose tissue amount	Crebbp	gi|338713007|ref|XP_001499399.3|,	Unigene87429_NormalA,Unigene87415_NormalA,Unigene87419_NormalA,Unigene87416_NormalA,Unigene87418_NormalA,Unigene87424_NormalA,Unigene87411_NormalA,Unigene87410_NormalA,Unigene87412_NormalA,Unigene87417_NormalA,Unigene87409_NormalA,Unigene87422_NormalA,Unigene87423_NormalA,
decreased white adipose tissue amount	Cebpa	gi|149756168|ref|XP_001493891.1|,	Unigene110281_NormalA,Unigene44429_NormalA,Unigene114500_NormalA,Unigene114334_NormalA,
decreased white adipose tissue amount	Lmna	gi|149751386|ref|XP_001499938.1|,	Unigene2230_NormalA,Unigene84649_NormalA,
decreased white adipose tissue amount	Glra1	gi|149726162|ref|XP_001503682.1|,gi|149726160|ref|XP_001503680.1|,	,
decreased white adipose tissue amount	Adcyap1	gi|545224703|ref|XP_005612833.1|,	,
decreased white adipose tissue amount	Vgf	gi|338712622|ref|XP_001916046.2|,	,
decreased white adipose tissue amount	Lipa	gi|194205884|ref|XP_001503012.2|,	Unigene277_NormalA,
decreased white adipose tissue amount	Ucp1	gi|194208433|ref|XP_001915566.1|,	,
decreased white adipose tissue amount	Scd1	,	,
decreased white adipose tissue amount	Cav1	gi|166706840|ref|NP_001107615.1|,	,
decreased white adipose tissue amount	Tkt	gi|545188353|ref|XP_005600606.1|,	Unigene103629_NormalA,
decreased white adipose tissue amount	Akt2	gi|149722123|ref|XP_001498801.1|,	Unigene65028_NormalA,
decreased white adipose tissue amount	Cidea	gi|194214509|ref|XP_001489827.2|,	,
decreased white adipose tissue amount	Lipe	gi|545176791|ref|XP_005596734.1|,	Unigene81634_NormalA,Unigene81635_NormalA,Unigene81633_NormalA,
decreased white adipose tissue amount	Gusb	gi|545182851|ref|XP_005598777.1|,	,
decreased white adipose tissue amount	Pparg	gi|545187856|ref|XP_001492461.3|,	Unigene32132_NormalA,
decreased white adipose tissue amount	Kl	gi|545190123|ref|XP_001495662.3|,	Unigene54498_NormalA,Unigene54497_NormalA,Unigene36208_NormalA,
decreased white adipose tissue amount	Htr4	gi|255652841|ref|NP_001157454.1|,	,
decreased white adipose tissue amount	Pla2g1b	gi|149720537|ref|XP_001489303.1|,	,
decreased white adipose tissue amount	Prkar2b	gi|545213922|ref|XP_001915333.3|,	Unigene62398_NormalA,Unigene241428_NormalA,Unigene62397_NormalA,
decreased white adipose tissue amount	Rps6ka3	gi|545228357|ref|XP_005614091.1|,	Unigene125329_NormalA,
decreased white adipose tissue amount	Mlxipl	gi|149756008|ref|XP_001504554.1|,	,
decreased white adipose tissue amount	Gnas	gi|149734142|ref|XP_001491140.1|,gi|545201126|ref|XP_005604931.1|,	,
decreased white adipose tissue amount	C3	gi|194212541|ref|XP_001915589.1|,	Unigene199682_NormalA,Unigene262064_NormalA,
decreased white adipose tissue amount	Abca7	gi|149738947|ref|XP_001493840.1|,	Unigene75850_NormalA,Unigene43163_NormalA,Unigene75848_NormalA,Unigene75851_NormalA,Unigene75849_NormalA,Unigene34044_NormalA,
decreased white adipose tissue amount	Dock7	gi|545218206|ref|XP_005610629.1|,	,
decreased white adipose tissue amount	Ptpn1	gi|545200845|ref|XP_005604834.1|,	Unigene78191_NormalA,
decreased white adipose tissue amount	Eif4ebp1	gi|149742577|ref|XP_001493434.1|,	Unigene42125_NormalA,Unigene78277_NormalA,
decreased white adipose tissue amount	Cbl	gi|545221888|ref|XP_005611869.1|,	Unigene103939_NormalA,Unigene103943_NormalA,Unigene103940_NormalA,Unigene103930_NormalA,Unigene103942_NormalA,Unigene103941_NormalA,Unigene103935_NormalA,Unigene103938_NormalA,Unigene103936_NormalA,Unigene103931_NormalA,Unigene103934_NormalA,Unigene103932_NormalA,
decreased white adipose tissue amount	Npy2r	gi|380254488|ref|NP_001244058.1|,	,
decreased white adipose tissue amount	Npy4r	gi|149690690|ref|XP_001500783.1|,	,
decreased white adipose tissue amount	Lpin1	gi|545187387|ref|XP_005600268.1|,gi|545187389|ref|XP_005600269.1|,gi|545187397|ref|XP_005600272.1|,gi|545187391|ref|XP_005600270.1|,gi|545187393|ref|XP_005600271.1|,	Unigene88095_NormalA,
decreased white adipose tissue amount	Gpd2	gi|545191092|ref|XP_005601554.1|,	,
decreased white adipose tissue amount	Adipor2	gi|545218897|ref|XP_005610868.1|,	Unigene43051_NormalA,
decreased white adipose tissue amount	Pdyn	gi|149733149|ref|XP_001497715.1|,	,
decreased white adipose tissue amount	Ppargc1b	gi|194219723|ref|XP_001503810.2|,	Unigene38294_NormalA,Unigene123907_NormalA,Unigene121072_NormalA,Unigene38295_NormalA,
decreased white adipose tissue amount	Aebp1	gi|545213938|ref|XP_005609221.1|,	,
decreased white adipose tissue amount	Apoe	gi|545176842|ref|XP_005614820.1|,	,
decreased white adipose tissue amount	Cxcl14	gi|545185816|ref|XP_005599768.1|,	Unigene41789_NormalA,
decreased white adipose tissue amount	Arid5b	gi|545193834|ref|XP_005602457.1|,gi|149690269|ref|XP_001503550.1|,	,
decreased white adipose tissue amount	Id2	gi|149727780|ref|XP_001503661.1|,	,
decreased white adipose tissue amount	E2f3	gi|338718243|ref|XP_001915576.2|,	Unigene70918_NormalA,Unigene70917_NormalA,
decreased white adipose tissue amount	Gpsm1	gi|545204549|ref|XP_005606111.1|,	Unigene7185_NormalA,
decreased white adipose tissue amount	Myc	gi|194215102|ref|XP_001498041.2|,	,
decreased white adipose tissue amount	Ache	gi|194218857|ref|XP_001499001.2|,gi|545182613|ref|XP_005598707.1|,	Unigene146137_NormalA,
decreased white adipose tissue amount	Cidec	gi|545187906|ref|XP_005600439.1|,	,
decreased white adipose tissue amount	Phyh	gi|338721603|ref|XP_001498870.3|,	Unigene61834_NormalA,
decreased white adipose tissue amount	Htr2c	gi|149745036|ref|XP_001488562.1|,	,
decreased white adipose tissue amount	Gdf3	gi|149712676|ref|XP_001493186.1|,	,
decreased white adipose tissue amount	Ssfa2	gi|194222370|ref|XP_001501324.2|,	Unigene88649_NormalA,Unigene88652_NormalA,Unigene88651_NormalA,Unigene88656_NormalA,Unigene88654_NormalA,Unigene88655_NormalA,Unigene88650_NormalA,Unigene88653_NormalA,
decreased white adipose tissue amount	Agpat2	gi|545204539|ref|XP_005606106.1|,	Unigene39262_NormalA,
decreased white adipose tissue amount	Chd2	gi|545194980|ref|XP_005602870.1|,	Unigene73741_NormalA,Unigene73735_NormalA,Unigene73740_NormalA,Unigene73737_NormalA,
decreased white adipose tissue amount	Pck1	gi|194224573|ref|XP_001489821.2|,	,
decreased white adipose tissue amount	Mark2	gi|545181540|ref|XP_005598323.1|,gi|545181542|ref|XP_001488382.4|,	,
decreased white adipose tissue amount	Rbl1	gi|194224386|ref|XP_001499565.2|,	,
decreased white adipose tissue amount	Sh3pxd2b	gi|545185735|ref|XP_005599744.1|,	Unigene16807_NormalA,Unigene154470_NormalA,Unigene232477_NormalA,Unigene14172_NormalA,Unigene152375_NormalA,
decreased white adipose tissue amount	Nipbl	gi|149732790|ref|XP_001499597.1|,	,
decreased white adipose tissue amount	Fgf21	gi|149757933|ref|XP_001489202.1|,	,
decreased white adipose tissue amount	Zdhhc13	gi|545223044|ref|XP_005612271.1|,gi|545223042|ref|XP_005612270.1|,	Unigene73942_NormalA,Unigene73941_NormalA,
decreased white adipose tissue amount	Mark3	gi|545203109|ref|XP_005605615.1|,	Unigene112644_NormalA,Unigene68039_NormalA,
decreased white adipose tissue amount	Lclat1	gi|545187034|ref|XP_005600154.1|,	,
decreased white adipose tissue amount	Igfbp3	gi|194209547|ref|XP_001496289.2|,	,
decreased white adipose tissue amount	Sgms1	gi|545193788|ref|XP_005602446.1|,	Unigene68290_NormalA,Unigene68289_NormalA,
decreased white adipose tissue amount	Braf	gi|545214874|ref|XP_001496314.3|,	Unigene79116_NormalA,Unigene79118_NormalA,Unigene79117_NormalA,Unigene79119_NormalA,
decreased white adipose tissue amount	Ncoa3	gi|545200619|ref|XP_005604750.1|,gi|545200621|ref|XP_005604751.1|,	,
decreased white adipose tissue amount	Amer1	gi|545228902|ref|XP_005614282.1|,	Unigene54720_NormalA,Unigene54719_NormalA,Unigene54721_NormalA,Unigene54722_NormalA,
decreased white adipose tissue amount	Sirt1	gi|545194336|ref|XP_001502600.4|,	Unigene87299_NormalA,Unigene87297_NormalA,Unigene87298_NormalA,Unigene87301_NormalA,
decreased white adipose tissue amount	Opa3	,	,
decreased white adipose tissue amount	Acot13	gi|338718263|ref|XP_003363790.1|,	Unigene134436_NormalA,Unigene2470_NormalA,Unigene2983_NormalA,
decreased white adipose tissue amount	Tmeff2	gi|149730810|ref|XP_001502368.1|,	Unigene26763_NormalA,Unigene156619_NormalA,
decreased white adipose tissue amount	Mir378a	,	,
decreased white adipose tissue amount	Gatm	gi|149692405|ref|XP_001500220.1|,	,
decreased white adipose tissue amount	Epg5	gi|194214639|ref|XP_001498605.2|,	,
decreased white adipose tissue amount	Dnajc15	gi|194221919|ref|XP_001915288.1|,	Unigene32817_NormalA,
decreased white adipose tissue amount	Rhbdf1	gi|545183975|ref|XP_001494786.2|,	Unigene686_NormalA,Unigene99217_NormalA,Unigene1332_NormalA,Unigene1333_NormalA,
abnormal white adipose tissue amount	Cidea	gi|194214509|ref|XP_001489827.2|,	,
abnormal white adipose tissue amount	Plin1	gi|545194910|ref|XP_005602845.1|,	,
abnormal white adipose tissue amount	Bscl2	gi|545181488|ref|XP_005598308.1|,gi|545181482|ref|XP_005598305.1|,	Unigene83458_NormalA,Unigene83457_NormalA,
abnormal white adipose tissue amount	Csf2	gi|126352688|ref|NP_001075351.1|,	,
decreased brown adipose tissue amount	Cebpa	gi|149756168|ref|XP_001493891.1|,	Unigene110281_NormalA,Unigene44429_NormalA,Unigene114500_NormalA,Unigene114334_NormalA,
decreased brown adipose tissue amount	Acta1	gi|545194454|ref|XP_005602684.1|,	Unigene75392_NormalA,
decreased brown adipose tissue amount	Lipa	gi|194205884|ref|XP_001503012.2|,	Unigene277_NormalA,
decreased brown adipose tissue amount	Pou3f2	gi|545177699|ref|XP_005597016.1|,	,
decreased brown adipose tissue amount	Akt2	gi|149722123|ref|XP_001498801.1|,	Unigene65028_NormalA,
decreased brown adipose tissue amount	Cidea	gi|194214509|ref|XP_001489827.2|,	,
decreased brown adipose tissue amount	Pparg	gi|545187856|ref|XP_001492461.3|,	Unigene32132_NormalA,
decreased brown adipose tissue amount	Mlxipl	gi|149756008|ref|XP_001504554.1|,	,
decreased brown adipose tissue amount	Gnas	gi|149734142|ref|XP_001491140.1|,gi|545201126|ref|XP_005604931.1|,	,
decreased brown adipose tissue amount	Adam12	gi|545193036|ref|XP_005602216.1|,	Unigene60967_NormalA,Unigene60968_NormalA,
decreased brown adipose tissue amount	Gcgr	gi|545177944|ref|XP_005597115.1|,gi|545177942|ref|XP_005597114.1|,	,
decreased brown adipose tissue amount	Lpin1	gi|545187387|ref|XP_005600268.1|,gi|545187389|ref|XP_005600269.1|,gi|545187397|ref|XP_005600272.1|,gi|545187391|ref|XP_005600270.1|,gi|545187393|ref|XP_005600271.1|,	Unigene88095_NormalA,
decreased brown adipose tissue amount	Cbl	gi|545221888|ref|XP_005611869.1|,	Unigene103939_NormalA,Unigene103943_NormalA,Unigene103940_NormalA,Unigene103930_NormalA,Unigene103942_NormalA,Unigene103941_NormalA,Unigene103935_NormalA,Unigene103938_NormalA,Unigene103936_NormalA,Unigene103931_NormalA,Unigene103934_NormalA,Unigene103932_NormalA,
decreased brown adipose tissue amount	Plin1	gi|545194910|ref|XP_005602845.1|,	,
decreased brown adipose tissue amount	Adipor2	gi|545218897|ref|XP_005610868.1|,	Unigene43051_NormalA,
decreased brown adipose tissue amount	Apoe	gi|545176842|ref|XP_005614820.1|,	,
decreased brown adipose tissue amount	Arid5b	gi|545193834|ref|XP_005602457.1|,gi|149690269|ref|XP_001503550.1|,	,
decreased brown adipose tissue amount	Dok1	gi|545187575|ref|XP_005600333.1|,	,
decreased brown adipose tissue amount	Htr2c	gi|149745036|ref|XP_001488562.1|,	,
decreased brown adipose tissue amount	Ssfa2	gi|194222370|ref|XP_001501324.2|,	Unigene88649_NormalA,Unigene88652_NormalA,Unigene88651_NormalA,Unigene88656_NormalA,Unigene88654_NormalA,Unigene88655_NormalA,Unigene88650_NormalA,Unigene88653_NormalA,
decreased brown adipose tissue amount	Agpat2	gi|545204539|ref|XP_005606106.1|,	Unigene39262_NormalA,
decreased brown adipose tissue amount	Gpr68	gi|545202664|ref|XP_005605460.1|,	,
decreased brown adipose tissue amount	Mark2	gi|545181540|ref|XP_005598323.1|,gi|545181542|ref|XP_001488382.4|,	,
decreased brown adipose tissue amount	Gpd2	gi|545191092|ref|XP_005601554.1|,	,
decreased brown adipose tissue amount	Nipbl	gi|149732790|ref|XP_001499597.1|,	,
decreased brown adipose tissue amount	Pnn	gi|545196893|ref|XP_005603506.1|,	Unigene43863_NormalA,
decreased brown adipose tissue amount	Zdhhc13	gi|545223044|ref|XP_005612271.1|,gi|545223042|ref|XP_005612270.1|,	Unigene73942_NormalA,Unigene73941_NormalA,
decreased brown adipose tissue amount	Mark3	gi|545203109|ref|XP_005605615.1|,	Unigene112644_NormalA,Unigene68039_NormalA,
decreased brown adipose tissue amount	Lclat1	gi|545187034|ref|XP_005600154.1|,	,
decreased brown adipose tissue amount	Fabp3	gi|255522907|ref|NP_001157357.1|,	Unigene108021_NormalA,
decreased brown adipose tissue amount	Nr2c2	gi|545187819|ref|XP_001491080.2|,	Unigene85806_NormalA,Unigene85807_NormalA,
decreased brown adipose tissue amount	Ncoa3	gi|545200619|ref|XP_005604750.1|,gi|545200621|ref|XP_005604751.1|,	,
decreased brown adipose tissue amount	Bscl2	gi|545181488|ref|XP_005598308.1|,gi|545181482|ref|XP_005598305.1|,	Unigene83458_NormalA,Unigene83457_NormalA,
decreased brown adipose tissue amount	Amer1	gi|545228902|ref|XP_005614282.1|,	Unigene54720_NormalA,Unigene54719_NormalA,Unigene54721_NormalA,Unigene54722_NormalA,
decreased brown adipose tissue amount	Lgals12	gi|338712167|ref|XP_001495576.3|,	,
decreased brown adipose tissue amount	Sik3	gi|545221274|ref|XP_005611654.1|,gi|545221272|ref|XP_005611653.1|,	Unigene93622_NormalA,
decreased brown adipose tissue amount	Stag1	gi|545189790|ref|XP_005601116.1|,	Unigene69291_NormalA,Unigene76414_NormalA,Unigene69290_NormalA,Unigene69288_NormalA,
decreased brown adipose tissue amount	Sertad2	gi|545186571|ref|XP_005599996.1|,	,
decreased brown adipose tissue amount	Prkg1	gi|194205908|ref|XP_001917717.1|,	,
decreased brown adipose tissue amount	Pds5a	gi|149703042|ref|XP_001497814.1|,gi|545212911|ref|XP_005608870.1|,	Unigene74922_NormalA,Unigene74923_NormalA,
decreased brown adipose tissue amount	Pds5b	gi|545190020|ref|XP_005601193.1|,gi|338715182|ref|XP_001494417.3|,gi|545190022|ref|XP_005601194.1|,	,
decreased brown adipose tissue amount	G0s2	gi|545216025|ref|XP_005609886.1|,	,
decreased brown adipose tissue amount	Npy6r	gi|545185810|ref|XP_005599765.1|,	,
decreased brown adipose tissue amount	Sra1	gi|545185802|ref|XP_005599763.1|,	Unigene105960_NormalA,Unigene105958_NormalA,
abnormal brown adipose tissue morphology	Pik3r1	gi|149732680|ref|XP_001491621.1|,gi|338718812|ref|XP_003363892.1|,	Unigene55608_NormalA,
abnormal brown adipose tissue morphology	Lipa	gi|194205884|ref|XP_001503012.2|,	Unigene277_NormalA,
abnormal brown adipose tissue morphology	Cebpb	gi|545200843|ref|XP_005604833.1|,	Unigene105151_NormalA,Unigene61055_NormalA,
abnormal brown adipose tissue morphology	Cebpd	gi|545225868|ref|XP_005613240.1|,	Unigene61054_NormalA,
abnormal brown adipose tissue morphology	Lipe	gi|545176791|ref|XP_005596734.1|,	Unigene81634_NormalA,Unigene81635_NormalA,Unigene81633_NormalA,
abnormal brown adipose tissue morphology	Sc5d	gi|149716609|ref|XP_001503359.1|,	,
abnormal brown adipose tissue morphology	Sim1	gi|545177298|ref|XP_005596901.1|,	,
abnormal brown adipose tissue morphology	Ripk1	gi|545197128|ref|XP_005603591.1|,	,
abnormal brown adipose tissue morphology	Pparg	gi|545187856|ref|XP_001492461.3|,	Unigene32132_NormalA,
abnormal brown adipose tissue morphology	Ppargc1a	gi|149702862|ref|XP_001499979.1|,gi|545213013|ref|XP_005608902.1|,	,
abnormal brown adipose tissue morphology	Pnpla2	gi|545182200|ref|XP_005598549.1|,	Unigene76791_NormalA,Unigene76792_NormalA,Unigene76793_NormalA,
abnormal brown adipose tissue morphology	Acadvl	gi|149724237|ref|XP_001504811.1|,	,
abnormal brown adipose tissue morphology	Hadhb	gi|545187212|ref|XP_005600214.1|,	,
abnormal brown adipose tissue morphology	Lpin1	gi|545187387|ref|XP_005600268.1|,gi|545187389|ref|XP_005600269.1|,gi|545187397|ref|XP_005600272.1|,gi|545187391|ref|XP_005600270.1|,gi|545187393|ref|XP_005600271.1|,	Unigene88095_NormalA,
abnormal brown adipose tissue morphology	Adipor2	gi|545218897|ref|XP_005610868.1|,	Unigene43051_NormalA,
abnormal brown adipose tissue morphology	Abcg1	gi|545205137|ref|XP_005606303.1|,	,
abnormal brown adipose tissue morphology	Pou3f2	gi|545177699|ref|XP_005597016.1|,	,
abnormal brown adipose tissue morphology	sky	,	,
abnormal brown adipose tissue morphology	Ppargc1b	gi|194219723|ref|XP_001503810.2|,	Unigene38294_NormalA,Unigene123907_NormalA,Unigene121072_NormalA,Unigene38295_NormalA,
abnormal brown adipose tissue morphology	Tk2	gi|545211453|ref|XP_005608364.1|,	,
abnormal brown adipose tissue morphology	Cebpa	gi|149756168|ref|XP_001493891.1|,	Unigene110281_NormalA,Unigene44429_NormalA,Unigene114500_NormalA,Unigene114334_NormalA,
abnormal brown adipose tissue morphology	Cidec	gi|545187906|ref|XP_005600439.1|,	,
abnormal brown adipose tissue morphology	Kdm3a	gi|338714079|ref|XP_001916179.2|,	Unigene84315_NormalA,Unigene84314_NormalA,Unigene84312_NormalA,
abnormal brown adipose tissue morphology	Gpr68	gi|545202664|ref|XP_005605460.1|,	,
abnormal brown adipose tissue morphology	Gnas	gi|149734142|ref|XP_001491140.1|,gi|545201126|ref|XP_005604931.1|,	,
abnormal brown adipose tissue morphology	Fabp3	gi|255522907|ref|NP_001157357.1|,	Unigene108021_NormalA,
abnormal brown adipose tissue morphology	Opa3	,	,
abnormal brown adipose tissue morphology	Lrp6	gi|149713736|ref|XP_001501348.1|,	Unigene118917_NormalA,Unigene63431_NormalA,
abnormal brown adipose tissue morphology	Acot11	gi|194207421|ref|XP_001492761.2|,	Unigene141929_NormalA,
abnormal brown adipose tissue morphology	Cspg4	gi|545195240|ref|XP_005602958.1|,	,
abnormal brown adipose tissue morphology	Agpat2	gi|545204539|ref|XP_005606106.1|,	Unigene39262_NormalA,
abnormal brown adipose tissue morphology	Tyk2	gi|194211242|ref|XP_001918341.1|,	Unigene104179_NormalA,Unigene100577_NormalA,
abnormal brown adipose tissue morphology	Edn2	gi|126352647|ref|NP_001075292.1|,	,
abnormal white adipose tissue morphology	Adipoq	gi|149731198|ref|XP_001499564.1|,	,
abnormal white adipose tissue morphology	cub	,	,
abnormal white adipose tissue morphology	Lipe	gi|545176791|ref|XP_005596734.1|,	Unigene81634_NormalA,Unigene81635_NormalA,Unigene81633_NormalA,
abnormal white adipose tissue morphology	Sim1	gi|545177298|ref|XP_005596901.1|,	,
abnormal white adipose tissue morphology	Pparg	gi|545187856|ref|XP_001492461.3|,	Unigene32132_NormalA,
abnormal white adipose tissue morphology	Angptl6	gi|545223161|ref|XP_005612305.1|,	Unigene108161_NormalA,
abnormal white adipose tissue morphology	Pnpla2	gi|545182200|ref|XP_005598549.1|,	Unigene76791_NormalA,Unigene76792_NormalA,Unigene76793_NormalA,
abnormal white adipose tissue morphology	Mc4r	gi|149721138|ref|XP_001489706.1|,	,
abnormal white adipose tissue morphology	Ppargc1b	gi|194219723|ref|XP_001503810.2|,	Unigene38294_NormalA,Unigene123907_NormalA,Unigene121072_NormalA,Unigene38295_NormalA,
abnormal white adipose tissue morphology	Aebp1	gi|545213938|ref|XP_005609221.1|,	,
abnormal white adipose tissue morphology	Cideb	gi|149756216|ref|XP_001489137.1|,	Unigene252963_NormalA,
abnormal white adipose tissue morphology	Cebpa	gi|149756168|ref|XP_001493891.1|,	Unigene110281_NormalA,Unigene44429_NormalA,Unigene114500_NormalA,Unigene114334_NormalA,
abnormal white adipose tissue morphology	Cidec	gi|545187906|ref|XP_005600439.1|,	,
abnormal white adipose tissue morphology	Rbl1	gi|194224386|ref|XP_001499565.2|,	,
abnormal white adipose tissue morphology	Kdm3a	gi|338714079|ref|XP_001916179.2|,	Unigene84315_NormalA,Unigene84314_NormalA,Unigene84312_NormalA,
abnormal white adipose tissue morphology	Opa3	,	,
abnormal white adipose tissue morphology	Steap4	gi|545214027|ref|XP_005609255.1|,	Unigene43808_NormalA,Unigene43807_NormalA,
increased fat cell size	Ad	,	,
increased fat cell size	Lep	gi|255653078|ref|NP_001157452.1|,	,
increased fat cell size	Cyp19a1	gi|545194368|ref|XP_005602645.1|,	,
increased fat cell size	Clock	gi|545212763|ref|XP_005608821.1|,gi|545212761|ref|XP_005608820.1|,	,
increased fat cell size	Lipe	gi|545176791|ref|XP_005596734.1|,	Unigene81634_NormalA,Unigene81635_NormalA,Unigene81633_NormalA,
increased fat cell size	Prox1	gi|545215930|ref|XP_005609857.1|,gi|149708533|ref|XP_001488506.1|,	,
increased fat cell size	Plscr1	gi|545189525|ref|XP_001492359.3|,	Unigene67087_NormalA,Unigene67086_NormalA,Unigene67085_NormalA,
increased fat cell size	Nmu	gi|545212749|ref|XP_005608814.1|,	,
increased fat cell size	Mmp19	gi|545220289|ref|XP_001491808.3|,	,
increased fat cell size	Rsc1a1	gi|545209022|ref|XP_005607559.1|,	,
increased fat cell size	Aqp7	gi|149737077|ref|XP_001498227.1|,	,
increased fat cell size	Slc2a4	gi|126352592|ref|NP_001075335.1|,	,
increased fat cell size	Pik3ca	gi|149731122|ref|XP_001494991.1|,	Unigene106664_NormalA,
increased fat cell size	Dlk1	gi|194225362|ref|XP_001917597.1|,gi|545202807|ref|XP_005605506.1|,gi|545202809|ref|XP_005605507.1|,	,
increased fat cell size	Alms1	gi|545186439|ref|XP_005599961.1|,	Unigene66581_NormalA,Unigene81606_NormalA,Unigene98953_NormalA,Unigene81604_NormalA,Unigene81605_NormalA,Unigene66580_NormalA,Unigene66582_NormalA,
increased fat cell size	Sorbs1	gi|545193657|ref|XP_005602415.1|,gi|149689811|ref|XP_001501975.1|,	Unigene21361_NormalA,Unigene148366_NormalA,Unigene21360_NormalA,Unigene187516_NormalA,Unigene169084_NormalA,
increased fat cell size	Hrh1	gi|126352578|ref|NP_001075388.1|,	Unigene122471_NormalA,
increased fat cell size	Cideb	gi|149756216|ref|XP_001489137.1|,	Unigene252963_NormalA,
increased fat cell size	Cxcl14	gi|545185816|ref|XP_005599768.1|,	Unigene41789_NormalA,
increased fat cell size	Ankrd26	gi|545207444|ref|XP_005607044.1|,	Unigene86067_NormalA,Unigene86069_NormalA,Unigene86068_NormalA,Unigene86070_NormalA,Unigene95828_NormalA,Unigene95785_NormalA,Unigene86066_NormalA,
increased fat cell size	Wdtc1	gi|545208422|ref|XP_005607361.1|,gi|149694190|ref|XP_001504090.1|,	Unigene72358_NormalA,
increased fat cell size	Fen1	gi|545181308|ref|XP_005598246.1|,	Unigene109926_NormalA,
increased fat cell size	Pomc	gi|338714105|ref|XP_003363005.1|,	Unigene52552_NormalA,
increased fat cell size	Prlh	,	,
increased fat cell size	Ksr1	gi|545179563|ref|XP_005597657.1|,gi|545179561|ref|XP_005597656.1|,	Unigene84660_NormalA,Unigene84654_NormalA,Unigene84657_NormalA,Unigene84665_NormalA,Unigene84666_NormalA,Unigene84664_NormalA,Unigene84661_NormalA,Unigene84662_NormalA,Unigene49206_NormalA,Unigene84658_NormalA,
increased fat cell size	Kdm3a	gi|338714079|ref|XP_001916179.2|,	Unigene84315_NormalA,Unigene84314_NormalA,Unigene84312_NormalA,
increased fat cell size	Brd2	gi|149732108|ref|XP_001496282.1|,	Unigene82872_NormalA,Unigene82871_NormalA,
increased fat cell size	Ncoa3	gi|545200619|ref|XP_005604750.1|,gi|545200621|ref|XP_005604751.1|,	,
increased fat cell size	Ctf1	gi|545182982|ref|XP_005598824.1|,	Unigene13710_NormalA,
increased fat cell size	Csf2	gi|126352688|ref|NP_001075351.1|,	,
increased fat cell size	Bbs12	gi|545209888|ref|XP_005607841.1|,	Unigene55106_NormalA,Unigene55105_NormalA,Unigene55104_NormalA,
increased fat cell size	Serpina12	gi|149737635|ref|XP_001498676.1|,	,
decreased gonadal fat pad weight	Cebpb	gi|545200843|ref|XP_005604833.1|,	Unigene105151_NormalA,Unigene61055_NormalA,
decreased gonadal fat pad weight	Slc2a4	gi|126352592|ref|NP_001075335.1|,	,
decreased gonadal fat pad weight	Angptl3	gi|149709517|ref|XP_001501115.1|,	,
decreased gonadal fat pad weight	Gpam	gi|149690079|ref|XP_001496529.1|,	,
decreased gonadal fat pad weight	Pparg	gi|545187856|ref|XP_001492461.3|,	Unigene32132_NormalA,
decreased gonadal fat pad weight	Gcgr	gi|545177944|ref|XP_005597115.1|,gi|545177942|ref|XP_005597114.1|,	,
decreased gonadal fat pad weight	Gfra2	gi|194208207|ref|XP_001914696.1|,	,
decreased gonadal fat pad weight	Chrm3	gi|545194408|ref|XP_005602665.1|,	,
decreased gonadal fat pad weight	Eif4ebp1	gi|149742577|ref|XP_001493434.1|,	Unigene42125_NormalA,Unigene78277_NormalA,
decreased gonadal fat pad weight	Pde3b	gi|194213863|ref|XP_001501470.2|,	Unigene76706_NormalA,Unigene76701_NormalA,Unigene76703_NormalA,Unigene76702_NormalA,Unigene76704_NormalA,Unigene76705_NormalA,Unigene189521_NormalA,
decreased gonadal fat pad weight	Lepr	gi|149709757|ref|XP_001500430.1|,	,
decreased gonadal fat pad weight	Adipor2	gi|545218897|ref|XP_005610868.1|,	Unigene43051_NormalA,
decreased gonadal fat pad weight	Ppargc1b	gi|194219723|ref|XP_001503810.2|,	Unigene38294_NormalA,Unigene123907_NormalA,Unigene121072_NormalA,Unigene38295_NormalA,
decreased gonadal fat pad weight	Pnrc2	gi|545208575|ref|XP_005607411.1|,	,
decreased gonadal fat pad weight	Cidec	gi|545187906|ref|XP_005600439.1|,	,
decreased gonadal fat pad weight	Ncor1	gi|545180248|ref|XP_005597864.1|,	Unigene93530_NormalA,
decreased gonadal fat pad weight	Bag3	gi|149690028|ref|XP_001496329.1|,	Unigene69981_NormalA,Unigene69982_NormalA,Unigene69980_NormalA,Unigene69983_NormalA,
decreased gonadal fat pad weight	Fto	gi|545211315|ref|XP_005608321.1|,	Unigene90845_NormalA,
decreased gonadal fat pad weight	Rbl1	gi|194224386|ref|XP_001499565.2|,	,
decreased gonadal fat pad weight	Prcp	gi|545222450|ref|XP_005612064.1|,	,
decreased gonadal fat pad weight	Pgf	gi|338719999|ref|XP_003364102.1|,	,
decreased gonadal fat pad weight	Rmi1	gi|379643003|ref|NP_001243868.1|,	,
decreased gonadal fat pad weight	Bscl2	gi|545181488|ref|XP_005598308.1|,gi|545181482|ref|XP_005598305.1|,	Unigene83458_NormalA,Unigene83457_NormalA,
decreased gonadal fat pad weight	Arrdc3	gi|149726491|ref|XP_001504666.1|,	Unigene69205_NormalA,
decreased gonadal fat pad weight	Sik3	gi|545221274|ref|XP_005611654.1|,gi|545221272|ref|XP_005611653.1|,	Unigene93622_NormalA,
decreased gonadal fat pad weight	Mbd5	gi|545191034|ref|XP_005601536.1|,	Unigene59209_NormalA,Unigene59208_NormalA,Unigene59210_NormalA,Unigene59211_NormalA,Unigene132639_NormalA,Unigene111244_NormalA,Unigene9285_NormalA,Unigene9286_NormalA,
decreased gonadal fat pad weight	Plvap	gi|545199078|ref|XP_005604228.1|,	Unigene247807_NormalA,Unigene41989_NormalA,
decreased gonadal fat pad weight	Mapk8	gi|545194723|ref|XP_005602784.1|,gi|149690677|ref|XP_001500489.1|,	Unigene91604_NormalA,Unigene91605_NormalA,Unigene91606_NormalA,Unigene91603_NormalA,
decreased gonadal fat pad weight	Phf2	gi|545201971|ref|XP_005605217.1|,	Unigene95407_NormalA,Unigene95408_NormalA,Unigene95410_NormalA,
decreased gonadal fat pad weight	Samd4	gi|545202043|ref|XP_005605250.1|,	,
decreased gonadal fat pad weight	G0s2	gi|545216025|ref|XP_005609886.1|,	,
increased abdominal fat pad weight	Cyp19a1	gi|545194368|ref|XP_005602645.1|,	,
increased abdominal fat pad weight	Tsn	gi|149755302|ref|XP_001489458.1|,	,
increased abdominal fat pad weight	Del(11Cops3-Rnf112)1Jrl	,	,
increased abdominal fat pad weight	Ghr	gi|545199416|ref|XP_001498706.3|,gi|545199414|ref|XP_005604349.1|,	,
increased abdominal fat pad weight	Terf2ip	gi|545211835|ref|XP_005608497.1|,	Unigene97864_NormalA,Unigene97857_NormalA,
increased abdominal fat pad weight	Gt(ROSA)26Sor	,	,
increased abdominal fat pad weight	Il1r1	gi|126352640|ref|NP_001075263.1|,	,
increased abdominal fat pad weight	Ceacam2	gi|338710489|ref|XP_003362369.1|,gi|545175771|ref|XP_005596362.1|,	Unigene53912_NormalA,Unigene1832_NormalA,
increased abdominal fat pad weight	Ntrk2	gi|149755253|ref|XP_001496485.1|,gi|338719639|ref|XP_003364035.1|,gi|338719643|ref|XP_003364037.1|,	,
decreased abdominal fat pad weight	Npc1	gi|545224666|ref|XP_005612821.1|,	Unigene106463_NormalA,Unigene106459_NormalA,
decreased abdominal fat pad weight	Trpv1	gi|194217492|ref|XP_001504774.2|,	Unigene160639_NormalA,Unigene116856_NormalA,Unigene117270_NormalA,Unigene122212_NormalA,Unigene153014_NormalA,
decreased abdominal fat pad weight	Kcnj11	gi|379991115|ref|NP_001244000.1|,	,
decreased abdominal fat pad weight	Ppard	gi|545198049|ref|XP_005603896.1|,	,
decreased abdominal fat pad weight	Prlr	gi|149732798|ref|XP_001500154.1|,	Unigene250027_NormalA,Unigene182848_NormalA,Unigene220051_NormalA,
decreased abdominal fat pad weight	Dusp1	gi|194226471|ref|XP_001915826.1|,	Unigene159786_NormalA,Unigene172748_NormalA,
decreased abdominal fat pad weight	Nr2c2	gi|545187819|ref|XP_001491080.2|,	Unigene85806_NormalA,Unigene85807_NormalA,
decreased abdominal fat pad weight	Cdkal1	gi|545197343|ref|XP_005603658.1|,	,
decreased abdominal fat pad weight	Klf3	gi|545212956|ref|XP_005608888.1|,	Unigene97790_NormalA,Unigene97814_NormalA,Unigene97797_NormalA,Unigene97804_NormalA,Unigene97796_NormalA,Unigene97808_NormalA,Unigene97791_NormalA,Unigene97810_NormalA,Unigene97802_NormalA,Unigene97800_NormalA,Unigene97816_NormalA,Unigene97789_NormalA,
increased gonadal fat pad weight	Cyp19a1	gi|545194368|ref|XP_005602645.1|,	,
increased gonadal fat pad weight	Esr1	gi|126352536|ref|NP_001075241.1|,	,
increased gonadal fat pad weight	Slc30a5	gi|545199180|ref|XP_005604264.1|,	Unigene89089_NormalA,Unigene89090_NormalA,
increased gonadal fat pad weight	Ppara	gi|545206735|ref|XP_005606816.1|,	Unigene68846_NormalA,
increased gonadal fat pad weight	Mmp19	gi|545220289|ref|XP_001491808.3|,	,
increased gonadal fat pad weight	Aqp7	gi|149737077|ref|XP_001498227.1|,	,
increased gonadal fat pad weight	Pnpla2	gi|545182200|ref|XP_005598549.1|,	Unigene76791_NormalA,Unigene76792_NormalA,Unigene76793_NormalA,
increased gonadal fat pad weight	Gpr12	gi|149730046|ref|XP_001491298.1|,	,
increased gonadal fat pad weight	Pyy	gi|194216839|ref|XP_001491077.2|,	,
increased gonadal fat pad weight	a	,	,
increased gonadal fat pad weight	Atxn2	gi|545224452|ref|XP_005612739.1|,	Unigene83492_NormalA,Unigene83491_NormalA,Unigene83490_NormalA,
increased gonadal fat pad weight	Pomc	gi|338714105|ref|XP_003363005.1|,	Unigene52552_NormalA,
increased gonadal fat pad weight	Npy1r	gi|545209801|ref|XP_005607809.1|,	,
increased gonadal fat pad weight	Fgf21	gi|149757933|ref|XP_001489202.1|,	,
increased gonadal fat pad weight	Il1r1	gi|126352640|ref|NP_001075263.1|,	,
increased gonadal fat pad weight	Oma1	gi|149758405|ref|XP_001497678.1|,	Unigene34290_NormalA,
increased gonadal fat pad weight	Cspg4	gi|545195240|ref|XP_005602958.1|,	,
increased gonadal fat pad weight	Csf2	gi|126352688|ref|NP_001075351.1|,	,
increased gonadal fat pad weight	Selm	gi|270288784|ref|NP_001161874.1|,	Unigene109051_NormalA,
increased gonadal fat pad weight	Insig1	gi|149707049|ref|XP_001504736.1|,	Unigene75728_NormalA,Unigene75726_NormalA,Unigene75727_NormalA,
increased gonadal fat pad weight	Akr1b7	,	,
increased epididymal fat pad weight	Htr2c	gi|149745036|ref|XP_001488562.1|,	,
increased epididymal fat pad weight	Thra	gi|338711952|ref|XP_003362625.1|,	Unigene80045_NormalA,Unigene80046_NormalA,Unigene80044_NormalA,
increased epididymal fat pad weight	Osmr	gi|545199442|ref|XP_005604356.1|,gi|545199449|ref|XP_005604359.1|,gi|149732929|ref|XP_001497043.1|,	,
increased epididymal fat pad weight	Fabp2	gi|126352407|ref|NP_001075372.1|,	,
increased epididymal fat pad weight	Mapk8	gi|545194723|ref|XP_005602784.1|,gi|149690677|ref|XP_001500489.1|,	Unigene91604_NormalA,Unigene91605_NormalA,Unigene91606_NormalA,Unigene91603_NormalA,
increased epididymal fat pad weight	Hdc	gi|194206665|ref|XP_001499698.2|,	,
increased epididymal fat pad weight	Npy1r	gi|545209801|ref|XP_005607809.1|,	,
increased epididymal fat pad weight	Tlr5	gi|126352346|ref|NP_001075259.1|,	Unigene33073_NormalA,Unigene54179_NormalA,
increased epididymal fat pad weight	Ncor2	gi|545224489|ref|XP_005612752.1|,	Unigene87496_NormalA,Unigene61623_NormalA,Unigene87497_NormalA,
increased epididymal fat pad weight	Esr1	gi|126352536|ref|NP_001075241.1|,	,
increased epididymal fat pad weight	Kdm3a	gi|338714079|ref|XP_001916179.2|,	Unigene84315_NormalA,Unigene84314_NormalA,Unigene84312_NormalA,
increased epididymal fat pad weight	Brd2	gi|149732108|ref|XP_001496282.1|,	Unigene82872_NormalA,Unigene82871_NormalA,
increased epididymal fat pad weight	Cspg4	gi|545195240|ref|XP_005602958.1|,	,
increased epididymal fat pad weight	Bbs12	gi|545209888|ref|XP_005607841.1|,	Unigene55106_NormalA,Unigene55105_NormalA,Unigene55104_NormalA,
increased epididymal fat pad weight	Tbc1d4	gi|545190439|ref|XP_005601337.1|,gi|545190435|ref|XP_005601335.1|,	Unigene207495_NormalA,Unigene100296_NormalA,Unigene208411_NormalA,
increased epididymal fat pad weight	Kmt2b	gi|545176705|ref|XP_005596702.1|,	Unigene105825_NormalA,Unigene105824_NormalA,
increased epididymal fat pad weight	Serpina12	gi|149737635|ref|XP_001498676.1|,	,
increased epididymal fat pad weight	Npy6r	gi|545185810|ref|XP_005599765.1|,	,
decreased epididymal fat pad weight	Vldlr	gi|545201455|ref|XP_005605036.1|,gi|545201457|ref|XP_001491331.3|,	,
decreased epididymal fat pad weight	Lipa	gi|194205884|ref|XP_001503012.2|,	Unigene277_NormalA,
decreased epididymal fat pad weight	Esrra	gi|338712187|ref|XP_001489561.3|,	,
decreased epididymal fat pad weight	Pla2g1b	gi|149720537|ref|XP_001489303.1|,	,
decreased epididymal fat pad weight	Mlxipl	gi|149756008|ref|XP_001504554.1|,	,
decreased epididymal fat pad weight	Ghr	gi|545199416|ref|XP_001498706.3|,gi|545199414|ref|XP_005604349.1|,	,
decreased epididymal fat pad weight	Ptpn1	gi|545200845|ref|XP_005604834.1|,	Unigene78191_NormalA,
decreased epididymal fat pad weight	Agt	gi|545194423|ref|XP_005602672.1|,	,
decreased epididymal fat pad weight	Angptl3	gi|149709517|ref|XP_001501115.1|,	,
decreased epididymal fat pad weight	Tlr4	gi|153792596|ref|NP_001093239.1|,	,
decreased epididymal fat pad weight	Lpin1	gi|545187387|ref|XP_005600268.1|,gi|545187389|ref|XP_005600269.1|,gi|545187397|ref|XP_005600272.1|,gi|545187391|ref|XP_005600270.1|,gi|545187393|ref|XP_005600271.1|,	Unigene88095_NormalA,
decreased epididymal fat pad weight	Gpd2	gi|545191092|ref|XP_005601554.1|,	,
decreased epididymal fat pad weight	Mstn	gi|126352493|ref|NP_001075286.1|,	,
decreased epididymal fat pad weight	Slc27a5	gi|545176652|ref|XP_001503534.2|,	Unigene106064_NormalA,Unigene106065_NormalA,
decreased epididymal fat pad weight	Bcat2	gi|545175999|ref|XP_005596439.1|,gi|545176005|ref|XP_005596442.1|,gi|149757848|ref|XP_001489428.1|,	Unigene67765_NormalA,
decreased epididymal fat pad weight	Ffar3	gi|545175335|ref|XP_005596213.1|,	Unigene200180_NormalA,
decreased epididymal fat pad weight	Plin1	gi|545194910|ref|XP_005602845.1|,	,
decreased epididymal fat pad weight	Pck1	gi|194224573|ref|XP_001489821.2|,	,
decreased epididymal fat pad weight	Gnas	gi|149734142|ref|XP_001491140.1|,gi|545201126|ref|XP_005604931.1|,	,
decreased epididymal fat pad weight	Tnks	gi|194226473|ref|XP_001496028.2|,	Unigene77910_NormalA,
decreased epididymal fat pad weight	Prkab1	gi|255653036|ref|NP_001157430.1|,	Unigene78717_NormalA,
decreased epididymal fat pad weight	Actb	gi|126352604|ref|NP_001075307.1|,	Unigene57600_NormalA,Unigene124830_NormalA,
decreased epididymal fat pad weight	Hif1an	gi|149690139|ref|XP_001500316.1|,	,
decreased epididymal fat pad weight	Dusp1	gi|194226471|ref|XP_001915826.1|,	Unigene159786_NormalA,Unigene172748_NormalA,
decreased epididymal fat pad weight	Nr2c2	gi|545187819|ref|XP_001491080.2|,	Unigene85806_NormalA,Unigene85807_NormalA,
decreased epididymal fat pad weight	Rcan2	gi|545198434|ref|XP_005604029.1|,	Unigene124378_NormalA,Unigene117551_NormalA,
decreased epididymal fat pad weight	Ncoa3	gi|545200619|ref|XP_005604750.1|,gi|545200621|ref|XP_005604751.1|,	,
decreased epididymal fat pad weight	Sgms2	gi|545210289|ref|XP_005607959.1|,	,
decreased epididymal fat pad weight	Sirt7	gi|545180389|ref|XP_005614859.1|,	,
decreased epididymal fat pad weight	Lgals12	gi|338712167|ref|XP_001495576.3|,	,
decreased epididymal fat pad weight	Acot13	gi|338718263|ref|XP_003363790.1|,	Unigene134436_NormalA,Unigene2470_NormalA,Unigene2983_NormalA,
decreased epididymal fat pad weight	Sertad2	gi|545186571|ref|XP_005599996.1|,	,
decreased epididymal fat pad weight	Phf2	gi|545201971|ref|XP_005605217.1|,	Unigene95407_NormalA,Unigene95408_NormalA,Unigene95410_NormalA,
decreased epididymal fat pad weight	Plin2	gi|545201585|ref|XP_001917546.3|,	,
decreased epididymal fat pad weight	Slc5a10	gi|545180285|ref|XP_005597877.1|,gi|194217758|ref|XP_001488111.2|,	Unigene173423_NormalA,
decreased epididymal fat pad weight	Nr1h4	gi|545206079|ref|XP_005606600.1|,gi|545206081|ref|XP_005606601.1|,gi|338721201|ref|XP_001496549.3|,gi|338721199|ref|XP_003364330.1|,	,
decreased epididymal fat pad weight	Kmt2b	gi|545176705|ref|XP_005596702.1|,	Unigene105825_NormalA,Unigene105824_NormalA,
decreased epididymal fat pad weight	Rapgef3	gi|545219817|ref|XP_005611178.1|,gi|149714201|ref|XP_001489826.1|,	Unigene80939_NormalA,Unigene80933_NormalA,Unigene80941_NormalA,Unigene947_NormalA,Unigene80938_NormalA,Unigene80935_NormalA,Unigene80936_NormalA,Unigene80934_NormalA,Unigene80931_NormalA,Unigene80932_NormalA,Unigene80940_NormalA,
decreased epididymal fat pad weight	Crbn	gi|149728337|ref|XP_001496748.1|,	Unigene92792_NormalA,Unigene92791_NormalA,Unigene92794_NormalA,
decreased epididymal fat pad weight	Npy6r	gi|545185810|ref|XP_005599765.1|,	,
increased total body fat amount	Adrb3	gi|545205724|ref|XP_005614864.1|,	,
increased total body fat amount	Dpt	gi|545215451|ref|XP_001494426.2|,	,
increased total body fat amount	Ppp1r3a	gi|194209821|ref|XP_001917069.1|,	Unigene67288_NormalA,
increased total body fat amount	Ad	,	,
increased total body fat amount	Lepr	gi|149709757|ref|XP_001500430.1|,	,
increased total body fat amount	Zeb1	gi|545207429|ref|XP_005607039.1|,	,
increased total body fat amount	Thra	gi|338711952|ref|XP_003362625.1|,	Unigene80045_NormalA,Unigene80046_NormalA,Unigene80044_NormalA,
increased total body fat amount	Cyp19a1	gi|545194368|ref|XP_005602645.1|,	,
increased total body fat amount	Dkc1	gi|149758940|ref|XP_001499071.1|,	,
increased total body fat amount	Esr1	gi|126352536|ref|NP_001075241.1|,	,
increased total body fat amount	Prox1	gi|545215930|ref|XP_005609857.1|,gi|149708533|ref|XP_001488506.1|,	,
increased total body fat amount	Ghrhr	gi|194209772|ref|XP_001916581.1|,	,
increased total body fat amount	Npy5r	gi|380254480|ref|NP_001244055.1|,	,
increased total body fat amount	Cpe	gi|194208338|ref|XP_001915821.1|,	,
increased total body fat amount	Drd3	gi|194222826|ref|XP_001917447.1|,	,
increased total body fat amount	Bbs4	gi|545195372|ref|XP_005603007.1|,	Unigene45809_NormalA,Unigene66042_NormalA,Unigene45808_NormalA,
increased total body fat amount	Hrh3	gi|194224614|ref|XP_001491188.2|,	Unigene138422_NormalA,Unigene14500_NormalA,
increased total body fat amount	Ppard	gi|545198049|ref|XP_005603896.1|,	,
increased total body fat amount	Ghr	gi|545199416|ref|XP_001498706.3|,gi|545199414|ref|XP_005604349.1|,	,
increased total body fat amount	Sim1	gi|545177298|ref|XP_005596901.1|,	,
increased total body fat amount	Ppargc1a	gi|149702862|ref|XP_001499979.1|,gi|545213013|ref|XP_005608902.1|,	,
increased total body fat amount	Angptl6	gi|545223161|ref|XP_005612305.1|,	Unigene108161_NormalA,
increased total body fat amount	Cartpt	gi|545185923|ref|XP_005599796.1|,	,
increased total body fat amount	Gnas	gi|149734142|ref|XP_001491140.1|,gi|545201126|ref|XP_005604931.1|,	,
increased total body fat amount	Irs2	gi|545190736|ref|XP_005601436.1|,	Unigene133095_NormalA,Unigene111470_NormalA,
increased total body fat amount	Rgs4	,	,
increased total body fat amount	Pam	,	,
increased total body fat amount	Snrpn	gi|545195082|ref|XP_005602904.1|,	Unigene44471_NormalA,Unigene44472_NormalA,
increased total body fat amount	Neil1	gi|338717376|ref|XP_001493563.2|,	Unigene75130_NormalA,Unigene75128_NormalA,Unigene75137_NormalA,Unigene75135_NormalA,Unigene75136_NormalA,Unigene75134_NormalA,Unigene75132_NormalA,Unigene75139_NormalA,
increased total body fat amount	Mc3r	gi|379698857|ref|NP_001243901.1|,	,
increased total body fat amount	Npy1r	gi|545209801|ref|XP_005607809.1|,	,
increased total body fat amount	Pyy	gi|194216839|ref|XP_001491077.2|,	,
increased total body fat amount	Adipoq	gi|149731198|ref|XP_001499564.1|,	,
increased total body fat amount	Tlr5	gi|126352346|ref|NP_001075259.1|,	Unigene33073_NormalA,Unigene54179_NormalA,
increased total body fat amount	Mc4r	gi|149721138|ref|XP_001489706.1|,	,
increased total body fat amount	Alms1	gi|545186439|ref|XP_005599961.1|,	Unigene66581_NormalA,Unigene81606_NormalA,Unigene98953_NormalA,Unigene81604_NormalA,Unigene81605_NormalA,Unigene66580_NormalA,Unigene66582_NormalA,
increased total body fat amount	Tub	gi|194213817|ref|XP_001918174.1|,	,
increased total body fat amount	a	,	,
increased total body fat amount	Bglap	,	,
increased total body fat amount	Bglap2	gi|545216576|ref|XP_005610079.1|,	,
increased total body fat amount	Prlhr	gi|149690042|ref|XP_001494232.1|,	,
increased total body fat amount	Bbs1	gi|338712234|ref|XP_003362678.1|,	,
increased total body fat amount	Ubb	gi|126352454|ref|NP_001075331.1|,	,
increased total body fat amount	Ppm1l	gi|545192856|ref|XP_005602150.1|,	,
increased total body fat amount	Tom1l2	,	,
increased total body fat amount	Esr2	gi|545202158|ref|XP_001915554.3|,	,
increased total body fat amount	Pomc	gi|338714105|ref|XP_003363005.1|,	Unigene52552_NormalA,
increased total body fat amount	Tgfbr2	gi|545189210|ref|XP_005600929.1|,	Unigene70793_NormalA,
increased total body fat amount	Oprm1	gi|545211070|ref|XP_005608232.1|,	,
increased total body fat amount	Nmur2	gi|545185766|ref|XP_001917596.2|,	,
increased total body fat amount	Fgf21	gi|149757933|ref|XP_001489202.1|,	,
increased total body fat amount	Brd2	gi|149732108|ref|XP_001496282.1|,	Unigene82872_NormalA,Unigene82871_NormalA,
increased total body fat amount	Ncoa3	gi|545200619|ref|XP_005604750.1|,gi|545200621|ref|XP_005604751.1|,	,
increased total body fat amount	Mtor	gi|149695400|ref|XP_001492401.1|,	Unigene105599_NormalA,Unigene105601_NormalA,
increased total body fat amount	Adrm1	,	,
increased total body fat amount	Fto	gi|545211315|ref|XP_005608321.1|,	Unigene90845_NormalA,
increased total body fat amount	Gt(ROSA)26Sor	,	,
increased total body fat amount	Lep	gi|255653078|ref|NP_001157452.1|,	,
increased total body fat amount	Il1r1	gi|126352640|ref|NP_001075263.1|,	,
increased total body fat amount	Ctf1	gi|545182982|ref|XP_005598824.1|,	Unigene13710_NormalA,
increased total body fat amount	Gucy2c	gi|149713767|ref|XP_001501748.1|,	,
increased total body fat amount	Sirt3	gi|545182005|ref|XP_005598473.1|,	Unigene33705_NormalA,
increased total body fat amount	Ceacam2	gi|338710489|ref|XP_003362369.1|,gi|545175771|ref|XP_005596362.1|,	Unigene53912_NormalA,Unigene1832_NormalA,
increased total body fat amount	Ffar4	gi|149690206|ref|XP_001500917.1|,	Unigene224784_NormalA,Unigene167323_NormalA,
increased total body fat amount	Ccl25	gi|545221004|ref|XP_001497102.4|,	,
increased total body fat amount	Rras2	gi|545222972|ref|XP_005615075.1|,	,
increased total body fat amount	Spg20	gi|545190036|ref|XP_005601198.1|,	,
increased total body fat amount	Csf2	gi|126352688|ref|NP_001075351.1|,	,
increased total body fat amount	Prkab2	gi|126352328|ref|NP_001075383.1|,	,
increased total body fat amount	Ccdc80	gi|194222852|ref|XP_001503031.2|,	Unigene259000_NormalA,
increased total body fat amount	Gpr26	gi|194205566|ref|XP_001490997.2|,	,
increased total body fat amount	Cdh23	gi|338716849|ref|XP_001917733.2|,	Unigene85184_NormalA,Unigene71085_NormalA,Unigene156988_NormalA,Unigene155981_NormalA,Unigene259869_NormalA,Unigene27817_NormalA,Unigene27818_NormalA,Unigene256212_NormalA,
increased total body fat amount	Mta1	gi|545228028|ref|XP_005613972.1|,gi|545228034|ref|XP_005613975.1|,gi|545228026|ref|XP_005613971.1|,gi|545228030|ref|XP_005613973.1|,gi|545228032|ref|XP_005613974.1|,	Unigene75530_NormalA,
increased total body fat amount	Rnf10	gi|338727721|ref|XP_001914782.2|,	Unigene76749_NormalA,Unigene76751_NormalA,
increased total body fat amount	Kptn	gi|545176904|ref|XP_005596773.1|,	,
increased total body fat amount	Mrap2	gi|149722768|ref|XP_001503741.1|,	,
increased total body fat amount	B9d1	gi|149724329|ref|XP_001504934.1|,gi|545180270|ref|XP_005597872.1|,	,
increased total body fat amount	Gdf15	gi|304434706|ref|NP_001182087.1|,	,
increased total body fat amount	Kmt2b	gi|545176705|ref|XP_005596702.1|,	Unigene105825_NormalA,Unigene105824_NormalA,
increased total body fat amount	Cep19	gi|545192343|ref|XP_005601958.1|,	,
increased total body fat amount	Crh	gi|545225611|ref|XP_005614842.1|,	,
increased total body fat amount	Npy6r	gi|545185810|ref|XP_005599765.1|,	,
increased total body fat amount	Ddit3	gi|149715339|ref|XP_001489049.1|,	,
increased total body fat amount	Bbs5	gi|149730701|ref|XP_001497772.1|,	Unigene112372_NormalA,
increased total body fat amount	Fgf10	gi|149732757|ref|XP_001498159.1|,	,
increased total body fat amount	P2rx6	gi|545223442|ref|XP_005612405.1|,	Unigene59658_NormalA,
increased total body fat amount	Prdm4	gi|338721231|ref|XP_001499435.3|,	,
increased total body fat amount	Usp38	gi|149698194|ref|XP_001502179.1|,	Unigene95168_NormalA,Unigene95169_NormalA,Unigene147773_NormalA,Unigene95171_NormalA,Unigene95172_NormalA,Unigene95175_NormalA,Unigene95177_NormalA,Unigene95174_NormalA,Unigene95176_NormalA,Unigene95173_NormalA,Unigene95170_NormalA,
increased total body fat amount	Alg13	gi|545229475|ref|XP_003365898.2|,	Unigene97732_NormalA,Unigene43657_NormalA,Unigene97735_NormalA,Unigene97737_NormalA,Unigene97723_NormalA,Unigene97744_NormalA,Unigene97736_NormalA,Unigene97733_NormalA,Unigene97730_NormalA,Unigene97739_NormalA,Unigene97729_NormalA,Unigene97738_NormalA,Unigene97742_NormalA,Unigene97741_NormalA,Unigene97731_NormalA,Unigene97745_NormalA,Unigene97748_NormalA,
increased total body fat amount	Snap47	gi|149759396|ref|XP_001494455.1|,	Unigene71469_NormalA,Unigene71468_NormalA,
increased total body fat amount	Syt1	gi|545205867|ref|XP_005606551.1|,	,
increased total body fat amount	Rpgrip1l	gi|545211317|ref|XP_005608322.1|,	,
increased total body fat amount	Dmxl2	gi|545195684|ref|XP_005603105.1|,gi|545195680|ref|XP_005603104.1|,gi|338716952|ref|XP_001918217.2|,	,
decreased total body fat amount	Lpar1	gi|545203541|ref|XP_005605758.1|,	Unigene143874_NormalA,Unigene187038_NormalA,
decreased total body fat amount	Slc12a2	gi|545185065|ref|XP_005599514.1|,	Unigene68890_NormalA,
decreased total body fat amount	Glp1r	gi|149732491|ref|XP_001495980.1|,	,
decreased total body fat amount	Insr	gi|149716743|ref|XP_001496634.1|,	Unigene215432_NormalA,
decreased total body fat amount	Slc2a4	gi|126352592|ref|NP_001075335.1|,	,
decreased total body fat amount	Dsg3	gi|149721049|ref|XP_001495131.1|,	,
decreased total body fat amount	Fech	gi|338728115|ref|XP_001488965.3|,	Unigene96205_NormalA,Unigene96206_NormalA,
decreased total body fat amount	Nr2e1	gi|194216311|ref|XP_001502073.2|,	,
decreased total body fat amount	Ercc2	gi|545175875|ref|XP_005596402.1|,	,
decreased total body fat amount	Atrn	gi|545194253|ref|XP_005602606.1|,	,
decreased total body fat amount	Vgf	gi|338712622|ref|XP_001916046.2|,	,
decreased total body fat amount	Adamts1	gi|545204712|ref|XP_005606168.1|,	,
decreased total body fat amount	Tpgs1	,	,
decreased total body fat amount	Xdh	gi|149727656|ref|XP_001501608.1|,gi|545186998|ref|XP_005600143.1|,	,
decreased total body fat amount	Ubr1	gi|545195854|ref|XP_005603154.1|,gi|149692025|ref|XP_001503251.1|,	Unigene103799_NormalA,
decreased total body fat amount	Alpl	gi|545208651|ref|XP_005607435.1|,	,
decreased total body fat amount	Rasgrf1	gi|338717735|ref|XP_001488192.3|,	,
decreased total body fat amount	Cav1	gi|166706840|ref|NP_001107615.1|,	,
decreased total body fat amount	Rad23b	gi|545203493|ref|XP_005605740.1|,	Unigene74721_NormalA,
decreased total body fat amount	Slc3a1	gi|149727606|ref|XP_001499320.1|,	,
decreased total body fat amount	Acacb	gi|545223879|ref|XP_005612550.1|,gi|149720500|ref|XP_001496980.1|,	Unigene104496_NormalA,Unigene104508_NormalA,Unigene104500_NormalA,Unigene104497_NormalA,Unigene104509_NormalA,Unigene104507_NormalA,Unigene104505_NormalA,Unigene104506_NormalA,Unigene104501_NormalA,Unigene104504_NormalA,Unigene806_NormalA,Unigene104499_NormalA,
decreased total body fat amount	Htra2	gi|149727246|ref|XP_001500096.1|,	,
decreased total body fat amount	Sox8	gi|545184050|ref|XP_005599176.1|,	,
decreased total body fat amount	Nox3	gi|194227547|ref|XP_001493392.2|,	,
decreased total body fat amount	Crhr2	gi|194209768|ref|XP_001916744.1|,	,
decreased total body fat amount	Whrn	gi|545204430|ref|XP_005606074.1|,gi|545203652|ref|XP_005605799.1|,	Unigene246998_NormalA,
decreased total body fat amount	Phex	gi|149744297|ref|XP_001493520.1|,	,
decreased total body fat amount	Twist2	gi|545203476|ref|XP_005605733.1|,	,
decreased total body fat amount	Aspa	gi|149724178|ref|XP_001504772.1|,	Unigene149296_NormalA,Unigene134164_NormalA,
decreased total body fat amount	Gamt	gi|194212383|ref|XP_001498702.2|,	Unigene114037_NormalA,
decreased total body fat amount	Amacr	gi|545199507|ref|XP_005604378.1|,	Unigene68635_NormalA,
decreased total body fat amount	Sfrp1	gi|545205716|ref|XP_005606503.1|,	,
decreased total body fat amount	Bub1b	gi|338717050|ref|XP_003363572.1|,	Unigene95919_NormalA,Unigene95924_NormalA,Unigene95917_NormalA,Unigene95925_NormalA,Unigene95913_NormalA,
decreased total body fat amount	Pip4k2b	gi|545180549|ref|XP_005597981.1|,	Unigene68240_NormalA,
decreased total body fat amount	Polg	gi|149690747|ref|XP_001503097.1|,gi|545194927|ref|XP_005602852.1|,	Unigene96807_NormalA,Unigene96800_NormalA,Unigene96802_NormalA,Unigene96801_NormalA,Unigene96808_NormalA,Unigene2791_NormalA,
decreased total body fat amount	Cyb5r4	gi|545177181|ref|XP_005596870.1|,gi|194216228|ref|XP_001499963.2|,	Unigene97258_NormalA,Unigene97259_NormalA,
decreased total body fat amount	Pparg	gi|545187856|ref|XP_001492461.3|,	Unigene32132_NormalA,
decreased total body fat amount	Runx3	gi|149695115|ref|XP_001501195.1|,	,
decreased total body fat amount	C3	gi|194212541|ref|XP_001915589.1|,	Unigene199682_NormalA,Unigene262064_NormalA,
decreased total body fat amount	Angptl4	gi|545221828|ref|XP_005614924.1|,	,
decreased total body fat amount	Cnr1	gi|545177111|ref|XP_005596849.1|,	,
decreased total body fat amount	Gcgr	gi|545177944|ref|XP_005597115.1|,gi|545177942|ref|XP_005597114.1|,	,
decreased total body fat amount	Mchr1	gi|338721313|ref|XP_003364349.1|,	,
decreased total body fat amount	inad	,	,
decreased total body fat amount	Hexb	gi|545185543|ref|XP_005615043.1|,	,
decreased total body fat amount	Sod2	gi|126723239|ref|NP_001075986.1|,	Unigene41648_NormalA,
decreased total body fat amount	Cux1	gi|545182680|ref|XP_005598726.1|,	Unigene70556_NormalA,Unigene70554_NormalA,
decreased total body fat amount	Agt	gi|545194423|ref|XP_005602672.1|,	,
decreased total body fat amount	Rab6b	gi|545189417|ref|XP_005600997.1|,	,
decreased total body fat amount	Ghsr	gi|149731104|ref|XP_001494050.1|,	,
decreased total body fat amount	Chd7	gi|545225651|ref|XP_005613158.1|,gi|545225649|ref|XP_005613157.1|,	Unigene83729_NormalA,Unigene83731_NormalA,Unigene83744_NormalA,Unigene83736_NormalA,Unigene83743_NormalA,
decreased total body fat amount	Prkce	gi|149727601|ref|XP_001499103.1|,	Unigene66733_NormalA,Unigene66735_NormalA,
decreased total body fat amount	Eif4ebp1	gi|149742577|ref|XP_001493434.1|,	Unigene42125_NormalA,Unigene78277_NormalA,
decreased total body fat amount	Mapk8	gi|545194723|ref|XP_005602784.1|,gi|149690677|ref|XP_001500489.1|,	Unigene91604_NormalA,Unigene91605_NormalA,Unigene91606_NormalA,Unigene91603_NormalA,
decreased total body fat amount	Zfand5	gi|545201384|ref|XP_005605012.1|,	Unigene84737_NormalA,
decreased total body fat amount	Vipr2	gi|545228078|ref|XP_005613991.1|,	,
decreased total body fat amount	Cbl	gi|545221888|ref|XP_005611869.1|,	Unigene103939_NormalA,Unigene103943_NormalA,Unigene103940_NormalA,Unigene103930_NormalA,Unigene103942_NormalA,Unigene103941_NormalA,Unigene103935_NormalA,Unigene103938_NormalA,Unigene103936_NormalA,Unigene103931_NormalA,Unigene103934_NormalA,Unigene103932_NormalA,
decreased total body fat amount	Pyy	gi|194216839|ref|XP_001491077.2|,	,
decreased total body fat amount	Stat5b	gi|149723788|ref|XP_001494875.1|,	Unigene369_NormalA,Unigene85409_NormalA,
decreased total body fat amount	Psip1	gi|545201166|ref|XP_005604944.1|,gi|126722747|ref|NP_001075982.1|,	Unigene2727_NormalA,
decreased total body fat amount	Agrp	gi|149699682|ref|XP_001497739.1|,	,
decreased total body fat amount	Bckdk	gi|149725729|ref|XP_001500832.1|,	,
decreased total body fat amount	Umod	gi|149725945|ref|XP_001488229.1|,	,
decreased total body fat amount	Neb	gi|545191056|ref|XP_001915890.3|,	Unigene158034_NormalA,Unigene259289_NormalA,Unigene244389_NormalA,Unigene146778_NormalA,Unigene185561_NormalA,Unigene194511_NormalA,Unigene158514_NormalA,Unigene166373_NormalA,Unigene230104_NormalA,Unigene246038_NormalA,Unigene243820_NormalA,Unigene240237_NormalA,Unigene159195_NormalA,Unigene221423_NormalA,Unigene200638_NormalA,Unigene16581_NormalA,Unigene173605_NormalA,Unigene217072_NormalA,Unig…
decreased total body fat amount	Mstn	gi|126352493|ref|NP_001075286.1|,	,
decreased total body fat amount	Arntl	gi|126352624|ref|NP_001075390.1|,	Unigene105537_NormalA,Unigene105541_NormalA,Unigene105540_NormalA,Unigene105535_NormalA,Unigene105539_NormalA,Unigene105543_NormalA,Unigene105542_NormalA,Unigene105538_NormalA,Unigene105544_NormalA,
decreased total body fat amount	Scp2	gi|194207445|ref|XP_001493365.2|,	Unigene80268_NormalA,Unigene104404_NormalA,Unigene132726_NormalA,Unigene105986_NormalA,
decreased total body fat amount	Aebp1	gi|545213938|ref|XP_005609221.1|,	,
decreased total body fat amount	Hrh1	gi|126352578|ref|NP_001075388.1|,	Unigene122471_NormalA,
decreased total body fat amount	Cideb	gi|149756216|ref|XP_001489137.1|,	Unigene252963_NormalA,
decreased total body fat amount	Mc2r	gi|149720962|ref|XP_001490570.1|,	,
decreased total body fat amount	Snord116	,	,
decreased total body fat amount	Socs3	gi|183227694|ref|NP_001116851.1|,	,
decreased total body fat amount	Ror2	gi|545201961|ref|XP_005605213.1|,	,
decreased total body fat amount	Rgs5	gi|194210472|ref|XP_001492079.2|,	,
decreased total body fat amount	Mboat4	gi|194226467|ref|XP_001494222.2|,	,
decreased total body fat amount	Klf3	gi|545212956|ref|XP_005608888.1|,	Unigene97790_NormalA,Unigene97814_NormalA,Unigene97797_NormalA,Unigene97804_NormalA,Unigene97796_NormalA,Unigene97808_NormalA,Unigene97791_NormalA,Unigene97810_NormalA,Unigene97802_NormalA,Unigene97800_NormalA,Unigene97816_NormalA,Unigene97789_NormalA,
decreased total body fat amount	Efemp1	gi|545186681|ref|XP_005600028.1|,	,
decreased total body fat amount	Camkk2	gi|545224229|ref|XP_005612664.1|,	Unigene89604_NormalA,Unigene89593_NormalA,Unigene89589_NormalA,Unigene89583_NormalA,Unigene89580_NormalA,Unigene89596_NormalA,Unigene89574_NormalA,Unigene89602_NormalA,Unigene89601_NormalA,Unigene89581_NormalA,Unigene89595_NormalA,Unigene89600_NormalA,Unigene89592_NormalA,Unigene89573_NormalA,Unigene89576_NormalA,Unigene89575_NormalA,Unigene89585_NormalA,
decreased total body fat amount	Cidec	gi|545187906|ref|XP_005600439.1|,	,
decreased total body fat amount	Lmna	gi|149751386|ref|XP_001499938.1|,	Unigene2230_NormalA,Unigene84649_NormalA,
decreased total body fat amount	Eif6	gi|149733215|ref|XP_001501586.1|,	Unigene46803_NormalA,
decreased total body fat amount	Mcm2	gi|194221010|ref|XP_001488830.2|,	,
decreased total body fat amount	Htr2c	gi|149745036|ref|XP_001488562.1|,	,
decreased total body fat amount	Pthlh	gi|545218895|ref|XP_005610867.1|,	,
decreased total body fat amount	Kmt2e	gi|194209445|ref|XP_001915195.1|,	Unigene86007_NormalA,Unigene86011_NormalA,Unigene86010_NormalA,Unigene86009_NormalA,Unigene86006_NormalA,Unigene86008_NormalA,Unigene86012_NormalA,
decreased total body fat amount	Tbc1d1	gi|194209232|ref|XP_001498806.2|,gi|545212961|ref|XP_005608889.1|,gi|545212964|ref|XP_005608890.1|,	Unigene15899_NormalA,Unigene84999_NormalA,
decreased total body fat amount	Agpat2	gi|545204539|ref|XP_005606106.1|,	Unigene39262_NormalA,
decreased total body fat amount	Htr6	gi|149694318|ref|XP_001504408.1|,	,
decreased total body fat amount	Plin1	gi|545194910|ref|XP_005602845.1|,	,
decreased total body fat amount	E2f1	gi|545200252|ref|XP_005604630.1|,	Unigene68711_NormalA,Unigene68707_NormalA,
decreased total body fat amount	Fto	gi|545211315|ref|XP_005608321.1|,	Unigene90845_NormalA,
decreased total body fat amount	Cyp11b1	gi|149757586|ref|XP_001505063.1|,	,
decreased total body fat amount	Cisd2	gi|545213344|ref|XP_005609018.1|,	,
decreased total body fat amount	Prep	gi|149723070|ref|XP_001501827.1|,	Unigene73316_NormalA,Unigene73315_NormalA,Unigene73317_NormalA,
decreased total body fat amount	Nmur2	gi|545185766|ref|XP_001917596.2|,	,
decreased total body fat amount	Stard13	gi|545190024|ref|XP_001915459.3|,	,
decreased total body fat amount	Angptl2	gi|149738036|ref|XP_001501720.1|,	,
decreased total body fat amount	seb	,	,
decreased total body fat amount	Cd14	gi|126352663|ref|NP_001075396.1|,	,
decreased total body fat amount	Opa1	gi|545192306|ref|XP_005601949.1|,gi|194222700|ref|XP_001500504.2|,gi|338716173|ref|XP_003363411.1|,gi|545192304|ref|XP_005601948.1|,	Unigene76927_NormalA,Unigene76929_NormalA,Unigene76928_NormalA,Unigene76925_NormalA,
decreased total body fat amount	Pitx3	gi|545193393|ref|XP_005602331.1|,gi|149689716|ref|XP_001499185.1|,	Unigene16099_NormalA,Unigene151498_NormalA,
decreased total body fat amount	Pgf	gi|338719999|ref|XP_003364102.1|,	,
decreased total body fat amount	Sptb	gi|545202177|ref|XP_005605295.1|,	Unigene20322_NormalA,
decreased total body fat amount	Dll1	gi|545211022|ref|XP_005608215.1|,	Unigene169716_NormalA,Unigene249891_NormalA,Unigene208388_NormalA,Unigene233156_NormalA,
decreased total body fat amount	Unc79	gi|194225306|ref|XP_001917299.1|,	,
decreased total body fat amount	Irs1	gi|338725717|ref|XP_001915510.2|,	,
decreased total body fat amount	P3h1	gi|545207950|ref|XP_005607201.1|,	,
decreased total body fat amount	Mark3	gi|545203109|ref|XP_005605615.1|,	Unigene112644_NormalA,Unigene68039_NormalA,
decreased total body fat amount	Sec61a1	gi|545188103|ref|XP_005600510.1|,	Unigene41297_NormalA,
decreased total body fat amount	Phip	gi|149723002|ref|XP_001499092.1|,	,
decreased total body fat amount	Plau	gi|338716897|ref|XP_001503001.3|,	Unigene143827_NormalA,Unigene162674_NormalA,
decreased total body fat amount	Lclat1	gi|545187034|ref|XP_005600154.1|,	,
decreased total body fat amount	Col1a1	gi|545219709|ref|XP_005611139.1|,	,
decreased total body fat amount	Sirt6	gi|545220868|ref|XP_005614857.1|,	Unigene62456_NormalA,
decreased total body fat amount	Ahnak	gi|545202949|ref|XP_005605557.1|,gi|545181447|ref|XP_005598293.1|,	Unigene508_NormalA,Unigene1131_NormalA,Unigene1811_NormalA,Unigene34222_NormalA,Unigene34221_NormalA,Unigene39094_NormalA,Unigene100733_NormalA,
decreased total body fat amount	Crtc3	gi|545194857|ref|XP_005602828.1|,	Unigene78391_NormalA,Unigene78382_NormalA,Unigene78392_NormalA,
decreased total body fat amount	Ryr1	gi|545196383|ref|XP_001916491.3|,	Unigene127716_NormalA,Unigene200590_NormalA,Unigene116286_NormalA,
decreased total body fat amount	Klf15	gi|194228508|ref|XP_001493044.2|,	,
decreased total body fat amount	Dusp1	gi|194226471|ref|XP_001915826.1|,	Unigene159786_NormalA,Unigene172748_NormalA,
decreased total body fat amount	Nr2c2	gi|545187819|ref|XP_001491080.2|,	Unigene85806_NormalA,Unigene85807_NormalA,
decreased total body fat amount	Pik3c2a	gi|149719483|ref|XP_001505000.1|,	Unigene103988_NormalA,Unigene103975_NormalA,Unigene103998_NormalA,Unigene103991_NormalA,Unigene103992_NormalA,Unigene103968_NormalA,Unigene103980_NormalA,Unigene103967_NormalA,Unigene103994_NormalA,Unigene103978_NormalA,Unigene103973_NormalA,Unigene103971_NormalA,Unigene103977_NormalA,Unigene103982_NormalA,Unigene103979_NormalA,Unigene103969_NormalA,Unigene103984_NormalA,Unigene103996_NormalA,Uni…
decreased total body fat amount	Slc25a25	gi|545203874|ref|XP_005605870.1|,gi|338720558|ref|XP_003364194.1|,gi|338720556|ref|XP_001917469.2|,	Unigene87557_NormalA,Unigene51131_NormalA,Unigene16196_NormalA,
decreased total body fat amount	Ncoa3	gi|545200619|ref|XP_005604750.1|,gi|545200621|ref|XP_005604751.1|,	,
decreased total body fat amount	Bscl2	gi|545181488|ref|XP_005598308.1|,gi|545181482|ref|XP_005598305.1|,	Unigene83458_NormalA,Unigene83457_NormalA,
decreased total body fat amount	Amer1	gi|545228902|ref|XP_005614282.1|,	Unigene54720_NormalA,Unigene54719_NormalA,Unigene54721_NormalA,Unigene54722_NormalA,
decreased total body fat amount	Slc6a19	gi|149760455|ref|XP_001499282.1|,	Unigene239975_NormalA,
decreased total body fat amount	Slc13a5	gi|338719335|ref|XP_001500980.3|,gi|194217522|ref|XP_001504785.2|,	,
decreased total body fat amount	Tcf7l2	gi|545193244|ref|XP_005602285.1|,	Unigene66188_NormalA,Unigene66189_NormalA,
decreased total body fat amount	Nts	gi|545206624|ref|XP_001915636.3|,	,
decreased total body fat amount	Hadh	gi|545210367|ref|XP_005607986.1|,	Unigene107745_NormalA,
decreased total body fat amount	Lgals12	gi|338712167|ref|XP_001495576.3|,	,
decreased total body fat amount	Rln3	gi|338726900|ref|XP_003365394.1|,	Unigene143234_NormalA,Unigene11948_NormalA,
decreased total body fat amount	Opa3	,	,
decreased total body fat amount	Eif4h	gi|545182810|ref|XP_005598765.1|,	Unigene89577_NormalA,Unigene89587_NormalA,Unigene89597_NormalA,Unigene89590_NormalA,
decreased total body fat amount	Gnas	gi|149734142|ref|XP_001491140.1|,gi|545201126|ref|XP_005604931.1|,	,
decreased total body fat amount	Lgi1	gi|545193676|ref|XP_001502450.2|,	,
decreased total body fat amount	Akt1	gi|149737757|ref|XP_001492763.1|,	Unigene2159_NormalA,Unigene2160_NormalA,Unigene2163_NormalA,Unigene2162_NormalA,Unigene74916_NormalA,
decreased total body fat amount	Grm5	gi|545222358|ref|XP_005612035.1|,	Unigene222839_NormalA,
decreased total body fat amount	Gtf2ird1	gi|338712633|ref|XP_001916458.2|,	,
decreased total body fat amount	Tmub1	gi|545215142|ref|XP_001495147.3|,	,
decreased total body fat amount	Rrm2b	gi|545226037|ref|XP_005613295.1|,	Unigene78902_NormalA,Unigene78901_NormalA,Unigene78900_NormalA,
decreased total body fat amount	Ptpn2	gi|194214500|ref|XP_001491065.2|,	Unigene28585_NormalA,
decreased total body fat amount	Stag1	gi|545189790|ref|XP_005601116.1|,	Unigene69291_NormalA,Unigene76414_NormalA,Unigene69290_NormalA,Unigene69288_NormalA,
decreased total body fat amount	Mir378a	,	,
decreased total body fat amount	Myo6	gi|545177129|ref|XP_005596854.1|,gi|545177131|ref|XP_005596855.1|,gi|545177127|ref|XP_001503658.2|,	Unigene38657_NormalA,Unigene53159_NormalA,Unigene153236_NormalA,Unigene53160_NormalA,Unigene53161_NormalA,Unigene122284_NormalA,
decreased total body fat amount	Ube3b	gi|545223868|ref|XP_005612546.1|,	Unigene84349_NormalA,Unigene84344_NormalA,Unigene84353_NormalA,Unigene84351_NormalA,Unigene84350_NormalA,Unigene84348_NormalA,
decreased total body fat amount	Apoe	gi|545176842|ref|XP_005614820.1|,	,
decreased total body fat amount	Cdh23	gi|338716849|ref|XP_001917733.2|,	Unigene85184_NormalA,Unigene71085_NormalA,Unigene156988_NormalA,Unigene155981_NormalA,Unigene259869_NormalA,Unigene27817_NormalA,Unigene27818_NormalA,Unigene256212_NormalA,
decreased total body fat amount	Myo7a	gi|545223259|ref|XP_005612342.1|,	Unigene166401_NormalA,Unigene216100_NormalA,Unigene4378_NormalA,Unigene260085_NormalA,Unigene210393_NormalA,Unigene227497_NormalA,Unigene206688_NormalA,Unigene258274_NormalA,
decreased total body fat amount	Dlg2	gi|545222438|ref|XP_005612062.1|,gi|338726987|ref|XP_003365415.1|,gi|338726993|ref|XP_003365418.1|,	,
decreased total body fat amount	Dlg4	gi|545180712|ref|XP_005598034.1|,	Unigene72344_NormalA,Unigene72343_NormalA,Unigene72345_NormalA,
decreased total body fat amount	Baz1b	gi|545182806|ref|XP_005598764.1|,	Unigene81903_NormalA,Unigene81898_NormalA,Unigene81904_NormalA,
decreased total body fat amount	Mysm1	gi|545207537|ref|XP_005607075.1|,	Unigene98662_NormalA,Unigene98654_NormalA,Unigene98658_NormalA,Unigene98661_NormalA,Unigene98657_NormalA,Unigene98660_NormalA,
decreased total body fat amount	Suv420h1	gi|149725495|ref|XP_001498718.1|,	Unigene81137_NormalA,Unigene81139_NormalA,Unigene1617_NormalA,Unigene81138_NormalA,
decreased total body fat amount	Tmem189	gi|545200663|ref|XP_005604766.1|,	Unigene73304_NormalA,
decreased total body fat amount	Akap9	gi|545214057|ref|XP_005609265.1|,gi|545214065|ref|XP_005609269.1|,gi|545214063|ref|XP_005609268.1|,gi|545214061|ref|XP_005609267.1|,gi|545214059|ref|XP_005609266.1|,	Unigene89741_NormalA,Unigene89742_NormalA,Unigene89740_NormalA,Unigene89745_NormalA,Unigene89756_NormalA,Unigene89751_NormalA,Unigene89748_NormalA,Unigene89750_NormalA,
decreased total body fat amount	Pfn1	gi|545179922|ref|XP_001504798.2|,	,
decreased total body fat amount	Slc38a10	gi|545177965|ref|XP_005597123.1|,	,
decreased total body fat amount	Arpc2	gi|545218807|ref|XP_005610839.1|,	,
decreased total body fat amount	Lrig1	gi|545188165|ref|XP_005600532.1|,	Unigene199329_NormalA,Unigene12702_NormalA,Unigene167669_NormalA,Unigene263714_NormalA,Unigene180557_NormalA,
decreased total body fat amount	Slc25a21	gi|338717916|ref|XP_001492065.3|,	,
decreased total body fat amount	Nsun2	gi|194224036|ref|XP_001501273.2|,	Unigene74974_NormalA,
decreased total body fat amount	Ltbp1	gi|545186964|ref|XP_005600131.1|,gi|545186962|ref|XP_005600130.1|,gi|545186968|ref|XP_005600133.1|,gi|338714351|ref|XP_003363054.1|,gi|338714355|ref|XP_003363056.1|,gi|338714353|ref|XP_003363055.1|,gi|545186966|ref|XP_005600132.1|,	Unigene61537_NormalA,
decreased total body fat amount	Arhgef4	gi|194222096|ref|XP_001504974.2|,	,
decreased total body fat amount	Dbn1	gi|545184242|ref|XP_005599254.1|,gi|545184240|ref|XP_001498410.3|,	Unigene76188_NormalA,
decreased total body fat amount	Cd200	gi|545192627|ref|XP_005602057.1|,	Unigene70913_NormalA,
decreased total body fat amount	Celsr1	gi|545206903|ref|XP_005615228.1|,	Unigene175657_NormalA,Unigene26762_NormalA,
decreased total body fat amount	Chrna9	,	,
decreased total body fat amount	Cul7	gi|194223516|ref|XP_001497411.2|,	Unigene103136_NormalA,Unigene103152_NormalA,Unigene103137_NormalA,Unigene103150_NormalA,Unigene103151_NormalA,Unigene103144_NormalA,Unigene103147_NormalA,Unigene103143_NormalA,
decreased total body fat amount	D430041D05Rik	gi|338711966|ref|XP_001492108.3|,	,
decreased total body fat amount	Fbxo11	gi|545186744|ref|XP_005600050.1|,gi|545186746|ref|XP_001498321.4|,	Unigene96555_NormalA,Unigene96556_NormalA,
decreased total body fat amount	Grin2d	gi|545178297|ref|XP_005597243.1|,	Unigene169208_NormalA,Unigene30417_NormalA,Unigene12213_NormalA,Unigene30416_NormalA,Unigene132598_NormalA,Unigene256202_NormalA,Unigene208617_NormalA,Unigene52317_NormalA,Unigene227113_NormalA,Unigene174420_NormalA,
decreased total body fat amount	Kcnj12	gi|545180371|ref|XP_005597914.1|,	,
decreased total body fat amount	Mecom	gi|545191974|ref|XP_005601844.1|,gi|338716292|ref|XP_003363432.1|,gi|545191979|ref|XP_005601846.1|,gi|545191977|ref|XP_005601845.1|,gi|545191991|ref|XP_005601852.1|,	,
decreased total body fat amount	2015-03-02	gi|545210819|ref|XP_005608141.1|,	Unigene49992_NormalA,
decreased total body fat amount	Mpi	gi|545195290|ref|XP_005602976.1|,gi|545195292|ref|XP_005602977.1|,	Unigene87446_NormalA,Unigene87438_NormalA,Unigene87436_NormalA,
decreased total body fat amount	Mybpc3	gi|545181123|ref|XP_005598181.1|,	Unigene212209_NormalA,Unigene256242_NormalA,
decreased total body fat amount	Ostes	,	,
decreased total body fat amount	Sfrp2	gi|545210321|ref|XP_005615070.1|,	,
decreased total body fat amount	Trpc3	gi|545210353|ref|XP_001916209.2|,	Unigene261595_NormalA,Unigene187045_NormalA,
decreased total body fat amount	Ttll4	gi|149711111|ref|XP_001492271.1|,	,
decreased total body fat amount	Xylb	gi|149729618|ref|XP_001488317.1|,	,
decreased total body fat amount	cub	,	,
decreased total body fat amount	Cbx6	gi|338721297|ref|XP_003364346.1|,	Unigene35583_NormalA,
decreased total body fat amount	Mark4	gi|545176856|ref|XP_005596757.1|,	Unigene62514_NormalA,Unigene62516_NormalA,Unigene62515_NormalA,
decreased total body fat amount	Gatm	gi|149692405|ref|XP_001500220.1|,	,
decreased total body fat amount	Mfsd2a	gi|149694636|ref|XP_001503418.1|,	Unigene236297_NormalA,Unigene60923_NormalA,Unigene60921_NormalA,Unigene194955_NormalA,
decreased total body fat amount	Tnik	gi|149731098|ref|XP_001492832.1|,gi|338715953|ref|XP_003363364.1|,gi|338715958|ref|XP_003363366.1|,gi|338715956|ref|XP_003363365.1|,	,
decreased total body fat amount	Sertad2	gi|545186571|ref|XP_005599996.1|,	,
decreased total body fat amount	Slc5a2	gi|194218985|ref|XP_001495531.2|,	,
decreased total body fat amount	Phf2	gi|545201971|ref|XP_005605217.1|,	Unigene95407_NormalA,Unigene95408_NormalA,Unigene95410_NormalA,
decreased total body fat amount	Ush1c	gi|545223001|ref|XP_005612258.1|,	Unigene155260_NormalA,Unigene180743_NormalA,Unigene157738_NormalA,
decreased total body fat amount	Plin2	gi|545201585|ref|XP_001917546.3|,	,
decreased total body fat amount	Slc25a30	gi|149730326|ref|XP_001491327.1|,	Unigene82434_NormalA,
decreased total body fat amount	Ostm1	,	,
decreased total body fat amount	Lin28a	gi|149695055|ref|XP_001504139.1|,	Unigene2086_NormalA,
decreased total body fat amount	Nr1h4	gi|545206079|ref|XP_005606600.1|,gi|545206081|ref|XP_005606601.1|,gi|338721201|ref|XP_001496549.3|,gi|338721199|ref|XP_003364330.1|,	,
decreased total body fat amount	Chad	gi|545179209|ref|XP_005597541.1|,	Unigene116566_NormalA,Unigene32745_NormalA,
decreased total body fat amount	Tgfb1	gi|545175153|ref|XP_005596143.1|,	,
decreased total body fat amount	Rapgef3	gi|545219817|ref|XP_005611178.1|,gi|149714201|ref|XP_001489826.1|,	Unigene80939_NormalA,Unigene80933_NormalA,Unigene80941_NormalA,Unigene947_NormalA,Unigene80938_NormalA,Unigene80935_NormalA,Unigene80936_NormalA,Unigene80934_NormalA,Unigene80931_NormalA,Unigene80932_NormalA,Unigene80940_NormalA,
decreased total body fat amount	Samd4	gi|545202043|ref|XP_005605250.1|,	,
decreased total body fat amount	Adcy3	gi|194220912|ref|XP_001503112.2|,	,
decreased total body fat amount	Xpnpep1	gi|338716578|ref|XP_001916776.2|,	Unigene85904_NormalA,Unigene85906_NormalA,Unigene85903_NormalA,Unigene85900_NormalA,Unigene85897_NormalA,Unigene85895_NormalA,Unigene85896_NormalA,Unigene85894_NormalA,Unigene85892_NormalA,Unigene85902_NormalA,Unigene85905_NormalA,
decreased total body fat amount	Ncor1	gi|545180248|ref|XP_005597864.1|,	Unigene93530_NormalA,
decreased total body fat amount	Npy6r	gi|545185810|ref|XP_005599765.1|,	,
decreased total body fat amount	Sra1	gi|545185802|ref|XP_005599763.1|,	Unigene105960_NormalA,Unigene105958_NormalA,
decreased total body fat amount	Creb3l1	gi|545180957|ref|XP_005598122.1|,	,
decreased total body fat amount	Cers6	gi|545191257|ref|XP_005601620.1|,gi|149730695|ref|XP_001497303.1|,	,
decreased total body fat amount	Nxn	gi|545180660|ref|XP_005598018.1|,	,
decreased total body fat amount	Smco2	gi|545219481|ref|XP_005611052.1|,gi|545219483|ref|XP_005611053.1|,	,
decreased total body fat amount	Fam134c	gi|149724394|ref|XP_001494020.1|,	Unigene82250_NormalA,Unigene82253_NormalA,Unigene82249_NormalA,Unigene82247_NormalA,Unigene82246_NormalA,Unigene82243_NormalA,Unigene82244_NormalA,Unigene82252_NormalA,Unigene82251_NormalA,Unigene82255_NormalA,Unigene82254_NormalA,
decreased total body fat amount	Col4a5	gi|545190738|ref|XP_005601437.1|,	Unigene16727_NormalA,
decreased total body fat amount	Atn1	gi|545219585|ref|XP_005611088.1|,	Unigene63229_NormalA,Unigene63228_NormalA,
decreased total body fat amount	Dnase1l2	gi|545183855|ref|XP_005599118.1|,	Unigene62827_NormalA,
decreased total body fat amount	Gpr22	gi|545213653|ref|XP_005609128.1|,	,
decreased total body fat amount	Agl	gi|160333690|ref|NP_001103778.1|,gi|545217292|ref|XP_005610326.1|,	,
decreased total body fat amount	Esyt3	gi|545189792|ref|XP_005601117.1|,	Unigene88870_NormalA,Unigene88871_NormalA,Unigene88869_NormalA,Unigene137974_NormalA,Unigene88866_NormalA,Unigene88872_NormalA,Unigene88868_NormalA,Unigene88865_NormalA,
decreased total body fat amount	Elmod1	gi|545221852|ref|XP_001499410.3|,	,
decreased total body fat amount	Prdm4	gi|338721231|ref|XP_001499435.3|,	,
decreased total body fat amount	Nptn	gi|545196514|ref|XP_005603372.1|,	Unigene72798_NormalA,Unigene125655_NormalA,
decreased total body fat amount	Leprot	gi|545218047|ref|XP_005610576.1|,	,
decreased total body fat amount	Dsg1b	,	,
decreased total body fat amount	Slc20a2	gi|194226384|ref|XP_001914844.1|,	Unigene15749_NormalA,
decreased total body fat amount	Ahcyl1	gi|545217535|ref|XP_005610408.1|,gi|545217532|ref|XP_005610407.1|,	,
decreased total body fat amount	Cyp20a1	gi|338715679|ref|XP_001918021.2|,	Unigene142399_NormalA,
decreased total body fat amount	Erp44	gi|545203412|ref|XP_005605713.1|,	Unigene79926_NormalA,
abnormal adipose tissue physiology	Cebpb	gi|545200843|ref|XP_005604833.1|,	Unigene105151_NormalA,Unigene61055_NormalA,
abnormal adipose tissue physiology	Anxa1	gi|126352349|ref|NP_001075336.1|,	,
abnormal adipose tissue physiology	Lipe	gi|545176791|ref|XP_005596734.1|,	Unigene81634_NormalA,Unigene81635_NormalA,Unigene81633_NormalA,
abnormal adipose tissue physiology	Esrra	gi|338712187|ref|XP_001489561.3|,	,
abnormal adipose tissue physiology	Crhr2	gi|194209768|ref|XP_001916744.1|,	,
abnormal adipose tissue physiology	Angptl4	gi|545221828|ref|XP_005614924.1|,	,
abnormal adipose tissue physiology	Arhgap5	,	,
abnormal adipose tissue physiology	Acadvl	gi|149724237|ref|XP_001504811.1|,	,
abnormal adipose tissue physiology	Tlr5	gi|126352346|ref|NP_001075259.1|,	Unigene33073_NormalA,Unigene54179_NormalA,
abnormal adipose tissue physiology	Khdrbs1	gi|545208897|ref|XP_005607519.1|,	,
abnormal adipose tissue physiology	C5ar2	gi|545175927|ref|XP_005596414.1|,	Unigene81068_NormalA,
abnormal adipose tissue physiology	Ptgs2	gi|545215773|ref|XP_005609806.1|,	Unigene89487_NormalA,
abnormal adipose tissue physiology	Ffar3	gi|545175335|ref|XP_005596213.1|,	Unigene200180_NormalA,
abnormal adipose tissue physiology	Lepr	gi|149709757|ref|XP_001500430.1|,	,
abnormal adipose tissue physiology	Trp53	gi|320202967|ref|NP_001189334.1|,	,
abnormal adipose tissue physiology	Foxo1	gi|545190151|ref|XP_005601236.1|,	,
abnormal adipose tissue physiology	Cav1	gi|166706840|ref|NP_001107615.1|,	,
abnormal adipose tissue physiology	Azgp1	gi|545182492|ref|XP_001915506.3|,	Unigene128222_NormalA,
abnormal adipose tissue physiology	Plin2	gi|545201585|ref|XP_001917546.3|,	,
abnormal adipocyte glucose uptake	Pik3r1	gi|149732680|ref|XP_001491621.1|,gi|338718812|ref|XP_003363892.1|,	Unigene55608_NormalA,
abnormal adipocyte glucose uptake	Prkca	gi|545180475|ref|XP_005597956.1|,	,
abnormal adipocyte glucose uptake	Tnks2	gi|194205859|ref|XP_001502731.2|,	Unigene80062_NormalA,Unigene80064_NormalA,Unigene80061_NormalA,Unigene80063_NormalA,Unigene80059_NormalA,
abnormal adipocyte glucose uptake	Akt2	gi|149722123|ref|XP_001498801.1|,	Unigene65028_NormalA,
abnormal adipocyte glucose uptake	Npy1r	gi|545209801|ref|XP_005607809.1|,	,
abnormal adipocyte glucose uptake	Tlr2	gi|126352393|ref|NP_001075265.1|,	,
abnormal adipocyte glucose uptake	Cebpa	gi|149756168|ref|XP_001493891.1|,	Unigene110281_NormalA,Unigene44429_NormalA,Unigene114500_NormalA,Unigene114334_NormalA,
abnormal adipocyte glucose uptake	Slc2a4	gi|126352592|ref|NP_001075335.1|,	,
abnormal adipocyte glucose uptake	Bglap	,	,
abnormal adipocyte glucose uptake	Bglap2	gi|545216576|ref|XP_005610079.1|,	,
abnormal adipocyte glucose uptake	Sesn2	gi|545208363|ref|XP_005607341.1|,	Unigene55040_NormalA,
abnormal adipocyte glucose uptake	Fabp5	gi|149721423|ref|XP_001489506.1|,	Unigene107675_NormalA,
abnormal adipocyte glucose uptake	Pparg	gi|545187856|ref|XP_001492461.3|,	Unigene32132_NormalA,
abnormal adipocyte glucose uptake	Ssfa2	gi|194222370|ref|XP_001501324.2|,	Unigene88649_NormalA,Unigene88652_NormalA,Unigene88651_NormalA,Unigene88656_NormalA,Unigene88654_NormalA,Unigene88655_NormalA,Unigene88650_NormalA,Unigene88653_NormalA,
abnormal adipocyte glucose uptake	E2f1	gi|545200252|ref|XP_005604630.1|,	Unigene68711_NormalA,Unigene68707_NormalA,
abnormal adipocyte glucose uptake	Mark2	gi|545181540|ref|XP_005598323.1|,gi|545181542|ref|XP_001488382.4|,	,
abnormal adipocyte glucose uptake	Trip10	gi|338726671|ref|XP_003365367.1|,gi|149716399|ref|XP_001496419.1|,	Unigene56983_NormalA,Unigene56985_NormalA,
abnormal adipocyte glucose uptake	Mark3	gi|545203109|ref|XP_005605615.1|,	Unigene112644_NormalA,Unigene68039_NormalA,
abnormal adipocyte glucose uptake	Prkcq	gi|545207301|ref|XP_005607000.1|,	Unigene69327_NormalA,Unigene69326_NormalA,Unigene69323_NormalA,
abnormal adipocyte glucose uptake	Tbc1d4	gi|545190439|ref|XP_005601337.1|,gi|545190435|ref|XP_005601335.1|,	Unigene207495_NormalA,Unigene100296_NormalA,Unigene208411_NormalA,
abnormal adipocyte glucose uptake	Col5a3	gi|545223165|ref|XP_005612307.1|,	,
abnormal adipocyte glucose uptake	Acot11	gi|194207421|ref|XP_001492761.2|,	Unigene141929_NormalA,
abnormal adipocyte glucose uptake	Steap4	gi|545214027|ref|XP_005609255.1|,	Unigene43808_NormalA,Unigene43807_NormalA,
abnormal adipocyte glucose uptake	Bbs12	gi|545209888|ref|XP_005607841.1|,	Unigene55106_NormalA,Unigene55105_NormalA,Unigene55104_NormalA,
abnormal adipocyte glucose uptake	Gatm	gi|149692405|ref|XP_001500220.1|,	,
abnormal adipocyte glucose uptake	Ins2	gi|194218592|ref|XP_001496855.2|,	,
abnormal adipocyte glucose uptake	Stra6	gi|545195324|ref|XP_005602987.1|,	Unigene1796_NormalA,Unigene52085_NormalA,
decreased femoral fat pad weight	Prcp	gi|545222450|ref|XP_005612064.1|,	,
decreased inguinal fat pad weight	Esrra	gi|338712187|ref|XP_001489561.3|,	,
decreased inguinal fat pad weight	Pparg	gi|545187856|ref|XP_001492461.3|,	Unigene32132_NormalA,
decreased inguinal fat pad weight	Gng3	gi|545181476|ref|XP_005598302.1|,	Unigene133956_NormalA,
decreased inguinal fat pad weight	Ptpn1	gi|545200845|ref|XP_005604834.1|,	Unigene78191_NormalA,
decreased inguinal fat pad weight	Eif4ebp1	gi|149742577|ref|XP_001493434.1|,	Unigene42125_NormalA,Unigene78277_NormalA,
decreased inguinal fat pad weight	Lpin1	gi|545187387|ref|XP_005600268.1|,gi|545187389|ref|XP_005600269.1|,gi|545187397|ref|XP_005600272.1|,gi|545187391|ref|XP_005600270.1|,gi|545187393|ref|XP_005600271.1|,	Unigene88095_NormalA,
decreased inguinal fat pad weight	Mstn	gi|126352493|ref|NP_001075286.1|,	,
decreased inguinal fat pad weight	Pnrc2	gi|545208575|ref|XP_005607411.1|,	,
decreased inguinal fat pad weight	Id2	gi|149727780|ref|XP_001503661.1|,	,
decreased inguinal fat pad weight	Cidec	gi|545187906|ref|XP_005600439.1|,	,
decreased inguinal fat pad weight	Plin1	gi|545194910|ref|XP_005602845.1|,	,
decreased inguinal fat pad weight	Rbl1	gi|194224386|ref|XP_001499565.2|,	,
decreased inguinal fat pad weight	Ghr	gi|545199416|ref|XP_001498706.3|,gi|545199414|ref|XP_005604349.1|,	,
decreased inguinal fat pad weight	Drd2	gi|149716516|ref|XP_001502050.1|,gi|545221210|ref|XP_005611631.1|,	,
decreased inguinal fat pad weight	Bscl2	gi|545181488|ref|XP_005598308.1|,gi|545181482|ref|XP_005598305.1|,	Unigene83458_NormalA,Unigene83457_NormalA,
decreased inguinal fat pad weight	Lgals12	gi|338712167|ref|XP_001495576.3|,	,
decreased inguinal fat pad weight	Eif4h	gi|545182810|ref|XP_005598765.1|,	Unigene89577_NormalA,Unigene89587_NormalA,Unigene89597_NormalA,Unigene89590_NormalA,
decreased inguinal fat pad weight	Bub1b	gi|338717050|ref|XP_003363572.1|,	Unigene95919_NormalA,Unigene95924_NormalA,Unigene95917_NormalA,Unigene95925_NormalA,Unigene95913_NormalA,
decreased inguinal fat pad weight	Samd4	gi|545202043|ref|XP_005605250.1|,	,
decreased inguinal fat pad weight	G0s2	gi|545216025|ref|XP_005609886.1|,	,
decreased inguinal fat pad weight	Npy6r	gi|545185810|ref|XP_005599765.1|,	,
increased inguinal fat pad weight	Cdkn1a	gi|149732473|ref|XP_001499968.1|,	,
increased inguinal fat pad weight	Slc30a5	gi|545199180|ref|XP_005604264.1|,	Unigene89089_NormalA,Unigene89090_NormalA,
increased inguinal fat pad weight	Pnpla2	gi|545182200|ref|XP_005598549.1|,	Unigene76791_NormalA,Unigene76792_NormalA,Unigene76793_NormalA,
increased inguinal fat pad weight	Wrn	gi|545205396|ref|XP_005606395.1|,	Unigene89908_NormalA,
increased inguinal fat pad weight	a	,	,
increased inguinal fat pad weight	Pomc	gi|338714105|ref|XP_003363005.1|,	Unigene52552_NormalA,
increased inguinal fat pad weight	Cdkn1b	gi|545219624|ref|XP_005611103.1|,	,
increased inguinal fat pad weight	Esr1	gi|126352536|ref|NP_001075241.1|,	,
increased inguinal fat pad weight	Lep	gi|255653078|ref|NP_001157452.1|,	,
increased inguinal fat pad weight	Il1r1	gi|126352640|ref|NP_001075263.1|,	,
increased inguinal fat pad weight	Gdf15	gi|304434706|ref|NP_001182087.1|,	,
increased inguinal fat pad weight	Nos3	gi|545215128|ref|XP_005609590.1|,	,
increased inguinal fat pad weight	Selm	gi|270288784|ref|NP_001161874.1|,	Unigene109051_NormalA,
increased inguinal fat pad weight	Akr1b7	,	,
increased inguinal fat pad weight	Npy6r	gi|545185810|ref|XP_005599765.1|,	,
decreased interscapular fat pad weight	Gnas	gi|149734142|ref|XP_001491140.1|,gi|545201126|ref|XP_005604931.1|,	,
decreased interscapular fat pad weight	Gcgr	gi|545177944|ref|XP_005597115.1|,gi|545177942|ref|XP_005597114.1|,	,
decreased interscapular fat pad weight	Ptpn1	gi|545200845|ref|XP_005604834.1|,	Unigene78191_NormalA,
decreased interscapular fat pad weight	Lpin1	gi|545187387|ref|XP_005600268.1|,gi|545187389|ref|XP_005600269.1|,gi|545187397|ref|XP_005600272.1|,gi|545187391|ref|XP_005600270.1|,gi|545187393|ref|XP_005600271.1|,	Unigene88095_NormalA,
decreased interscapular fat pad weight	Ppard	gi|545198049|ref|XP_005603896.1|,	,
decreased interscapular fat pad weight	Id2	gi|149727780|ref|XP_001503661.1|,	,
decreased interscapular fat pad weight	Plin1	gi|545194910|ref|XP_005602845.1|,	,
decreased interscapular fat pad weight	Rbl1	gi|194224386|ref|XP_001499565.2|,	,
decreased interscapular fat pad weight	Bscl2	gi|545181488|ref|XP_005598308.1|,gi|545181482|ref|XP_005598305.1|,	Unigene83458_NormalA,Unigene83457_NormalA,
decreased interscapular fat pad weight	Nr1h4	gi|545206079|ref|XP_005606600.1|,gi|545206081|ref|XP_005606601.1|,gi|338721201|ref|XP_001496549.3|,gi|338721199|ref|XP_003364330.1|,	,
abnormal white fat cell morphology	Lipe	gi|545176791|ref|XP_005596734.1|,	Unigene81634_NormalA,Unigene81635_NormalA,Unigene81633_NormalA,
abnormal white fat cell morphology	Crhr2	gi|194209768|ref|XP_001916744.1|,	,
abnormal white fat cell morphology	Pparg	gi|545187856|ref|XP_001492461.3|,	Unigene32132_NormalA,
abnormal white fat cell morphology	Pck1	gi|194224573|ref|XP_001489821.2|,	,
abnormal white fat cell morphology	Bscl2	gi|545181488|ref|XP_005598308.1|,gi|545181482|ref|XP_005598305.1|,	Unigene83458_NormalA,Unigene83457_NormalA,
abnormal white fat cell morphology	Agpat2	gi|545204539|ref|XP_005606106.1|,	Unigene39262_NormalA,
abnormal white fat cell morphology	Plin2	gi|545201585|ref|XP_001917546.3|,	,
abnormal white fat cell morphology	Samd4	gi|545202043|ref|XP_005605250.1|,	,
abnormal white fat cell morphology	Insig1	gi|149707049|ref|XP_001504736.1|,	Unigene75728_NormalA,Unigene75726_NormalA,Unigene75727_NormalA,
decreased mammary fat pad weight	Map3k14	gi|149723683|ref|XP_001488314.1|,	,
abnormal fat cell morphology	Ercc2	gi|545175875|ref|XP_005596402.1|,	,
abnormal fat cell morphology	Lipe	gi|545176791|ref|XP_005596734.1|,	Unigene81634_NormalA,Unigene81635_NormalA,Unigene81633_NormalA,
abnormal fat cell morphology	Cav1	gi|166706840|ref|NP_001107615.1|,	,
abnormal fat cell morphology	Pik3r1	gi|149732680|ref|XP_001491621.1|,gi|338718812|ref|XP_003363892.1|,	Unigene55608_NormalA,
abnormal fat cell morphology	Pparg	gi|545187856|ref|XP_001492461.3|,	Unigene32132_NormalA,
abnormal fat cell morphology	Ptpn1	gi|545200845|ref|XP_005604834.1|,	Unigene78191_NormalA,
abnormal fat cell morphology	Mapk8	gi|545194723|ref|XP_005602784.1|,gi|149690677|ref|XP_001500489.1|,	Unigene91604_NormalA,Unigene91605_NormalA,Unigene91606_NormalA,Unigene91603_NormalA,
abnormal fat cell morphology	Cbl	gi|545221888|ref|XP_005611869.1|,	Unigene103939_NormalA,Unigene103943_NormalA,Unigene103940_NormalA,Unigene103930_NormalA,Unigene103942_NormalA,Unigene103941_NormalA,Unigene103935_NormalA,Unigene103938_NormalA,Unigene103936_NormalA,Unigene103931_NormalA,Unigene103934_NormalA,Unigene103932_NormalA,
abnormal fat cell morphology	Pde3b	gi|194213863|ref|XP_001501470.2|,	Unigene76706_NormalA,Unigene76701_NormalA,Unigene76703_NormalA,Unigene76702_NormalA,Unigene76704_NormalA,Unigene76705_NormalA,Unigene189521_NormalA,
abnormal fat cell morphology	Lpin1	gi|545187387|ref|XP_005600268.1|,gi|545187389|ref|XP_005600269.1|,gi|545187397|ref|XP_005600272.1|,gi|545187391|ref|XP_005600270.1|,gi|545187393|ref|XP_005600271.1|,	Unigene88095_NormalA,
abnormal fat cell morphology	Adipor2	gi|545218897|ref|XP_005610868.1|,	Unigene43051_NormalA,
abnormal fat cell morphology	Cby1	gi|545206380|ref|XP_005606696.1|,	,
abnormal fat cell morphology	Abcg1	gi|545205137|ref|XP_005606303.1|,	,
abnormal fat cell morphology	Ppard	gi|545198049|ref|XP_005603896.1|,	,
abnormal fat cell morphology	C5ar2	gi|545175927|ref|XP_005596414.1|,	Unigene81068_NormalA,
abnormal fat cell morphology	Aebp1	gi|545213938|ref|XP_005609221.1|,	,
abnormal fat cell morphology	Dmbx1	gi|149693672|ref|XP_001495012.1|,gi|149693674|ref|XP_001495032.1|,	,
abnormal fat cell morphology	Bglap	,	,
abnormal fat cell morphology	Bglap2	gi|545216576|ref|XP_005610079.1|,	,
abnormal fat cell morphology	Arid5b	gi|545193834|ref|XP_005602457.1|,gi|149690269|ref|XP_001503550.1|,	,
abnormal fat cell morphology	Pnrc2	gi|545208575|ref|XP_005607411.1|,	,
abnormal fat cell morphology	Ppargc1b	gi|194219723|ref|XP_001503810.2|,	Unigene38294_NormalA,Unigene123907_NormalA,Unigene121072_NormalA,Unigene38295_NormalA,
abnormal fat cell morphology	Ppargc1a	gi|149702862|ref|XP_001499979.1|,gi|545213013|ref|XP_005608902.1|,	,
abnormal fat cell morphology	Dok1	gi|545187575|ref|XP_005600333.1|,	,
abnormal fat cell morphology	Jdp2	gi|545202480|ref|XP_005605400.1|,gi|545202478|ref|XP_005605399.1|,	Unigene107160_NormalA,Unigene107161_NormalA,
abnormal fat cell morphology	Cebpa	gi|149756168|ref|XP_001493891.1|,	Unigene110281_NormalA,Unigene44429_NormalA,Unigene114500_NormalA,Unigene114334_NormalA,
abnormal fat cell morphology	Cidec	gi|545187906|ref|XP_005600439.1|,	,
abnormal fat cell morphology	Ly6a	gi|545226354|ref|XP_005613390.1|,	,
abnormal fat cell morphology	Eif6	gi|149733215|ref|XP_001501586.1|,	Unigene46803_NormalA,
abnormal fat cell morphology	Ebf2	gi|149746196|ref|XP_001493993.1|,	,
abnormal fat cell morphology	Gdf3	gi|149712676|ref|XP_001493186.1|,	,
abnormal fat cell morphology	Apoe	gi|545176842|ref|XP_005614820.1|,	,
abnormal fat cell morphology	Lep	gi|255653078|ref|NP_001157452.1|,	,
abnormal fat cell morphology	Id4	gi|149727780|ref|XP_001503661.1|,	,
abnormal fat cell morphology	Spg20	gi|545190036|ref|XP_005601198.1|,	,
abnormal fat cell morphology	Bbs12	gi|545209888|ref|XP_005607841.1|,	Unigene55106_NormalA,Unigene55105_NormalA,Unigene55104_NormalA,
abnormal fat cell morphology	Sdpr	gi|545191548|ref|XP_001502353.3|,	Unigene154746_NormalA,Unigene214912_NormalA,Unigene142811_NormalA,Unigene220855_NormalA,
abnormal fat cell morphology	Serpina12	gi|149737635|ref|XP_001498676.1|,	,
abnormal fat cell morphology	Crh	gi|545225611|ref|XP_005614842.1|,	,
decreased mesenteric fat pad weight	Ppard	gi|545198049|ref|XP_005603896.1|,	,
decreased mesenteric fat pad weight	Cidec	gi|545187906|ref|XP_005600439.1|,	,
decreased mesenteric fat pad weight	Prcp	gi|545222450|ref|XP_005612064.1|,	,
decreased mesenteric fat pad weight	Bscl2	gi|545181488|ref|XP_005598308.1|,gi|545181482|ref|XP_005598305.1|,	Unigene83458_NormalA,Unigene83457_NormalA,
decreased mesenteric fat pad weight	Rln3	gi|338726900|ref|XP_003365394.1|,	Unigene143234_NormalA,Unigene11948_NormalA,
decreased mesenteric fat pad weight	Sik3	gi|545221274|ref|XP_005611654.1|,gi|545221272|ref|XP_005611653.1|,	Unigene93622_NormalA,
decreased mesenteric fat pad weight	Bub1b	gi|338717050|ref|XP_003363572.1|,	Unigene95919_NormalA,Unigene95924_NormalA,Unigene95917_NormalA,Unigene95925_NormalA,Unigene95913_NormalA,
decreased mesenteric fat pad weight	Phf2	gi|545201971|ref|XP_005605217.1|,	Unigene95407_NormalA,Unigene95408_NormalA,Unigene95410_NormalA,
decreased mesenteric fat pad weight	Npy6r	gi|545185810|ref|XP_005599765.1|,	,
increased mesenteric fat pad weight	Slc30a5	gi|545199180|ref|XP_005604264.1|,	Unigene89089_NormalA,Unigene89090_NormalA,
increased mesenteric fat pad weight	Lepr	gi|149709757|ref|XP_001500430.1|,	,
increased mesenteric fat pad weight	Il1r1	gi|126352640|ref|NP_001075263.1|,	,
increased mesenteric fat pad weight	Csf2	gi|126352688|ref|NP_001075351.1|,	,
increased mesenteric fat pad weight	Gdf15	gi|304434706|ref|NP_001182087.1|,	,
increased white fat cell size	Plscr3	gi|545180035|ref|XP_005597798.1|,	,
increased white fat cell size	Hdc	gi|194206665|ref|XP_001499698.2|,	,
increased white fat cell size	Ppargc1b	gi|194219723|ref|XP_001503810.2|,	Unigene38294_NormalA,Unigene123907_NormalA,Unigene121072_NormalA,Unigene38295_NormalA,
increased white fat cell size	Mc3r	gi|379698857|ref|NP_001243901.1|,	,
increased white fat cell size	Esr1	gi|126352536|ref|NP_001075241.1|,	,
increased white fat cell size	Fgf21	gi|149757933|ref|XP_001489202.1|,	,
increased white fat cell size	Ces1d	gi|194208607|ref|XP_001491576.2|,	,
increased white fat cell size	Lep	gi|255653078|ref|NP_001157452.1|,	,
increased white fat cell size	Oma1	gi|149758405|ref|XP_001497678.1|,	Unigene34290_NormalA,
increased white fat cell size	Ffar4	gi|149690206|ref|XP_001500917.1|,	Unigene224784_NormalA,Unigene167323_NormalA,
increased white fat cell size	Fcor	,	,
increased white fat cell size	Tbc1d4	gi|545190439|ref|XP_005601337.1|,gi|545190435|ref|XP_005601335.1|,	Unigene207495_NormalA,Unigene100296_NormalA,Unigene208411_NormalA,
increased white fat cell size	Nos3	gi|545215128|ref|XP_005609590.1|,	,
increased white fat cell size	Fgl1	gi|545205490|ref|XP_001489415.2|,	,
increased white fat cell size	Mrap2	gi|149722768|ref|XP_001503741.1|,	,
increased white fat cell size	Akr1b7	,	,
increased brown fat cell size	Pparg	gi|545187856|ref|XP_001492461.3|,	Unigene32132_NormalA,
abnormal white adipose tissue physiology	Lipe	gi|545176791|ref|XP_005596734.1|,	Unigene81634_NormalA,Unigene81635_NormalA,Unigene81633_NormalA,
abnormal white adipose tissue physiology	Pparg	gi|545187856|ref|XP_001492461.3|,	Unigene32132_NormalA,
abnormal white adipose tissue physiology	Aqp7	gi|149737077|ref|XP_001498227.1|,	,
abnormal white adipose tissue physiology	Eif4ebp1	gi|149742577|ref|XP_001493434.1|,	Unigene42125_NormalA,Unigene78277_NormalA,
abnormal white adipose tissue physiology	Sat1	gi|338729060|ref|XP_003365815.1|,	,
abnormal white adipose tissue physiology	Lpin1	gi|545187387|ref|XP_005600268.1|,gi|545187389|ref|XP_005600269.1|,gi|545187397|ref|XP_005600272.1|,gi|545187391|ref|XP_005600270.1|,gi|545187393|ref|XP_005600271.1|,	Unigene88095_NormalA,
abnormal white adipose tissue physiology	Sorbs1	gi|545193657|ref|XP_005602415.1|,gi|149689811|ref|XP_001501975.1|,	Unigene21361_NormalA,Unigene148366_NormalA,Unigene21360_NormalA,Unigene187516_NormalA,Unigene169084_NormalA,
abnormal white adipose tissue physiology	Pck1	gi|194224573|ref|XP_001489821.2|,	,
abnormal white adipose tissue physiology	Ncor2	gi|545224489|ref|XP_005612752.1|,	Unigene87496_NormalA,Unigene61623_NormalA,Unigene87497_NormalA,
abnormal white adipose tissue physiology	Crtc3	gi|545194857|ref|XP_005602828.1|,	Unigene78391_NormalA,Unigene78382_NormalA,Unigene78392_NormalA,
abnormal white adipose tissue physiology	Nr2c2	gi|545187819|ref|XP_001491080.2|,	Unigene85806_NormalA,Unigene85807_NormalA,
abnormal white adipose tissue physiology	Lgals12	gi|338712167|ref|XP_001495576.3|,	,
abnormal white adipose tissue physiology	Dbi	gi|149730534|ref|XP_001487927.1|,	Unigene107577_NormalA,
abnormal white adipose tissue physiology	Akr1b7	,	,
abnormal white adipose tissue physiology	G0s2	gi|545216025|ref|XP_005609886.1|,	,

## Sheet: behavior neurological phenotype
parental_mammalian_phenotype_term	descendant_mammalian_phenotype_term
behavior/neurological phenotype	abnormal behavior
abnormal behavior	abnormal grooming behavior
abnormal behavior	abnormal circadian rhythm
abnormal behavior	abnormal vocalization
abnormal behavior	abnormal learning/memory/conditioning
abnormal behavior	seizures
abnormal behavior	abnormal motor capabilities/coordination/movement
abnormal behavior	abnormal sensory capabilities/reflexes/nociception
abnormal behavior	abnormal consumption behavior
abnormal behavior	abnormal social/conspecific interaction
abnormal behavior	abnormal emotion/affect behavior
abnormal behavior	catalepsy
abnormal behavior	fatigue
abnormal behavior	abnormal behavioral response to xenobiotic
abnormal behavior	abnormal impulsive behavior control
abnormal behavior	abnormal behavioral response to light
abnormal behavior	abnormal sleep behavior
abnormal behavior	abnormal alertness
abnormal grooming behavior	excessive scratching
abnormal grooming behavior	increased grooming behavior
abnormal grooming behavior	decreased grooming behavior
abnormal grooming behavior	poor grooming
abnormal grooming behavior	abnormal barbering behavior
abnormal grooming behavior	abnormal allogrooming behavior
abnormal circadian rhythm	abnormal circadian period
abnormal circadian rhythm	abnormal circadian persistence
abnormal circadian rhythm	abnormal circadian phase
abnormal circadian rhythm	abnormal circadian temperature homeostasis
abnormal circadian rhythm	abnormal circadian regulation of heart rate
abnormal circadian rhythm	abnormal circadian regulation of systemic arterial blood pressure
abnormal vocalization	excessive vocalization
abnormal learning/memory/conditioning	abnormal response to new environment
abnormal learning/memory/conditioning	abnormal object recognition memory
abnormal learning/memory/conditioning	abnormal spatial learning
abnormal learning/memory/conditioning	abnormal temporal memory
abnormal learning/memory/conditioning	abnormal associative learning
abnormal learning/memory/conditioning	senility
abnormal learning/memory/conditioning	abnormal discrimination learning
abnormal learning/memory/conditioning	abnormal motor learning
abnormal learning/memory/conditioning	abnormal spatial reference memory
abnormal learning/memory/conditioning	abnormal spatial working memory
abnormal learning/memory/conditioning	abnormal nonassociative learning
abnormal learning/memory/conditioning	enhanced learning
abnormal learning/memory/conditioning	impaired learning
abnormal learning/memory/conditioning	enhanced conditioning behavior
abnormal learning/memory/conditioning	impaired conditioning behavior
seizures	convulsive seizures
seizures	nonconvulsive seizures
seizures	sporadic seizures
seizures	abnormal seizure response to inducing agent
seizures	febrile seizures
abnormal motor capabilities/coordination/movement	stereotypic behavior
abnormal motor capabilities/coordination/movement	abnormal posture
abnormal motor capabilities/coordination/movement	abnormal motor coordination/ balance
abnormal motor capabilities/coordination/movement	abnormal voluntary movement
abnormal motor capabilities/coordination/movement	abnormal involuntary movement
abnormal motor capabilities/coordination/movement	abnormal physical strength
abnormal sensory capabilities/reflexes/nociception	hyperresponsive
abnormal sensory capabilities/reflexes/nociception	abnormal reflex
abnormal sensory capabilities/reflexes/nociception	abnormal touch/ nociception
abnormal sensory capabilities/reflexes/nociception	abnormal thermosensation
abnormal sensory capabilities/reflexes/nociception	abnormal touch escape response
abnormal consumption behavior	abnormal drinking behavior
abnormal consumption behavior	abnormal eating behavior
abnormal social/conspecific interaction	increased aggression towards mice
abnormal social/conspecific interaction	submission towards male mice
abnormal social/conspecific interaction	abnormal social investigation
abnormal social/conspecific interaction	abnormal huddling behavior
abnormal social/conspecific interaction	abnormal parental behavior
abnormal social/conspecific interaction	abnormal sexual interaction
abnormal social/conspecific interaction	decreased aggression towards mice
abnormal emotion/affect behavior	abnormal aggression-related behavior
abnormal emotion/affect behavior	abnormal fear/anxiety-related behavior
abnormal emotion/affect behavior	abnormal response to novelty
abnormal emotion/affect behavior	abnormal depression-related behavior
abnormal emotion/affect behavior	abnormal response to stress-induced hyperthermia
abnormal emotion/affect behavior	abnormal innate avoidance response
fatigue	impaired exercise endurance
abnormal behavioral response to xenobiotic	abnormal seizure response to pharmacological agent
abnormal behavioral response to xenobiotic	abnormal alcohol consumption
abnormal behavioral response to xenobiotic	preference for addictive substance
abnormal behavioral response to xenobiotic	aversion to addictive substance
abnormal behavioral response to xenobiotic	abnormal cocaine consumption
abnormal behavioral response to xenobiotic	enhanced behavioral response to xenobiotic
abnormal behavioral response to xenobiotic	impaired behavioral response to xenobiotic
abnormal behavioral response to xenobiotic	abnormal behavioral response to addictive substance
abnormal behavioral response to xenobiotic	abnormal behavioral response to anesthetic
abnormal behavioral response to xenobiotic	abnormal habituation to xenobiotic
abnormal behavioral response to xenobiotic	abnormal sensitization to xenobiotic
abnormal sleep behavior	abnormal sleep pattern
abnormal alertness	increased alertness
abnormal alertness	decreased alertness
abnormal allogrooming behavior	abnormal whisker trimming behavior
abnormal circadian period	prolonged circadian period
abnormal circadian period	shortened circadian period
abnormal circadian persistence	arrhythmic circadian persistence
abnormal circadian phase	advanced circadian phase
abnormal circadian phase	delayed circadian phase
abnormal response to new environment	novel environmental response-related retropulsion
abnormal response to new environment	abnormal habituation to a new environment
abnormal response to new environment	abnormal exploration in a new environment
abnormal object recognition memory	abnormal short term object recognition memory
abnormal object recognition memory	abnormal long term object recognition memory
abnormal spatial learning	enhanced spatial learning
abnormal spatial learning	impaired spatial learning
abnormal temporal memory	abnormal contextual conditioning behavior
abnormal temporal memory	abnormal short term object recognition memory
abnormal temporal memory	abnormal long term object recognition memory
abnormal associative learning	abnormal cued conditioning behavior
abnormal associative learning	abnormal avoidance learning behavior
abnormal associative learning	abnormal contextual conditioning behavior
abnormal associative learning	abnormal operant conditioning behavior
abnormal associative learning	abnormal conditioned emotional response
abnormal associative learning	abnormal eye blink conditioning behavior
abnormal associative learning	abnormal latent inhibition of conditioning behavior
abnormal associative learning	abnormal conditioned place preference behavior
abnormal discrimination learning	abnormal olfactory -discrimination memory
abnormal discrimination learning	enhanced discrimination learning
abnormal discrimination learning	impaired discrimination learning
abnormal spatial reference memory	abnormal short term spatial reference memory
abnormal spatial reference memory	abnormal long term spatial reference memory
abnormal nonassociative learning	abnormal habituation
abnormal nonassociative learning	abnormal sensitization
abnormal nonassociative learning	abnormal dishabituation
enhanced learning	enhanced discrimination learning
enhanced learning	enhanced spatial learning
enhanced learning	enhanced avoidance learning behavior
impaired learning	impaired discrimination learning
impaired learning	impaired spatial learning
impaired learning	impaired avoidance learning behavior
enhanced conditioning behavior	enhanced contextual conditioning behavior
enhanced conditioning behavior	enhanced cued conditioning behavior
enhanced conditioning behavior	enhanced conditioned place preference behavior
impaired conditioning behavior	impaired contextual conditioning behavior
impaired conditioning behavior	impaired cued conditioning behavior
impaired conditioning behavior	impaired conditioned place preference behavior
convulsive seizures	myoclonus
convulsive seizures	audiogenic seizures
convulsive seizures	tonic seizures
convulsive seizures	clonic seizures
convulsive seizures	tonic-clonic seizures
nonconvulsive seizures	absence seizures
abnormal seizure response to inducing agent	abnormal seizure response to pharmacological agent
abnormal seizure response to inducing agent	abnormal seizure response to electrical stimulation
abnormal seizure response to inducing agent	environmentally induced seizures
abnormal seizure response to inducing agent	decreased susceptibility to induction of seizure by inducing agent
abnormal seizure response to inducing agent	increased susceptibility to induction of seizure by inducing agent
stereotypic behavior	circling
stereotypic behavior	increased stereotypic behavior
stereotypic behavior	head bobbing
stereotypic behavior	spinning
stereotypic behavior	excessive scratching
stereotypic behavior	head shaking
stereotypic behavior	decreased stereotypic behavior
stereotypic behavior	head tossing
abnormal posture	hunched posture
abnormal posture	limp posture
abnormal posture	trunk curl
abnormal posture	abnormal limb posture
abnormal posture	abnormal resting posture
abnormal posture	titubation
abnormal motor coordination/ balance	ataxia
abnormal motor coordination/ balance	jumpy
abnormal motor coordination/ balance	impaired coordination
abnormal motor coordination/ balance	impaired swimming
abnormal motor coordination/ balance	impaired limb coordination
abnormal motor coordination/ balance	impaired balance
abnormal motor coordination/ balance	abnormal placing response
abnormal motor coordination/ balance	athetotic walking movements
abnormal motor coordination/ balance	altered righting response
abnormal motor coordination/ balance	dysmetria
abnormal motor coordination/ balance	enhanced coordination
abnormal motor coordination/ balance	jerky movement
abnormal voluntary movement	paralysis
abnormal voluntary movement	paresis
abnormal voluntary movement	abnormal stationary movement
abnormal voluntary movement	abnormal locomotor behavior
abnormal voluntary movement	spasticity
abnormal voluntary movement	increased gnawing activity
abnormal voluntary movement	decreased gnawing activity
abnormal voluntary movement	slow movement
abnormal involuntary movement	tremors
abnormal involuntary movement	abnormal reflex
abnormal involuntary movement	opisthotonus
abnormal involuntary movement	emprosthotonos
abnormal physical strength	weakness
abnormal physical strength	abnormal grip strength
abnormal reflex	abnormal pinna reflex
abnormal reflex	abnormal startle reflex
abnormal reflex	abnormal vibrissae reflex
abnormal reflex	abnormal pilomotor reflex
abnormal reflex	limb grasping
abnormal reflex	abnormal blinking
abnormal reflex	abnormal pupillary reflex
abnormal reflex	abnormal postural reflex
abnormal reflex	abnormal milk ejection
abnormal reflex	abnormal vestibuloocular reflex
abnormal reflex	abnormal vestibulocollic reflex
abnormal reflex	abnormal optokinetic reflex
abnormal reflex	abnormal spinal reflex
abnormal touch/ nociception	abnormal pain threshold
abnormal touch/ nociception	abnormal thermal nociception
abnormal touch/ nociception	abnormal mechanical nociception
abnormal touch/ nociception	abnormal chemical nociception
abnormal touch/ nociception	abnormal nociception after inflammation
abnormal touch/ nociception	analgesia
abnormal touch/ nociception	abnormal response to tactile stimuli
abnormal touch escape response	impaired touch escape response
abnormal drinking behavior	abnormal liquid preference
abnormal drinking behavior	abnormal alcohol consumption
abnormal drinking behavior	adipsia
abnormal drinking behavior	hyperdipsia
abnormal drinking behavior	hypodipsia
abnormal drinking behavior	abnormal fluid intake
abnormal drinking behavior	abnormal drinking frequency
abnormal eating behavior	abnormal food preference
abnormal eating behavior	abnormal suckling behavior
abnormal eating behavior	abnormal food intake
abnormal eating behavior	abnormal mastication
abnormal eating behavior	abnormal circadian feeding behavior
abnormal eating behavior	abnormal eating frequency
abnormal eating behavior	abnormal compensatory feeding amount
increased aggression towards mice	increased aggression towards males
increased aggression towards mice	increased aggression towards females
abnormal social investigation	social withdrawal
abnormal parental behavior	abnormal nest building behavior
abnormal parental behavior	abnormal maternal behavior
abnormal sexual interaction	abnormal mating preference
abnormal sexual interaction	abnormal mating receptivity
abnormal sexual interaction	abnormal mating frequency
abnormal sexual interaction	increased aggression towards males in competition for females
abnormal sexual interaction	sexually aggressive behaviour
decreased aggression towards mice	decreased aggression towards males
abnormal aggression-related behavior	increased aggression
abnormal aggression-related behavior	decreased aggression
abnormal fear/anxiety-related behavior	abnormal anxiety-related response
abnormal fear/anxiety-related behavior	abnormal fear-related response
abnormal response to novelty	abnormal response to new environment
abnormal response to novelty	abnormal response to novel object
abnormal response to novelty	abnormal response to novel odor
abnormal depression-related behavior	behavioral despair
abnormal depression-related behavior	abnormal coping response
abnormal depression-related behavior	anhedonia
abnormal response to stress-induced hyperthermia	increased response to stress-induced hyperthermia
abnormal response to stress-induced hyperthermia	decreased response to stress-induced hyperthermia
abnormal innate avoidance response	abnormal innate olfactory avoidance response
impaired exercise endurance	decreased aerobic running capacity
abnormal seizure response to pharmacological agent	decreased susceptibility to pharmacologically induced seizures
abnormal seizure response to pharmacological agent	increased susceptibility to pharmacologically induced seizures
abnormal alcohol consumption	alcohol preference
abnormal alcohol consumption	alcohol aversion
abnormal alcohol consumption	increased alcohol consumption
abnormal alcohol consumption	decreased alcohol consumption
abnormal alcohol consumption	low alcohol preference
preference for addictive substance	alcohol preference
preference for addictive substance	cocaine preference
preference for addictive substance	addiction
preference for addictive substance	low preference for an addictive substance
preference for addictive substance	high preference for an addictive substance
aversion to addictive substance	alcohol aversion
abnormal cocaine consumption	cocaine preference
enhanced behavioral response to xenobiotic	enhanced behavioral response to addictive substance
enhanced behavioral response to xenobiotic	enhanced behavioral response to anesthetic
impaired behavioral response to xenobiotic	impaired behavioral response to addictive substance
impaired behavioral response to xenobiotic	impaired behavioral response to anesthetic
abnormal behavioral response to addictive substance	enhanced behavioral response to addictive substance
abnormal behavioral response to addictive substance	impaired behavioral response to addictive substance
abnormal behavioral response to addictive substance	abnormal behavioral withdrawal response
abnormal behavioral response to addictive substance	abnormal behavioral response to methamphetamine
abnormal behavioral response to addictive substance	abnormal behavioral response to alcohol
abnormal behavioral response to addictive substance	abnormal behavioral response to cocaine
abnormal behavioral response to addictive substance	abnormal behavioral response to morphine
abnormal behavioral response to addictive substance	abnormal behavioral response to nicotine
abnormal behavioral response to anesthetic	impaired behavioral response to anesthetic
abnormal behavioral response to anesthetic	enhanced behavioral response to anesthetic
abnormal sleep pattern	narcolepsy
abnormal sleep pattern	fragmentation of sleep/wake states
abnormal sleep pattern	abnormal paradoxical sleep pattern
abnormal sleep pattern	abnormal non-rapid eye movement sleep pattern
abnormal exploration in a new environment	increased exploration in new environment
abnormal exploration in a new environment	decreased exploration in new environment
abnormal contextual conditioning behavior	enhanced contextual conditioning behavior
abnormal contextual conditioning behavior	impaired contextual conditioning behavior
abnormal cued conditioning behavior	enhanced cued conditioning behavior
abnormal cued conditioning behavior	impaired cued conditioning behavior
abnormal avoidance learning behavior	abnormal active avoidance behavior
abnormal avoidance learning behavior	abnormal passive avoidance behavior
abnormal avoidance learning behavior	abnormal conditioned taste aversion behavior
abnormal avoidance learning behavior	impaired avoidance learning behavior
abnormal avoidance learning behavior	enhanced avoidance learning behavior
abnormal contextual conditioning behavior	enhanced contextual conditioning behavior
abnormal contextual conditioning behavior	impaired contextual conditioning behavior
abnormal conditioned place preference behavior	impaired conditioned place preference behavior
abnormal conditioned place preference behavior	enhanced conditioned place preference behavior
abnormal olfactory -discrimination memory	abnormal habituation to a novel odor
impaired discrimination learning	impaired social transmission of food preference
abnormal habituation	abnormal habituation to a new environment
abnormal habituation	abnormal habituation to a novel object
abnormal habituation	abnormal habituation to a novel odor
abnormal habituation	abnormal habituation to xenobiotic
abnormal sensitization	abnormal sensitization to xenobiotic
enhanced avoidance learning behavior	enhanced passive avoidance behavior
enhanced avoidance learning behavior	enhanced active avoidance behavior
impaired discrimination learning	impaired social transmission of food preference
impaired avoidance learning behavior	impaired passive avoidance behavior
impaired avoidance learning behavior	impaired active avoidance behavior
absence seizures	abnormal spike wave discharge
abnormal seizure response to pharmacological agent	decreased susceptibility to pharmacologically induced seizures
abnormal seizure response to pharmacological agent	increased susceptibility to pharmacologically induced seizures
abnormal seizure response to electrical stimulation	abnormal kindling response
abnormal seizure response to electrical stimulation	minimal clonic seizures
abnormal seizure response to electrical stimulation	maximal tonic hindlimb extension seizures
abnormal seizure response to electrical stimulation	psychomotor seizures
environmentally induced seizures	audiogenic seizures
decreased susceptibility to induction of seizure by inducing agent	decreased susceptibility to pharmacologically induced seizures
increased susceptibility to induction of seizure by inducing agent	increased susceptibility to pharmacologically induced seizures
circling	bidirectional circling
circling	unidirectional circling
increased stereotypic behavior	increased horizontal stereotypic behavior
increased stereotypic behavior	increased vertical stereotypic behavior
altered righting response	impaired righting response
altered righting response	improved righting response
paralysis	hindlimb paralysis
paralysis	forelimb paralysis
paralysis	carpoptosis
paralysis	limb paralysis
abnormal stationary movement	abnormal head movements
abnormal stationary movement	abnormal eye movement
abnormal stationary movement	abnormal tail movements
abnormal stationary movement	bradykinesia
abnormal locomotor behavior	abnormal locomotor coordination
abnormal locomotor behavior	abnormal locomotor activation
spasticity	hypertonicity
abnormal reflex	abnormal pinna reflex
abnormal reflex	abnormal startle reflex
abnormal reflex	abnormal vibrissae reflex
abnormal reflex	abnormal pilomotor reflex
abnormal reflex	limb grasping
abnormal reflex	abnormal blinking
abnormal reflex	abnormal pupillary reflex
abnormal reflex	abnormal postural reflex
abnormal reflex	abnormal milk ejection
abnormal reflex	abnormal vestibuloocular reflex
abnormal reflex	abnormal vestibulocollic reflex
abnormal reflex	abnormal optokinetic reflex
abnormal reflex	abnormal spinal reflex
weakness	paraparesis
abnormal grip strength	increased grip strength
abnormal grip strength	decreased grip strength
abnormal pinna reflex	absent pinna reflex
abnormal startle reflex	increased startle reflex
abnormal startle reflex	decreased startle reflex
abnormal startle reflex	hyperekplexia
abnormal startle reflex	absent startle reflex
abnormal pilomotor reflex	head/neck piloerection
abnormal blinking	increased blinking frequency
abnormal blinking	decreased blinking frequency
abnormal pupillary reflex	impaired pupillary reflex
abnormal postural reflex	altered righting response
abnormal vestibuloocular reflex	absent vestibuloocular reflex
abnormal vestibuloocular reflex	abnormal vestibuloocular dark reflex
abnormal vestibuloocular reflex	abnormal vestibuloocular light reflex
abnormal vestibuloocular reflex	abnormal vertical vestibuloocular reflex
abnormal vestibuloocular reflex	abnormal horizontal vestibuloocular reflex
abnormal spinal reflex	abnormal response to tactile stimuli
abnormal pain threshold	abnormal chemically-elicited antinociception
abnormal pain threshold	hypoalgesia
abnormal pain threshold	allodynia
abnormal pain threshold	hyperalgesia
abnormal thermal nociception	increased thermal nociceptive threshold
abnormal thermal nociception	decreased thermal nociceptive threshold
abnormal chemical nociception	increased chemical nociceptive threshold
abnormal chemical nociception	decreased chemical nociceptive threshold
analgesia	unresponsive to tactile stimuli
abnormal response to tactile stimuli	unresponsive to tactile stimuli
abnormal response to tactile stimuli	hyperresponsive to tactile stimuli
abnormal response to tactile stimuli	hyporesponsive to tactile stimuli
abnormal liquid preference	alcohol preference
abnormal liquid preference	dipsosis
abnormal liquid preference	alcohol aversion
abnormal alcohol consumption	alcohol preference
abnormal alcohol consumption	alcohol aversion
abnormal alcohol consumption	increased alcohol consumption
abnormal alcohol consumption	decreased alcohol consumption
abnormal alcohol consumption	low alcohol preference
abnormal fluid intake	increased fluid intake
abnormal fluid intake	decreased fluid intake
abnormal drinking frequency	increased drinking frequency
abnormal drinking frequency	decreased drinking frequency
abnormal food preference	sweet preference
abnormal food preference	salt preference
abnormal suckling behavior	no suckling reflex
abnormal suckling behavior	no swallowing reflex
abnormal food intake	aphagia
abnormal food intake	abnormal saccharin consumption
abnormal food intake	dysphagia
abnormal food intake	increased food intake
abnormal food intake	decreased food intake
abnormal eating frequency	increased eating frequency
abnormal eating frequency	decreased eating frequency
abnormal compensatory feeding amount	decreased compensatory feeding amount
abnormal compensatory feeding amount	increased compensatory feeding amount
increased aggression towards males	increased aggression towards males in competition for females
abnormal maternal behavior	abnormal maternal nurturing
abnormal mating frequency	reduced male mating frequency
abnormal mating frequency	increased mating frequency
increased aggression	increased aggression towards mice
increased aggression	increased aggression toward humans
increased aggression	aggression toward inanimate objects
decreased aggression	submission towards male mice
decreased aggression	decreased aggression towards mice
abnormal anxiety-related response	increased anxiety-related response
abnormal anxiety-related response	decreased anxiety-related response
abnormal fear-related response	increased fear-related response
abnormal fear-related response	decreased fear-related response
abnormal fear-related response	slow extinction of fear memory
abnormal fear-related response	fast extinction of fear memory
abnormal response to new environment	novel environmental response-related retropulsion
abnormal response to new environment	abnormal habituation to a new environment
abnormal response to new environment	abnormal exploration in a new environment
abnormal response to novel object	abnormal habituation to a novel object
abnormal response to novel odor	abnormal habituation to a novel odor
abnormal coping response	increased coping response
abnormal coping response	decreased coping response
enhanced behavioral response to addictive substance	enhanced behavioral response to alcohol
enhanced behavioral response to addictive substance	enhanced behavioral response to nicotine
enhanced behavioral response to addictive substance	enhanced behavioral response to morphine
enhanced behavioral response to addictive substance	enhanced behavioral response to cocaine
impaired behavioral response to addictive substance	impaired behavioral response to alcohol
impaired behavioral response to addictive substance	impaired behavioral response to nicotine
impaired behavioral response to addictive substance	impaired behavioral response to morphine
impaired behavioral response to addictive substance	impaired behavioral response to cocaine
enhanced behavioral response to addictive substance	enhanced behavioral response to alcohol
enhanced behavioral response to addictive substance	enhanced behavioral response to nicotine
enhanced behavioral response to addictive substance	enhanced behavioral response to morphine
enhanced behavioral response to addictive substance	enhanced behavioral response to cocaine
impaired behavioral response to addictive substance	impaired behavioral response to alcohol
impaired behavioral response to addictive substance	impaired behavioral response to nicotine
impaired behavioral response to addictive substance	impaired behavioral response to morphine
impaired behavioral response to addictive substance	impaired behavioral response to cocaine
abnormal behavioral withdrawal response	increased behavioral withdrawal response
abnormal behavioral withdrawal response	decreased behavioral withdrawal response
abnormal behavioral response to alcohol	enhanced behavioral response to alcohol
abnormal behavioral response to alcohol	impaired behavioral response to alcohol
abnormal behavioral response to cocaine	enhanced behavioral response to cocaine
abnormal behavioral response to cocaine	impaired behavioral response to cocaine
abnormal behavioral response to morphine	enhanced behavioral response to morphine
abnormal behavioral response to morphine	impaired behavioral response to morphine
abnormal behavioral response to nicotine	enhanced behavioral response to nicotine
abnormal behavioral response to nicotine	impaired behavioral response to nicotine
abnormal paradoxical sleep pattern	abnormal frequency of paradoxical sleep
abnormal paradoxical sleep pattern	slow REM
abnormal paradoxical sleep pattern	fast REM
abnormal non-rapid eye movement sleep pattern	abnormal slow-wave sleep pattern
abnormal active avoidance behavior	impaired active avoidance behavior
abnormal active avoidance behavior	enhanced active avoidance behavior
abnormal passive avoidance behavior	enhanced passive avoidance behavior
abnormal passive avoidance behavior	impaired passive avoidance behavior
impaired avoidance learning behavior	impaired passive avoidance behavior
impaired avoidance learning behavior	impaired active avoidance behavior
enhanced avoidance learning behavior	enhanced passive avoidance behavior
enhanced avoidance learning behavior	enhanced active avoidance behavior
abnormal spike wave discharge	increased spike-wave discharge type I
abnormal spike wave discharge	decreased spike-wave discharge type I
abnormal spike wave discharge	increased spike-wave discharge type II
abnormal spike wave discharge	decreased spike-wave discharge type II
abnormal kindling response	reduced kindling response
abnormal head movements	head bobbing
abnormal head movements	head shaking
abnormal head movements	head tilt
abnormal head movements	head tossing
abnormal eye movement	ophthalmoparesis
abnormal eye movement	ophthalmoplegia
abnormal eye movement	eye abduction
abnormal eye movement	eye adduction
abnormal eye movement	abnormal visual pursuit
abnormal eye movement	palsy of the eye
abnormal eye movement	oculomotor apraxia
abnormal tail movements	straub tail
abnormal tail movements	tail dragging
abnormal tail movements	increased tail rattling
abnormal tail movements	decreased tail rattling
abnormal locomotor coordination	ataxia
abnormal locomotor coordination	abnormal gait
abnormal locomotor coordination	impaired swimming
abnormal locomotor coordination	impaired limb coordination
abnormal locomotor coordination	athetotic walking movements
abnormal locomotor coordination	weaving
abnormal locomotor coordination	astasia
abnormal locomotor activation	hyperactivity
abnormal locomotor activation	hypoactivity
abnormal locomotor activation	no spontaneous movement
abnormal locomotor activation	akinesia
abnormal locomotor activation	bradykinesia
abnormal locomotor activation	lethargy
abnormal locomotor activation	dystonia
abnormal locomotor activation	positive geotaxis
abnormal locomotor activation	behavioral arrest
abnormal locomotor activation	retropulsion
abnormal locomotor activation	abnormal vertical activity
hypertonicity	limb hypertonicity
abnormal pinna reflex	absent pinna reflex
abnormal startle reflex	increased startle reflex
abnormal startle reflex	decreased startle reflex
abnormal startle reflex	hyperekplexia
abnormal startle reflex	absent startle reflex
abnormal pilomotor reflex	head/neck piloerection
abnormal blinking	increased blinking frequency
abnormal blinking	decreased blinking frequency
abnormal pupillary reflex	impaired pupillary reflex
abnormal postural reflex	altered righting response
abnormal vestibuloocular reflex	absent vestibuloocular reflex
abnormal vestibuloocular reflex	abnormal vestibuloocular dark reflex
abnormal vestibuloocular reflex	abnormal vestibuloocular light reflex
abnormal vestibuloocular reflex	abnormal vertical vestibuloocular reflex
abnormal vestibuloocular reflex	abnormal horizontal vestibuloocular reflex
abnormal spinal reflex	abnormal response to tactile stimuli
altered righting response	impaired righting response
altered righting response	improved righting response
abnormal response to tactile stimuli	unresponsive to tactile stimuli
abnormal response to tactile stimuli	hyperresponsive to tactile stimuli
abnormal response to tactile stimuli	hyporesponsive to tactile stimuli
abnormal chemically-elicited antinociception	increased chemically-elicited antinociception
abnormal chemically-elicited antinociception	decreased chemically-elicited antinociception
hypoalgesia	increased thermal nociceptive threshold
hypoalgesia	hyporesponsive to tactile stimuli
hypoalgesia	increased chemical nociceptive threshold
hyperalgesia	hyperresponsive to tactile stimuli
hyperalgesia	decreased thermal nociceptive threshold
hyperalgesia	decreased chemical nociceptive threshold
increased fluid intake	polydipsia
increased fluid intake	increased alcohol consumption
decreased fluid intake	decreased alcohol consumption
sweet preference	saccharin preference
sweet preference	low sweet preference
aphagia	absent gastric milk in neonates
increased food intake	polyphagia
increased food intake	increased compensatory feeding amount
decreased food intake	decreased compensatory feeding amount
abnormal maternal nurturing	abnormal nursing
abnormal maternal nurturing	pup cannibalization
abnormal maternal nurturing	abnormal maternal grooming
abnormal maternal nurturing	abnormal offspring retrieval
increased aggression towards mice	increased aggression towards males
increased aggression towards mice	increased aggression towards females
decreased aggression towards mice	decreased aggression towards males
increased anxiety-related response	increased thigmotaxis
increased fear-related response	enhanced passive avoidance behavior
decreased fear-related response	impaired passive avoidance behavior
abnormal exploration in a new environment	increased exploration in new environment
abnormal exploration in a new environment	decreased exploration in new environment
enhanced behavioral response to alcohol	hyperactivity elicited by ethanol administration
enhanced behavioral response to alcohol	hyperactivity elicited by ethanol administration
enhanced behavioral response to alcohol	hyperactivity elicited by ethanol administration
abnormal frequency of paradoxical sleep	decreased frequency of paradoxical sleep
abnormal frequency of paradoxical sleep	increased frequency of paradoxical sleep
abnormal slow-wave sleep pattern	increased slow-wave sleep duration
abnormal slow-wave sleep pattern	decreased slow-wave sleep duration
palsy of the eye	vertical supranuclear palsy
palsy of the eye	lateral rectus palsy
abnormal gait	short stride length
abnormal gait	long stride length
abnormal gait	abnormal stride length
hyperactivity	induced hyperactivity
hypoactivity	hypoactivity in response to feed restriction
retropulsion	novel environmental response-related retropulsion
abnormal vertical activity	increased vertical activity
abnormal vertical activity	decreased vertical activity
altered righting response	impaired righting response
altered righting response	improved righting response
abnormal response to tactile stimuli	unresponsive to tactile stimuli
abnormal response to tactile stimuli	hyperresponsive to tactile stimuli
abnormal response to tactile stimuli	hyporesponsive to tactile stimuli
abnormal nursing	absent maternal crouching
abnormal offspring retrieval	abnormal pup retrieval
increased aggression towards males	increased aggression towards males in competition for females
induced hyperactivity	hyperactivity elicited by ethanol administration
induced hyperactivity	nervous
induced hyperactivity	hyperactivity elicited by feed restriction
mammalian_phenptype_term	mouse_symbol	horse_ids	donkey_ids
decreased chemical nociceptive threshold	Asic3	gi|307548842|ref|NP_001182565.1|,gi|545215087|ref|XP_005609574.1|,	,
decreased chemical nociceptive threshold	Gria1	gi|149726156|ref|XP_001503668.1|,gi|149726158|ref|XP_001503669.1|,	,
decreased chemical nociceptive threshold	Gria2	gi|545209886|ref|XP_005607840.1|,gi|342187218|ref|NP_001172017.2|,gi|545209884|ref|XP_005607839.1|,gi|545209882|ref|XP_005607838.1|,gi|342187216|ref|NP_001172016.3|,	,
decreased chemical nociceptive threshold	Kcna1	gi|379642985|ref|NP_001243860.1|,	,
decreased chemical nociceptive threshold	Pitx3	gi|545193393|ref|XP_005602331.1|,gi|149689716|ref|XP_001499185.1|,	Unigene16099_NormalA,Unigene151498_NormalA,
decreased chemical nociceptive threshold	Grin2a	gi|338712853|ref|XP_001917100.2|,	,
decreased chemical nociceptive threshold	Esr2	gi|545202158|ref|XP_001915554.3|,	,
decreased chemical nociceptive threshold	Slc12a6	gi|338717081|ref|XP_001918350.2|,	Unigene85120_NormalA,Unigene85119_NormalA,
increased susceptibility to pharmacologically induced seizures	Htr2c	gi|149745036|ref|XP_001488562.1|,	,
increased susceptibility to pharmacologically induced seizures	Cdk5r1	gi|545179521|ref|XP_005597643.1|,	,
increased susceptibility to pharmacologically induced seizures	Kcna1	gi|379642985|ref|NP_001243860.1|,	,
increased susceptibility to pharmacologically induced seizures	Scn2b	gi|149716567|ref|XP_001502773.1|,	,
increased susceptibility to pharmacologically induced seizures	Plcb1	gi|545199967|ref|XP_005604543.1|,	Unigene209274_NormalA,Unigene21505_NormalA,Unigene216443_NormalA,
increased susceptibility to pharmacologically induced seizures	Bsn	gi|545189705|ref|XP_005601091.1|,	,
increased susceptibility to pharmacologically induced seizures	Amph	gi|545213703|ref|XP_005609145.1|,	,
increased susceptibility to pharmacologically induced seizures	Cit	gi|149720547|ref|XP_001490113.1|,	Unigene154289_NormalA,Unigene8552_NormalA,Unigene205485_NormalA,Unigene236942_NormalA,Unigene51232_NormalA,Unigene138231_NormalA,Unigene165041_NormalA,Unigene215902_NormalA,Unigene8553_NormalA,Unigene51234_NormalA,Unigene30143_NormalA,Unigene51233_NormalA,
increased susceptibility to pharmacologically induced seizures	Cntn2	gi|194210217|ref|XP_001915523.1|,	,
increased susceptibility to pharmacologically induced seizures	Neurod2	gi|149723884|ref|XP_001501260.1|,	,
increased susceptibility to pharmacologically induced seizures	Kcnq2	gi|545201142|ref|XP_001915331.3|,	,
increased susceptibility to pharmacologically induced seizures	Drd2	gi|149716516|ref|XP_001502050.1|,gi|545221210|ref|XP_005611631.1|,	,
increased susceptibility to pharmacologically induced seizures	Slc12a6	gi|338717081|ref|XP_001918350.2|,	Unigene85120_NormalA,Unigene85119_NormalA,
increased susceptibility to pharmacologically induced seizures	Htr4	gi|255652841|ref|NP_001157454.1|,	,
increased susceptibility to pharmacologically induced seizures	Stam	gi|194227130|ref|XP_001498229.2|,	,
increased susceptibility to pharmacologically induced seizures	Slc1a3	gi|149732792|ref|XP_001499667.1|,	,
increased susceptibility to pharmacologically induced seizures	Slc1a2	gi|545180863|ref|XP_005598088.1|,gi|545180865|ref|XP_005598089.1|,	,
increased susceptibility to pharmacologically induced seizures	Nr4a3	gi|545191082|ref|XP_005601549.1|,	Unigene177350_NormalA,
increased susceptibility to pharmacologically induced seizures	Serpine2	gi|545218436|ref|XP_005610703.1|,	,
increased susceptibility to pharmacologically induced seizures	Cnr1	gi|545177111|ref|XP_005596849.1|,	,
increased susceptibility to pharmacologically induced seizures	Htr1a	gi|126352456|ref|NP_001075251.1|,	,
increased susceptibility to pharmacologically induced seizures	Npy	gi|149705621|ref|XP_001498558.1|,	,
increased susceptibility to pharmacologically induced seizures	Kcnk2	gi|545215922|ref|XP_005609854.1|,	,
increased susceptibility to pharmacologically induced seizures	Cacna2d2	gi|545189695|ref|XP_001915997.3|,	,
increased susceptibility to pharmacologically induced seizures	Ap3m2	gi|149742506|ref|XP_001489399.1|,	Unigene205767_NormalA,Unigene188293_NormalA,Unigene256002_NormalA,
increased susceptibility to pharmacologically induced seizures	Plcl1	gi|338715881|ref|XP_001500322.3|,	Unigene60235_NormalA,
increased susceptibility to pharmacologically induced seizures	Plaur	gi|255522899|ref|NP_001157353.1|,	Unigene93407_NormalA,
increased susceptibility to pharmacologically induced seizures	Mt3	gi|338723059|ref|XP_003364650.1|,	,
increased susceptibility to pharmacologically induced seizures	Kcnc2	gi|194226586|ref|XP_001488235.2|,	,
increased susceptibility to pharmacologically induced seizures	Fzd9	gi|545182804|ref|XP_005614806.1|,	,
increased susceptibility to pharmacologically induced seizures	Chrna4	gi|545227403|ref|XP_001914996.2|,	,
increased susceptibility to pharmacologically induced seizures	Adamts4	gi|162329585|ref|NP_001104769.1|,	,
increased susceptibility to pharmacologically induced seizures	Grik5	gi|545221416|ref|XP_005611702.1|,gi|545175735|ref|XP_005596348.1|,	,
increased susceptibility to pharmacologically induced seizures	Ptpro	gi|545219628|ref|XP_005611104.1|,	,
increased susceptibility to pharmacologically induced seizures	Grm7	gi|545187976|ref|XP_005600466.1|,	,
increased susceptibility to pharmacologically induced seizures	Glra3	gi|545209699|ref|XP_001498366.2|,	,
increased susceptibility to pharmacologically induced seizures	Hcrtr1	gi|338722030|ref|XP_001917460.2|,	Unigene176987_NormalA,Unigene81151_NormalA,Unigene223229_NormalA,
increased susceptibility to pharmacologically induced seizures	Avpr1b	gi|149707995|ref|XP_001489571.1|,	,
increased susceptibility to pharmacologically induced seizures	Faim2	gi|149714295|ref|XP_001504277.1|,	,
increased susceptibility to pharmacologically induced seizures	Oprd1	gi|545208909|ref|XP_005607524.1|,	,
increased susceptibility to pharmacologically induced seizures	Slc4a3	gi|545218412|ref|XP_005610698.1|,	,
increased susceptibility to pharmacologically induced seizures	Nos2	gi|545177894|ref|XP_005597096.1|,	,
increased susceptibility to pharmacologically induced seizures	Pcmt1	gi|545211128|ref|XP_005608252.1|,gi|545211126|ref|XP_001495453.3|,	Unigene104777_NormalA,Unigene104779_NormalA,
increased susceptibility to pharmacologically induced seizures	Grik2	gi|149722834|ref|XP_001503964.1|,gi|545177304|ref|XP_005596903.1|,gi|545177302|ref|XP_005596902.1|,	,
increased susceptibility to pharmacologically induced seizures	Slc9a6	gi|545229853|ref|XP_005614610.1|,	Unigene49443_NormalA,Unigene49444_NormalA,
increased susceptibility to pharmacologically induced seizures	Gal	gi|338712261|ref|XP_003362683.1|,	Unigene215443_NormalA,
increased susceptibility to pharmacologically induced seizures	Fgf14	gi|338715413|ref|XP_003363267.1|,gi|149730394|ref|XP_001493055.1|,	,
increased susceptibility to pharmacologically induced seizures	Slc12a5	gi|194224489|ref|XP_001500879.2|,	,
increased susceptibility to pharmacologically induced seizures	Gfap	gi|545177852|ref|XP_005597075.1|,gi|255522861|ref|NP_001157333.1|,	,
increased susceptibility to pharmacologically induced seizures	Npy2r	gi|380254488|ref|NP_001244058.1|,	,
increased susceptibility to pharmacologically induced seizures	Pdyn	gi|149733149|ref|XP_001497715.1|,	,
increased susceptibility to pharmacologically induced seizures	Htr7	gi|545194318|ref|XP_005602629.1|,	Unigene169966_NormalA,Unigene166766_NormalA,
increased susceptibility to pharmacologically induced seizures	Cln3	gi|149725785|ref|XP_001502168.1|,	,
increased susceptibility to pharmacologically induced seizures	Gabrg2	gi|149726126|ref|XP_001503417.1|,gi|149726124|ref|XP_001503421.1|,	,
increased susceptibility to pharmacologically induced seizures	Kcna2	gi|149708740|ref|XP_001496518.1|,	,
increased susceptibility to pharmacologically induced seizures	Bhlhe40	gi|149728468|ref|XP_001496332.1|,	Unigene107216_NormalA,Unigene107227_NormalA,
increased susceptibility to pharmacologically induced seizures	Slc18a3	gi|545196402|ref|XP_005615273.1|,	,
increased susceptibility to pharmacologically induced seizures	Ryr2	gi|545196383|ref|XP_001916491.3|,	Unigene127716_NormalA,Unigene200590_NormalA,Unigene116286_NormalA,
increased susceptibility to pharmacologically induced seizures	Scn1a	gi|338715737|ref|XP_001916728.2|,	,
increased susceptibility to pharmacologically induced seizures	Gabra1	gi|338713086|ref|XP_001500601.3|,	,
increased susceptibility to pharmacologically induced seizures	Klk8	gi|149757205|ref|XP_001497439.1|,	,
increased susceptibility to pharmacologically induced seizures	Efhc1	gi|338718163|ref|XP_001499017.3|,	Unigene205943_NormalA,
increased susceptibility to pharmacologically induced seizures	Hcn2	gi|194223911|ref|XP_001916769.1|,	,
increased susceptibility to pharmacologically induced seizures	Gdi1	gi|545230109|ref|XP_005614707.1|,	,
increased susceptibility to pharmacologically induced seizures	Kcnj6	gi|545204850|ref|XP_005606207.1|,	,
increased susceptibility to pharmacologically induced seizures	Szt2	gi|545208815|ref|XP_005607492.1|,	,
increased susceptibility to pharmacologically induced seizures	Arx	gi|545228757|ref|XP_005614863.1|,	,
increased susceptibility to pharmacologically induced seizures	Ptgs2	gi|545215773|ref|XP_005609806.1|,	Unigene89487_NormalA,
increased susceptibility to pharmacologically induced seizures	Lgi1	gi|545193676|ref|XP_001502450.2|,	,
increased susceptibility to pharmacologically induced seizures	Impa1	gi|545225442|ref|XP_005613091.1|,	,
increased susceptibility to pharmacologically induced seizures	Fgf7	gi|545194370|ref|XP_005602646.1|,	,
increased susceptibility to pharmacologically induced seizures	Kcnh3	gi|545219897|ref|XP_005611201.1|,	Unigene226740_NormalA,
increased susceptibility to pharmacologically induced seizures	Nrp2	gi|149755003|ref|XP_001505166.1|,gi|149755001|ref|XP_001505165.1|,gi|149754999|ref|XP_001505164.1|,gi|545191683|ref|XP_005601754.1|,gi|545191687|ref|XP_005601755.1|,	Unigene15590_NormalA,Unigene120789_NormalA,Unigene123578_NormalA,Unigene157295_NormalA,Unigene127538_NormalA,
increased susceptibility to pharmacologically induced seizures	Akt3	gi|545210389|ref|XP_005607994.1|,gi|149749103|ref|XP_001492015.1|,	Unigene83543_NormalA,
increased susceptibility to pharmacologically induced seizures	Prickle2	gi|149728538|ref|XP_001488075.1|,	,
increased susceptibility to pharmacologically induced seizures	Glra1	gi|149726162|ref|XP_001503682.1|,gi|149726160|ref|XP_001503680.1|,	,
increased susceptibility to pharmacologically induced seizures	Grm5	gi|545222358|ref|XP_005612035.1|,	Unigene222839_NormalA,
increased susceptibility to pharmacologically induced seizures	Mc2r	gi|149720962|ref|XP_001490570.1|,	,
increased susceptibility to pharmacologically induced seizures	Pde8a	gi|545194830|ref|XP_005602818.1|,	Unigene89754_NormalA,
increased susceptibility to pharmacologically induced seizures	Syngap1	gi|545197987|ref|XP_005603875.1|,	Unigene169170_NormalA,Unigene252808_NormalA,Unigene152803_NormalA,Unigene9774_NormalA,Unigene164624_NormalA,Unigene9773_NormalA,Unigene26661_NormalA,
increased susceptibility to pharmacologically induced seizures	Slc10a4	gi|194209176|ref|XP_001917172.1|,	,
increased susceptibility to pharmacologically induced seizures	Lhx6	gi|545204443|ref|XP_001916843.3|,	,
increased susceptibility to pharmacologically induced seizures	Mecp2	gi|149758807|ref|XP_001494268.1|,	,
increased susceptibility to pharmacologically induced seizures	heco	,	,
abnormal long term spatial reference memory	Tlr3	gi|126352534|ref|NP_001075267.1|,	Unigene115942_NormalA,
abnormal long term spatial reference memory	Gria1	gi|149726156|ref|XP_001503668.1|,gi|149726158|ref|XP_001503669.1|,	,
abnormal long term spatial reference memory	Asic1	gi|545220650|ref|XP_005611452.1|,	,
abnormal long term spatial reference memory	Ntan1	gi|194219206|ref|XP_001488936.2|,	,
abnormal long term spatial reference memory	Ccr5	gi|148234591|ref|NP_001085003.1|,	Unigene1431_NormalA,Unigene107856_NormalA,
abnormal long term spatial reference memory	Avpr1a	gi|545220540|ref|XP_001917958.3|,	,
abnormal long term spatial reference memory	Shank1	gi|545176989|ref|XP_005596802.1|,	,
abnormal long term spatial reference memory	Tnf	gi|545197032|ref|XP_005603547.1|,	,
abnormal long term spatial reference memory	Idua	gi|545213315|ref|XP_001917862.3|,	Unigene92834_NormalA,Unigene92836_NormalA,Unigene92833_NormalA,Unigene92835_NormalA,
abnormal long term spatial reference memory	Cacna1b	gi|545204600|ref|XP_001917598.3|,	,
abnormal long term spatial reference memory	Rasgrf1	gi|338717735|ref|XP_001488192.3|,	,
abnormal long term spatial reference memory	Srr	gi|338711114|ref|XP_001504407.3|,	,
abnormal long term spatial reference memory	Ccl3	gi|169234970|ref|NP_001108413.1|,	Unigene43165_NormalA,
abnormal long term spatial reference memory	Dgkb	gi|338724057|ref|XP_003364857.1|,	,
abnormal long term spatial reference memory	Homer1	gi|545185487|ref|XP_005599657.1|,gi|545185484|ref|XP_005599656.1|,gi|149726525|ref|XP_001504698.1|,	Unigene176324_NormalA,
abnormal long term spatial reference memory	Gabbr2	gi|194225532|ref|XP_001495062.2|,	,
abnormal short term spatial reference memory	Ldlr	gi|545222221|ref|XP_005611994.1|,	Unigene93233_NormalA,Unigene93236_NormalA,Unigene93230_NormalA,Unigene93232_NormalA,Unigene93231_NormalA,
abnormal short term spatial reference memory	Cyp19a1	gi|545194368|ref|XP_005602645.1|,	,
abnormal short term spatial reference memory	Camk2a	gi|545184563|ref|XP_005599356.1|,gi|545184559|ref|XP_005599354.1|,gi|149726734|ref|XP_001501530.1|,	,
abnormal short term spatial reference memory	Lrrc7	gi|194211222|ref|XP_001498354.2|,	,
increased chemical nociceptive threshold	Ptgir	gi|545176888|ref|XP_001500907.4|,	Unigene85862_NormalA,
increased chemical nociceptive threshold	Trpv1	gi|194217492|ref|XP_001504774.2|,	Unigene160639_NormalA,Unigene116856_NormalA,Unigene117270_NormalA,Unigene122212_NormalA,Unigene153014_NormalA,
increased chemical nociceptive threshold	Trpv4	gi|338727451|ref|XP_001916029.2|,	,
increased chemical nociceptive threshold	Prrxl1	gi|545194699|ref|XP_005602775.1|,	,
increased chemical nociceptive threshold	Htr3a	gi|545221219|ref|XP_005611634.1|,	,
increased chemical nociceptive threshold	Ptger1	gi|545217266|ref|XP_005610313.1|,	Unigene60697_NormalA,Unigene115172_NormalA,Unigene41480_NormalA,
increased chemical nociceptive threshold	Ptgs2	gi|545215773|ref|XP_005609806.1|,	Unigene89487_NormalA,
increased chemical nociceptive threshold	Hdc	gi|194206665|ref|XP_001499698.2|,	,
increased chemical nociceptive threshold	Adcy1	gi|545213817|ref|XP_005614918.1|,	Unigene255596_NormalA,Unigene166451_NormalA,Unigene167067_NormalA,Unigene223718_NormalA,Unigene175494_NormalA,Unigene199027_NormalA,
increased chemical nociceptive threshold	Adcy8	gi|194215112|ref|XP_001916535.1|,	,
increased chemical nociceptive threshold	Cacna1b	gi|545204600|ref|XP_001917598.3|,	,
increased chemical nociceptive threshold	Faah	,	,
increased chemical nociceptive threshold	Grik1	gi|338720717|ref|XP_001915295.2|,	,
increased chemical nociceptive threshold	Prokr1	gi|149727861|ref|XP_001491996.1|,	,
increased chemical nociceptive threshold	Trpa1	gi|149721447|ref|XP_001493514.1|,	,
increased chemical nociceptive threshold	Nmur2	gi|545185766|ref|XP_001917596.2|,	,
increased chemical nociceptive threshold	Cnr1	gi|545177111|ref|XP_005596849.1|,	,
increased chemical nociceptive threshold	Abcc4	gi|545190495|ref|XP_005601354.1|,	Unigene65882_NormalA,
increased chemical nociceptive threshold	Pirt	gi|545180197|ref|XP_005597848.1|,	,
increased chemical nociceptive threshold	Tacr1	gi|149727242|ref|XP_001499730.1|,	,
increased chemical nociceptive threshold	Calca	gi|126352420|ref|NP_001075323.1|,gi|126352532|ref|NP_001075397.1|,	,
increased chemical nociceptive threshold	Kcnip3	gi|545193426|ref|XP_001499459.2|,gi|545187544|ref|XP_005600321.1|,gi|194209262|ref|XP_001917690.1|,gi|545213018|ref|XP_003364778.2|,	,
increased chemical nociceptive threshold	Bambi	gi|338721534|ref|XP_001495085.3|,	Unigene120255_NormalA,
increased chemical nociceptive threshold	Cacna1c	gi|545218942|ref|XP_005610883.1|,gi|545218940|ref|XP_005610882.1|,	Unigene233940_NormalA,Unigene178336_NormalA,Unigene174292_NormalA,Unigene212755_NormalA,
increased chemical nociceptive threshold	Pomk	gi|545205188|ref|XP_005606323.1|,	Unigene103031_NormalA,Unigene103032_NormalA,Unigene2556_NormalA,Unigene103035_NormalA,
increased chemical nociceptive threshold	Trpm3	gi|545201403|ref|XP_005605019.1|,gi|545201401|ref|XP_005605018.1|,gi|149736813|ref|XP_001488627.1|,gi|545201408|ref|XP_005605021.1|,gi|545201405|ref|XP_005605020.1|,gi|545201410|ref|XP_005605022.1|,	,
abnormal impulsive behavior control	Prkcg	gi|149757056|ref|XP_001493745.1|,	Unigene45922_NormalA,
abnormal impulsive behavior control	Ptger1	gi|545217266|ref|XP_005610313.1|,	Unigene60697_NormalA,Unigene115172_NormalA,Unigene41480_NormalA,
abnormal impulsive behavior control	Disc1	gi|149690803|ref|XP_001492623.1|,	Unigene96147_NormalA,Unigene96146_NormalA,Unigene96148_NormalA,
abnormal impulsive behavior control	Snap25	gi|149733071|ref|XP_001493159.1|,	,
decreased grip strength	Rora	gi|545195556|ref|XP_005603065.1|,	Unigene95793_NormalA,Unigene95794_NormalA,
decreased grip strength	App	gi|338720682|ref|XP_003364224.1|,gi|338720684|ref|XP_003364225.1|,gi|338720672|ref|XP_003364219.1|,gi|338720674|ref|XP_003364220.1|,gi|338720678|ref|XP_003364222.1|,gi|194226159|ref|XP_001499900.2|,	Unigene61790_NormalA,
decreased grip strength	Dtna	gi|338727937|ref|XP_003365584.1|,gi|545224865|ref|XP_005612894.1|,gi|545224860|ref|XP_005612892.1|,gi|338727917|ref|XP_003365574.1|,gi|545224850|ref|XP_005612887.1|,	,
decreased grip strength	Lmna	gi|149751386|ref|XP_001499938.1|,	Unigene2230_NormalA,Unigene84649_NormalA,
decreased grip strength	Myh4	gi|545177888|ref|XP_005597093.1|,	,
decreased grip strength	Myh1	gi|545177890|ref|XP_005597094.1|,	,
decreased grip strength	Mtm1	gi|545229961|ref|XP_001505135.2|,	,
decreased grip strength	Fbn2	gi|194219967|ref|XP_001918294.1|,	,
decreased grip strength	Surf1	gi|545204144|ref|XP_005605968.1|,	,
decreased grip strength	nmf62	,	,
decreased grip strength	nmf65	,	,
decreased grip strength	Ank	gi|194224006|ref|XP_001499909.2|,	Unigene77671_NormalA,Unigene77672_NormalA,Unigene77673_NormalA,
decreased grip strength	cl	,	,
decreased grip strength	nmf118	,	,
decreased grip strength	Mgat2	gi|338718004|ref|XP_001496297.3|,	Unigene32111_NormalA,Unigene76855_NormalA,
decreased grip strength	Cav1	gi|166706840|ref|NP_001107615.1|,	,
decreased grip strength	Chrne	gi|194217560|ref|XP_001918158.1|,	Unigene50298_NormalA,Unigene160529_NormalA,Unigene213353_NormalA,
decreased grip strength	twit	,	,
decreased grip strength	Ctf1	gi|545182982|ref|XP_005598824.1|,	Unigene13710_NormalA,
decreased grip strength	Syt7	gi|545182035|ref|XP_005598484.1|,	Unigene25437_NormalA,Unigene25438_NormalA,Unigene34055_NormalA,
decreased grip strength	Nkx1-1	gi|194211461|ref|XP_001916417.1|,	,
decreased grip strength	Npc1	gi|545224666|ref|XP_005612821.1|,	Unigene106463_NormalA,Unigene106459_NormalA,
decreased grip strength	Epha4	gi|338725611|ref|XP_003365173.1|,	,
decreased grip strength	Gaa	gi|545177989|ref|XP_005597132.1|,	,
decreased grip strength	Gamt	gi|194212383|ref|XP_001498702.2|,	Unigene114037_NormalA,
decreased grip strength	Fxr1	gi|545192105|ref|XP_005601890.1|,gi|545192103|ref|XP_005601889.1|,gi|545192101|ref|XP_005601888.1|,gi|545192099|ref|XP_005601887.1|,gi|545192097|ref|XP_005601886.1|,	Unigene86051_NormalA,Unigene1814_NormalA,Unigene86052_NormalA,Unigene86050_NormalA,
decreased grip strength	Dnajc5	gi|545201103|ref|XP_001495100.2|,	,
decreased grip strength	Epm2a	gi|545211222|ref|XP_005608284.1|,	Unigene109818_NormalA,
decreased grip strength	Bbs4	gi|545195372|ref|XP_005603007.1|,	Unigene45809_NormalA,Unigene66042_NormalA,Unigene45808_NormalA,
decreased grip strength	Cpe	gi|194208338|ref|XP_001915821.1|,	,
decreased grip strength	Ppargc1a	gi|149702862|ref|XP_001499979.1|,gi|545213013|ref|XP_005608902.1|,	,
decreased grip strength	Ireb2	gi|149691751|ref|XP_001489016.1|,	Unigene94539_NormalA,Unigene94540_NormalA,Unigene94542_NormalA,
decreased grip strength	Ighmbp2	gi|194218569|ref|XP_001917022.1|,	Unigene83390_NormalA,
decreased grip strength	Large	gi|545206187|ref|XP_005606627.1|,gi|194226762|ref|XP_001498804.2|,	,
decreased grip strength	Uchl1	gi|126352630|ref|NP_001075289.1|,	,
decreased grip strength	Vps54	gi|149727532|ref|XP_001494048.1|,gi|545186589|ref|XP_005600000.1|,gi|149727534|ref|XP_001494073.1|,	Unigene80275_NormalA,Unigene80278_NormalA,Unigene80277_NormalA,Unigene80279_NormalA,
decreased grip strength	Ar	gi|255522919|ref|NP_001157363.1|,	,
decreased grip strength	Cd86	gi|545192446|ref|XP_005601996.1|,	,
decreased grip strength	Dcx	gi|545229470|ref|XP_005614479.1|,gi|149745038|ref|XP_001489142.1|,	,
decreased grip strength	Cntf	gi|338712118|ref|XP_003362664.1|,	,
decreased grip strength	Zmpste24	gi|149693764|ref|XP_001503373.1|,	Unigene70827_NormalA,
decreased grip strength	Tnc	gi|194225681|ref|XP_001916657.1|,	,
decreased grip strength	L1cam	gi|338729750|ref|XP_001491834.3|,	,
decreased grip strength	Fgf14	gi|338715413|ref|XP_003363267.1|,gi|149730394|ref|XP_001493055.1|,	,
decreased grip strength	Psip1	gi|545201166|ref|XP_005604944.1|,gi|126722747|ref|NP_001075982.1|,	Unigene2727_NormalA,
decreased grip strength	Cacna1a	gi|545222117|ref|XP_005615289.1|,	Unigene115184_NormalA,
decreased grip strength	Trmt1l	gi|545215899|ref|XP_005609847.1|,gi|149755126|ref|XP_001491202.1|,	Unigene99411_NormalA,Unigene99413_NormalA,
decreased grip strength	Ptprr	gi|545227916|ref|XP_001494842.3|,	,
decreased grip strength	Scyl1	gi|545182101|ref|XP_005598509.1|,	,
decreased grip strength	Cm	,	,
decreased grip strength	Bace1	gi|338726826|ref|XP_003365385.1|,gi|338726828|ref|XP_001917246.2|,	Unigene97506_NormalA,
decreased grip strength	Dync1h1	gi|194225366|ref|XP_001491244.2|,	Unigene96317_NormalA,Unigene96319_NormalA,Unigene96321_NormalA,Unigene96320_NormalA,Unigene96318_NormalA,
decreased grip strength	Pmp22	gi|545177858|ref|XP_005597078.1|,	,
decreased grip strength	Dmd	gi|545228768|ref|XP_005614229.1|,	,
decreased grip strength	Slc18a3	gi|545196402|ref|XP_005615273.1|,	,
decreased grip strength	Fmr1	gi|545192097|ref|XP_005601886.1|,	Unigene86052_NormalA,
decreased grip strength	Musk	gi|545203537|ref|XP_005605757.1|,gi|194225623|ref|XP_001491573.2|,gi|545203533|ref|XP_005605756.1|,gi|545203531|ref|XP_005605755.1|,	,
decreased grip strength	Park7	,	,
decreased grip strength	Eya3	gi|545208376|ref|XP_005607346.1|,gi|338722062|ref|XP_003364475.1|,	Unigene106562_NormalA,
decreased grip strength	Trim32	gi|545203658|ref|XP_005605800.1|,	Unigene35342_NormalA,
decreased grip strength	Ltn1	gi|545204720|ref|XP_001915227.3|,	Unigene88661_NormalA,Unigene88658_NormalA,
decreased grip strength	Ache	gi|194218857|ref|XP_001499001.2|,gi|545182613|ref|XP_005598707.1|,	Unigene146137_NormalA,
decreased grip strength	Foxb1	gi|545195561|ref|XP_005603066.1|,	Unigene217100_NormalA,
decreased grip strength	Timm23	gi|149690839|ref|XP_001500163.1|,	Unigene108182_NormalA,
decreased grip strength	Gars	gi|545214696|ref|XP_005609449.1|,	,
decreased grip strength	Nrcam	gi|545213675|ref|XP_005609134.1|,gi|545213673|ref|XP_005609133.1|,gi|338723809|ref|XP_001491938.3|,gi|338723805|ref|XP_003364801.1|,	,
decreased grip strength	Pla2g6	gi|149743036|ref|XP_001501414.1|,gi|149743038|ref|XP_001501393.1|,	Unigene97609_NormalA,
decreased grip strength	Nrd1	gi|149693629|ref|XP_001491329.1|,	,
decreased grip strength	Comp	gi|126352424|ref|NP_001075325.1|,	,
decreased grip strength	Pitx3	gi|545193393|ref|XP_005602331.1|,gi|149689716|ref|XP_001499185.1|,	Unigene16099_NormalA,Unigene151498_NormalA,
decreased grip strength	Trdn	gi|545177519|ref|XP_005596965.1|,	,
decreased grip strength	Tardbp	gi|338722162|ref|XP_001492915.3|,	,
decreased grip strength	Stim2	gi|338723490|ref|XP_001496930.3|,	Unigene74418_NormalA,Unigene74416_NormalA,Unigene74419_NormalA,Unigene74417_NormalA,
decreased grip strength	Htr2c	gi|149745036|ref|XP_001488562.1|,	,
decreased grip strength	Gria2	gi|545209886|ref|XP_005607840.1|,gi|342187218|ref|NP_001172017.2|,gi|545209884|ref|XP_005607839.1|,gi|545209882|ref|XP_005607838.1|,gi|342187216|ref|NP_001172016.3|,	,
decreased grip strength	Smn1	gi|545185929|ref|XP_005599797.1|,	,
decreased grip strength	Vcp	gi|545203147|ref|XP_005605631.1|,	,
decreased grip strength	Kcna2	gi|149708740|ref|XP_001496518.1|,	,
decreased grip strength	Mapk8ip2	gi|194227026|ref|XP_001914980.1|,	Unigene132430_NormalA,Unigene116508_NormalA,Unigene127088_NormalA,Unigene1936_NormalA,
decreased grip strength	Dag1	gi|149728653|ref|XP_001497663.1|,	Unigene33918_NormalA,
decreased grip strength	Cryab	gi|149716488|ref|XP_001501829.1|,	,
decreased grip strength	Rnd3	gi|149730611|ref|XP_001488263.1|,	Unigene122782_NormalA,
decreased grip strength	Slc26a4	gi|545213665|ref|XP_005609131.1|,	Unigene229234_NormalA,
decreased grip strength	Dlg4	gi|545180712|ref|XP_005598034.1|,	Unigene72344_NormalA,Unigene72343_NormalA,Unigene72345_NormalA,
decreased grip strength	Gria4	gi|545221848|ref|XP_005611855.1|,	Unigene102567_NormalA,Unigene102570_NormalA,
decreased grip strength	Cd59a	,	,
decreased grip strength	Cd55	gi|545216056|ref|XP_005609896.1|,gi|545216060|ref|XP_005609898.1|,	,
decreased grip strength	Col4a1	gi|545190738|ref|XP_005601437.1|,	Unigene16727_NormalA,
decreased grip strength	Acta1	gi|545194454|ref|XP_005602684.1|,	Unigene75392_NormalA,
decreased grip strength	Pomk	gi|545205188|ref|XP_005606323.1|,	Unigene103031_NormalA,Unigene103032_NormalA,Unigene2556_NormalA,Unigene103035_NormalA,
decreased grip strength	Cox4i2	gi|545199776|ref|XP_005604474.1|,	,
decreased grip strength	Myo6	gi|545177129|ref|XP_005596854.1|,gi|545177131|ref|XP_005596855.1|,gi|545177127|ref|XP_001503658.2|,	Unigene38657_NormalA,Unigene53159_NormalA,Unigene153236_NormalA,Unigene53160_NormalA,Unigene53161_NormalA,Unigene122284_NormalA,
decreased grip strength	Ube3b	gi|545223868|ref|XP_005612546.1|,	Unigene84349_NormalA,Unigene84344_NormalA,Unigene84353_NormalA,Unigene84351_NormalA,Unigene84350_NormalA,Unigene84348_NormalA,
decreased grip strength	Cdh23	gi|338716849|ref|XP_001917733.2|,	Unigene85184_NormalA,Unigene71085_NormalA,Unigene156988_NormalA,Unigene155981_NormalA,Unigene259869_NormalA,Unigene27817_NormalA,Unigene27818_NormalA,Unigene256212_NormalA,
decreased grip strength	Myo7a	gi|545223259|ref|XP_005612342.1|,	Unigene166401_NormalA,Unigene216100_NormalA,Unigene4378_NormalA,Unigene260085_NormalA,Unigene210393_NormalA,Unigene227497_NormalA,Unigene206688_NormalA,Unigene258274_NormalA,
decreased grip strength	Chd7	gi|545225651|ref|XP_005613158.1|,gi|545225649|ref|XP_005613157.1|,	Unigene83729_NormalA,Unigene83731_NormalA,Unigene83744_NormalA,Unigene83736_NormalA,Unigene83743_NormalA,
decreased grip strength	Kctd10	gi|194214189|ref|XP_001496921.2|,	,
decreased grip strength	Mta1	gi|545228028|ref|XP_005613972.1|,gi|545228034|ref|XP_005613975.1|,gi|545228026|ref|XP_005613971.1|,gi|545228030|ref|XP_005613973.1|,gi|545228032|ref|XP_005613974.1|,	Unigene75530_NormalA,
decreased grip strength	Arid4a	gi|545202088|ref|XP_001496951.3|,	Unigene92990_NormalA,Unigene92989_NormalA,Unigene92991_NormalA,Unigene92992_NormalA,
decreased grip strength	Rhobtb3	gi|194220058|ref|XP_001503752.2|,	Unigene110106_NormalA,
decreased grip strength	Sms	gi|338728955|ref|XP_001493440.2|,	Unigene32322_NormalA,Unigene43244_NormalA,
decreased grip strength	Nsun2	gi|194224036|ref|XP_001501273.2|,	Unigene74974_NormalA,
decreased grip strength	Dnase1l2	gi|545183855|ref|XP_005599118.1|,	Unigene62827_NormalA,
decreased grip strength	Wdr37	gi|194227230|ref|XP_001501409.2|,	Unigene76548_NormalA,Unigene76546_NormalA,Unigene76549_NormalA,Unigene76547_NormalA,
decreased grip strength	Arcn1	gi|545221352|ref|XP_005611683.1|,	Unigene73932_NormalA,
decreased grip strength	Ascc3	gi|338710684|ref|XP_001915703.2|,	Unigene70142_NormalA,Unigene70141_NormalA,
decreased grip strength	B9d1	gi|149724329|ref|XP_001504934.1|,gi|545180270|ref|XP_005597872.1|,	,
decreased grip strength	Bloc1s1	gi|149756543|ref|XP_001504825.1|,	Unigene57479_NormalA,
decreased grip strength	Bre	gi|149727664|ref|XP_001502067.1|,	,
decreased grip strength	Celsr1	gi|545206903|ref|XP_005615228.1|,	Unigene175657_NormalA,Unigene26762_NormalA,
decreased grip strength	Elk4	gi|149707800|ref|XP_001490461.1|,	Unigene106543_NormalA,
decreased grip strength	Elmod1	gi|545221852|ref|XP_001499410.3|,	,
decreased grip strength	Fabp3	gi|255522907|ref|NP_001157357.1|,	Unigene108021_NormalA,
decreased grip strength	Fam117b	gi|149755033|ref|XP_001497437.1|,	Unigene75752_NormalA,Unigene148001_NormalA,
decreased grip strength	Fam83g	gi|194217756|ref|XP_001918428.1|,	,
decreased grip strength	Fbxo11	gi|545186744|ref|XP_005600050.1|,gi|545186746|ref|XP_001498321.4|,	Unigene96555_NormalA,Unigene96556_NormalA,
decreased grip strength	Flot2	gi|194217363|ref|XP_001502002.2|,	Unigene74884_NormalA,
decreased grip strength	Nespas	,	,
decreased grip strength	Gnas	gi|149734142|ref|XP_001491140.1|,gi|545201126|ref|XP_005604931.1|,	,
decreased grip strength	Ift20	gi|545179591|ref|XP_003362472.2|,	Unigene70201_NormalA,Unigene70202_NormalA,
decreased grip strength	Itgb5	gi|545192906|ref|XP_005602165.1|,	,
decreased grip strength	Kdm8	gi|545183192|ref|XP_005598891.1|,	Unigene101894_NormalA,Unigene101897_NormalA,Unigene101895_NormalA,Unigene101893_NormalA,Unigene101902_NormalA,Unigene101901_NormalA,Unigene101903_NormalA,Unigene101899_NormalA,Unigene101892_NormalA,Unigene101898_NormalA,Unigene101896_NormalA,
decreased grip strength	Mecom	gi|545191974|ref|XP_005601844.1|,gi|338716292|ref|XP_003363432.1|,gi|545191979|ref|XP_005601846.1|,gi|545191977|ref|XP_005601845.1|,gi|545191991|ref|XP_005601852.1|,	,
decreased grip strength	Mib2	gi|545209297|ref|XP_005607648.1|,gi|545209307|ref|XP_005607653.1|,gi|545209305|ref|XP_005607652.1|,gi|545209303|ref|XP_005607651.1|,gi|545209299|ref|XP_005607649.1|,gi|545209295|ref|XP_005607647.1|,	Unigene103042_NormalA,
decreased grip strength	Mybpc3	gi|545181123|ref|XP_005598181.1|,	Unigene212209_NormalA,Unigene256242_NormalA,
decreased grip strength	Nipsnap1	gi|545223757|ref|XP_005612512.1|,	,
decreased grip strength	Ostes	,	,
decreased grip strength	Pacs2	gi|545202981|ref|XP_005605572.1|,gi|545202979|ref|XP_005605571.1|,	Unigene67887_NormalA,Unigene67886_NormalA,
decreased grip strength	Ptch1	gi|545201204|ref|XP_005604954.1|,	Unigene6468_NormalA,Unigene23504_NormalA,Unigene21221_NormalA,Unigene194010_NormalA,Unigene160986_NormalA,Unigene159255_NormalA,Unigene226796_NormalA,Unigene6469_NormalA,Unigene23505_NormalA,
decreased grip strength	Rbfox3	gi|545178017|ref|XP_005597143.1|,gi|545178019|ref|XP_005597144.1|,gi|545178015|ref|XP_005597142.1|,	,
decreased grip strength	Rnf7	gi|149743062|ref|XP_001502369.1|,gi|545189802|ref|XP_005601121.1|,	Unigene63998_NormalA,
decreased grip strength	2015-09-08	gi|545184993|ref|XP_005599492.1|,gi|545184991|ref|XP_005599491.1|,gi|545184989|ref|XP_005599490.1|,gi|545184995|ref|XP_005599493.1|,gi|545184997|ref|XP_005599494.1|,	Unigene234402_NormalA,Unigene142022_NormalA,
decreased grip strength	Slc25a38	gi|149729039|ref|XP_001502012.1|,	,
decreased grip strength	Slc38a10	gi|545177965|ref|XP_005597123.1|,	,
decreased grip strength	Srsf4	gi|545208310|ref|XP_005607319.1|,	Unigene93927_NormalA,Unigene73197_NormalA,
decreased grip strength	Tnfrsf1b	gi|545209374|ref|XP_005607674.1|,	Unigene34830_NormalA,
decreased grip strength	Tpcn2	gi|545182160|ref|XP_005598532.1|,	Unigene94952_NormalA,Unigene94953_NormalA,Unigene94950_NormalA,
decreased grip strength	Trpc3	gi|545210353|ref|XP_001916209.2|,	Unigene261595_NormalA,Unigene187045_NormalA,
decreased grip strength	Xbp1	gi|149725555|ref|XP_001490124.1|,	,
decreased grip strength	Yipf1	,	,
decreased grip strength	Zfp715	gi|545175483|ref|XP_001494018.2|,gi|338711227|ref|XP_001503488.3|,	Unigene107887_NormalA,Unigene104054_NormalA,Unigene33991_NormalA,Unigene34050_NormalA,Unigene66428_NormalA,Unigene179328_NormalA,Unigene239495_NormalA,Unigene108187_NormalA,
decreased grip strength	cub	,	,
decreased grip strength	Fgd4	gi|338725986|ref|XP_003365238.1|,gi|545219539|ref|XP_005611075.1|,	Unigene1771_NormalA,Unigene879_NormalA,Unigene94198_NormalA,Unigene94197_NormalA,Unigene1463_NormalA,
decreased grip strength	Sepp1	gi|208022673|ref|NP_001129077.1|,	Unigene65049_NormalA,
decreased grip strength	Gtf2ird1	gi|338712633|ref|XP_001916458.2|,	,
decreased grip strength	Cacna1s	gi|545210848|ref|XP_005608154.1|,	Unigene38705_NormalA,Unigene109839_NormalA,Unigene43797_NormalA,Unigene12664_NormalA,Unigene138099_NormalA,Unigene172763_NormalA,Unigene59320_NormalA,
decreased grip strength	Gena200	,	,
decreased grip strength	Ush1c	gi|545223001|ref|XP_005612258.1|,	Unigene155260_NormalA,Unigene180743_NormalA,Unigene157738_NormalA,
decreased grip strength	Mbnl3	gi|545229719|ref|XP_005614560.1|,gi|545229721|ref|XP_005614561.1|,gi|545229727|ref|XP_005614564.1|,	,
decreased grip strength	Ryr1	gi|545196383|ref|XP_001916491.3|,	Unigene127716_NormalA,Unigene200590_NormalA,Unigene116286_NormalA,
decreased grip strength	Shank3	gi|545206923|ref|XP_005606883.1|,	Unigene177895_NormalA,Unigene31786_NormalA,Unigene217280_NormalA,Unigene179117_NormalA,
decreased grip strength	Mecp2	gi|149758807|ref|XP_001494268.1|,	,
decreased grip strength	Mcu	gi|545194008|ref|XP_005602516.1|,	,
decreased grip strength	Col12a1	gi|194216197|ref|XP_001914777.1|,gi|545177118|ref|XP_005596851.1|,	Unigene18116_NormalA,
decreased grip strength	Elfn1	gi|545182451|ref|XP_005615302.1|,	,
decreased grip strength	Hmgn3	gi|194216209|ref|XP_001499146.2|,gi|545177138|ref|XP_005596858.1|,gi|545177136|ref|XP_005596857.1|,	Unigene36704_NormalA,Unigene36705_NormalA,
decreased grip strength	Bbs5	gi|149730701|ref|XP_001497772.1|,	Unigene112372_NormalA,
decreased grip strength	Fgf10	gi|149732757|ref|XP_001498159.1|,	,
decreased grip strength	Aff3	gi|545187524|ref|XP_005600312.1|,	Unigene84428_NormalA,Unigene84430_NormalA,Unigene84429_NormalA,
decreased grip strength	Ahcyl1	gi|545217535|ref|XP_005610408.1|,gi|545217532|ref|XP_005610407.1|,	,
decreased grip strength	Cdkal1	gi|545197343|ref|XP_005603658.1|,	,
increased grip strength	Psen1	gi|545202351|ref|XP_005605355.1|,	Unigene2692_NormalA,
increased grip strength	Ldlr	gi|545222221|ref|XP_005611994.1|,	Unigene93233_NormalA,Unigene93236_NormalA,Unigene93230_NormalA,Unigene93232_NormalA,Unigene93231_NormalA,
increased grip strength	Lpin1	gi|545187387|ref|XP_005600268.1|,gi|545187389|ref|XP_005600269.1|,gi|545187397|ref|XP_005600272.1|,gi|545187391|ref|XP_005600270.1|,gi|545187393|ref|XP_005600271.1|,	Unigene88095_NormalA,
increased grip strength	Dync1li1	gi|338715029|ref|XP_001917552.2|,	Unigene69682_NormalA,
increased grip strength	Cyb561	gi|338711789|ref|XP_001495680.3|,	Unigene74103_NormalA,
increased grip strength	Sytl1	gi|545208417|ref|XP_005607359.1|,	Unigene73284_NormalA,
increased grip strength	Dars2	gi|194210315|ref|XP_001493136.2|,	Unigene75433_NormalA,Unigene75432_NormalA,
increased grip strength	Cd200	gi|545192627|ref|XP_005602057.1|,	Unigene70913_NormalA,
increased grip strength	Clk1	gi|149759559|ref|XP_001503656.1|,	Unigene103200_NormalA,Unigene103201_NormalA,
increased grip strength	D430041D05Rik	gi|338711966|ref|XP_001492108.3|,	,
increased grip strength	Epb4.1l5	gi|545190912|ref|XP_005601495.1|,gi|545190916|ref|XP_005601497.1|,gi|149759113|ref|XP_001492516.1|,	,
increased grip strength	Mcf2l	gi|545190636|ref|XP_005601405.1|,gi|545190634|ref|XP_005601404.1|,gi|545190640|ref|XP_005601407.1|,gi|545190638|ref|XP_005601406.1|,gi|545190626|ref|XP_005601400.1|,	Unigene63973_NormalA,Unigene70165_NormalA,
increased grip strength	Nmnat1	gi|545209161|ref|XP_005607602.1|,	,
increased grip strength	Orc4	gi|149730828|ref|XP_001487939.1|,	Unigene88846_NormalA,Unigene88843_NormalA,Unigene88847_NormalA,
increased grip strength	Rprd1b	gi|149733263|ref|XP_001502456.1|,	Unigene69791_NormalA,
increased grip strength	Slc38a10	gi|545177965|ref|XP_005597123.1|,	,
increased grip strength	Thrb	gi|545189274|ref|XP_005600954.1|,gi|545189276|ref|XP_005600955.1|,	,
increased grip strength	Gena185	,	,
increased grip strength	Dlg4	gi|545180712|ref|XP_005598034.1|,	Unigene72344_NormalA,Unigene72343_NormalA,Unigene72345_NormalA,
increased grip strength	Tcte1	gi|545198406|ref|XP_005604022.1|,	,
increased grip strength	Mettl24	gi|545177713|ref|XP_005597021.1|,	,
increased grip strength	Slc20a2	gi|194226384|ref|XP_001914844.1|,	Unigene15749_NormalA,
increased grip strength	Hsp90aa1	gi|255653030|ref|NP_001157427.1|,	Unigene70946_NormalA,
increased grip strength	Fbxo47	gi|149724505|ref|XP_001501513.1|,	Unigene191341_NormalA,Unigene2061_NormalA,Unigene150714_NormalA,
increased grip strength	Cbx5	gi|545220221|ref|XP_005611314.1|,	Unigene67834_NormalA,
increased grip strength	Elmo1	gi|149705732|ref|XP_001501313.1|,gi|545214400|ref|XP_005609361.1|,	,
increased grip strength	Casp12	gi|545221099|ref|XP_005611596.1|,	,
seizures	Sox1	gi|545229807|ref|XP_005615004.1|,	,
seizures	Alpl	gi|545208651|ref|XP_005607435.1|,	,
seizures	Cdk5r1	gi|545179521|ref|XP_005597643.1|,	,
seizures	Crebbp	gi|338713007|ref|XP_001499399.3|,	Unigene87429_NormalA,Unigene87415_NormalA,Unigene87419_NormalA,Unigene87416_NormalA,Unigene87418_NormalA,Unigene87424_NormalA,Unigene87411_NormalA,Unigene87410_NormalA,Unigene87412_NormalA,Unigene87417_NormalA,Unigene87409_NormalA,Unigene87422_NormalA,Unigene87423_NormalA,
seizures	Dst	gi|545198535|ref|XP_005604056.1|,gi|545198533|ref|XP_005604055.1|,	Unigene25589_NormalA,Unigene49185_NormalA,Unigene49184_NormalA,Unigene25590_NormalA,Unigene49186_NormalA,Unigene49183_NormalA,Unigene103923_NormalA,Unigene20122_NormalA,Unigene103924_NormalA,Unigene20121_NormalA,Unigene103925_NormalA,Unigene103922_NormalA,Unigene207459_NormalA,Unigene210730_NormalA,
seizures	Grm7	gi|545187976|ref|XP_005600466.1|,	,
seizures	Gad2	gi|149743505|ref|XP_001495185.1|,	,
seizures	Hprt	gi|545229748|ref|XP_005614569.1|,	Unigene107604_NormalA,
seizures	Sv2a	gi|149751196|ref|XP_001488634.1|,	,
seizures	Itpr1	gi|545188150|ref|XP_005600526.1|,	Unigene69394_NormalA,Unigene69392_NormalA,Unigene69395_NormalA,Unigene69393_NormalA,Unigene69396_NormalA,
seizures	Kcna1	gi|379642985|ref|NP_001243860.1|,	,
seizures	Cln6	gi|545196534|ref|XP_005603381.1|,	,
seizures	Psap	gi|545193977|ref|XP_005602506.1|,gi|545193979|ref|XP_005602507.1|,	Unigene107526_NormalA,
seizures	Glra1	gi|149726162|ref|XP_001503682.1|,gi|149726160|ref|XP_001503680.1|,	,
seizures	psrt	,	,
seizures	Adarb1	gi|545204972|ref|XP_001489941.3|,	Unigene46029_NormalA,Unigene12130_NormalA,
seizures	Tyl	,	,
seizures	Ty	,	,
seizures	Col2a1	gi|545219709|ref|XP_005611139.1|,gi|126352361|ref|NP_001075233.1|,	,
seizures	Pitpna	gi|149724154|ref|XP_001504370.1|,	,
seizures	G6pc	gi|149723748|ref|XP_001492755.1|,	,
seizures	Atox1	gi|545184502|ref|XP_005599332.1|,	Unigene107641_NormalA,
seizures	Pura	gi|545205398|ref|XP_005606396.1|,	,
seizures	Htra2	gi|149727246|ref|XP_001500096.1|,	,
seizures	Aspa	gi|149724178|ref|XP_001504772.1|,	Unigene149296_NormalA,Unigene134164_NormalA,
seizures	nur8	,	,
seizures	Atcay	gi|338726574|ref|XP_001493463.3|,	,
seizures	Slc1a3	gi|149732792|ref|XP_001499667.1|,	,
seizures	Cdkn2a	gi|545201941|ref|XP_001917601.2|,	,
seizures	Plp1	gi|149759648|ref|XP_001493073.1|,	,
seizures	Cacna2d2	gi|545189695|ref|XP_001915997.3|,	,
seizures	Ctsd	gi|149757990|ref|XP_001490885.1|,	Unigene73419_NormalA,Unigene104518_NormalA,Unigene104521_NormalA,Unigene104520_NormalA,
seizures	Kcna4	gi|545223396|ref|XP_005612389.1|,	,
seizures	Scn1b	gi|338709891|ref|XP_003362274.1|,	,
seizures	Tef	,	,
seizures	Syn2	gi|545188132|ref|XP_005600520.1|,	,
seizures	Slc37a4	gi|545221370|ref|XP_005611686.1|,	Unigene74209_NormalA,Unigene74210_NormalA,
seizures	Cers1	gi|149757279|ref|XP_001503441.1|,	Unigene129931_NormalA,Unigene40865_NormalA,
seizures	Nur37	,	,
seizures	Ap3m2	gi|149742506|ref|XP_001489399.1|,	Unigene205767_NormalA,Unigene188293_NormalA,Unigene256002_NormalA,
seizures	Del(11Cops3-Rnf112)1Jrl	,	,
seizures	Plcl1	gi|338715881|ref|XP_001500322.3|,	Unigene60235_NormalA,
seizures	Ppt1	,	,
seizures	Atrn	gi|545194253|ref|XP_005602606.1|,	,
seizures	Rai1	,	,
seizures	Col4a1	gi|545190738|ref|XP_005601437.1|,	Unigene16727_NormalA,
seizures	Slc9a1	gi|194207843|ref|XP_001500683.2|,	,
seizures	Kcnc2	gi|194226586|ref|XP_001488235.2|,	,
seizures	Tpp1	gi|545223341|ref|XP_005612371.1|,	Unigene69138_NormalA,
seizures	Qk	gi|126352434|ref|NP_001075300.1|,	Unigene88427_NormalA,
seizures	Gria2	gi|545209886|ref|XP_005607840.1|,gi|342187218|ref|NP_001172017.2|,gi|545209884|ref|XP_005607839.1|,gi|545209882|ref|XP_005607838.1|,gi|342187216|ref|NP_001172016.3|,	,
seizures	Gabbr1	gi|545198670|ref|XP_005604096.1|,	Unigene80944_NormalA,Unigene80942_NormalA,Unigene80945_NormalA,Unigene80943_NormalA,
seizures	Gan	gi|545211868|ref|XP_005608507.1|,	,
seizures	Mecp2	gi|149758807|ref|XP_001494268.1|,	,
seizures	Sod2	gi|126723239|ref|NP_001075986.1|,	Unigene41648_NormalA,
seizures	Gal	gi|338712261|ref|XP_003362683.1|,	Unigene215443_NormalA,
seizures	S1pr2	gi|545222250|ref|XP_005612006.1|,	Unigene176939_NormalA,Unigene132663_NormalA,Unigene15601_NormalA,Unigene147396_NormalA,
seizures	Scn1a	gi|338715737|ref|XP_001916728.2|,	,
seizures	Dmtf1	gi|545214015|ref|XP_005609252.1|,	Unigene87011_NormalA,
seizures	Pdgfra	gi|545212777|ref|XP_005608825.1|,	,
seizures	Htt	gi|194209359|ref|XP_001488843.2|,	Unigene103689_NormalA,Unigene103683_NormalA,Unigene103686_NormalA,Unigene103685_NormalA,Unigene103688_NormalA,
seizures	Bckdk	gi|149725729|ref|XP_001500832.1|,	,
seizures	Chrna4	gi|545227403|ref|XP_001914996.2|,	,
seizures	Cacnb4	gi|194222225|ref|XP_001491135.2|,	Unigene257579_NormalA,Unigene250162_NormalA,
seizures	Helt	gi|545205563|ref|XP_005606449.1|,	,
seizures	Tcf12	gi|545195614|ref|XP_005603083.1|,gi|545195616|ref|XP_003363549.2|,gi|149692356|ref|XP_001500644.1|,gi|338716924|ref|XP_003363548.1|,gi|545195612|ref|XP_005603082.1|,	,
seizures	Gabrb3	gi|194206378|ref|XP_001493125.2|,gi|149691051|ref|XP_001493098.1|,	,
seizures	Sumf1	gi|545187994|ref|XP_005600470.1|,gi|149728333|ref|XP_001496626.1|,	Unigene69041_NormalA,Unigene69039_NormalA,Unigene69040_NormalA,
seizures	Slc7a10	gi|194215270|ref|XP_001490167.2|,	,
seizures	Sv2b	gi|338717564|ref|XP_001499973.3|,	Unigene4745_NormalA,Unigene145861_NormalA,Unigene228002_NormalA,Unigene150476_NormalA,Unigene13454_NormalA,
seizures	Clcn3	gi|149698084|ref|XP_001499078.1|,gi|545209738|ref|XP_005607789.1|,gi|545209741|ref|XP_005607790.1|,gi|545209736|ref|XP_005607788.1|,	Unigene83447_NormalA,Unigene2920_NormalA,Unigene83448_NormalA,
seizures	Celf4	gi|149751259|ref|XP_001492746.1|,gi|545216903|ref|XP_005610185.1|,gi|545225144|ref|XP_005612989.1|,	,
seizures	Dgkd	gi|545218644|ref|XP_005610782.1|,	,
seizures	Camk2a	gi|545184563|ref|XP_005599356.1|,gi|545184559|ref|XP_005599354.1|,gi|149726734|ref|XP_001501530.1|,	,
seizures	Scn5a	gi|545188177|ref|XP_005600538.1|,gi|545188169|ref|XP_005600534.1|,gi|545188171|ref|XP_005600535.1|,	Unigene110375_NormalA,
seizures	Dscam	gi|194226263|ref|XP_001491675.2|,	,
seizures	Kcna2	gi|149708740|ref|XP_001496518.1|,	,
seizures	Cd3e	gi|338726832|ref|XP_003365386.1|,	,
seizures	Pmp22	gi|545177858|ref|XP_005597078.1|,	,
seizures	Cstb	gi|149742108|ref|XP_001491217.1|,	Unigene62916_NormalA,
seizures	Cln8	gi|338720931|ref|XP_001916832.2|,	Unigene93182_NormalA,
seizures	Trim2	gi|545209960|ref|XP_005607864.1|,gi|545209958|ref|XP_005607863.1|,	,
seizures	Snap25	gi|149733071|ref|XP_001493159.1|,	,
seizures	Npas4	gi|194218497|ref|XP_001917367.1|,	,
seizures	Stx1b	gi|545183512|ref|XP_005598996.1|,	Unigene206421_NormalA,Unigene221617_NormalA,
seizures	epf	,	,
seizures	Cacna1a	gi|545222117|ref|XP_005615289.1|,	Unigene115184_NormalA,
seizures	Neto1	gi|194214744|ref|XP_001493336.2|,	,
seizures	Prkab1	gi|255653036|ref|NP_001157430.1|,	Unigene78717_NormalA,
seizures	Gabbr2	gi|194225532|ref|XP_001495062.2|,	,
seizures	Ache	gi|194218857|ref|XP_001499001.2|,gi|545182613|ref|XP_005598707.1|,	Unigene146137_NormalA,
seizures	Otx1	gi|194220688|ref|XP_001917473.1|,	,
seizures	Arx	gi|545228757|ref|XP_005614863.1|,	,
seizures	Mir145a	,	,
seizures	Mirc32	,	,
seizures	Kcnq2	gi|545201142|ref|XP_001915331.3|,	,
seizures	Kcnq3	gi|338728469|ref|XP_001916559.2|,	,
seizures	Myo5a	gi|545196579|ref|XP_005603398.1|,	Unigene98623_NormalA,Unigene98598_NormalA,Unigene98615_NormalA,Unigene98597_NormalA,Unigene98568_NormalA,Unigene98584_NormalA,Unigene98581_NormalA,Unigene98571_NormalA,Unigene98563_NormalA,Unigene98562_NormalA,Unigene98609_NormalA,Unigene98576_NormalA,Unigene98574_NormalA,Unigene98613_NormalA,Unigene98590_NormalA,Unigene98573_NormalA,
seizures	Lppr4	gi|545217696|ref|XP_001489501.3|,	,
seizures	Lgi1	gi|545193676|ref|XP_001502450.2|,	,
seizures	C1qa	gi|545208626|ref|XP_005607427.1|,	Unigene61924_NormalA,
seizures	Il6	gi|126723700|ref|NP_001075965.1|,	Unigene220182_NormalA,Unigene240981_NormalA,
seizures	Ndufs4	gi|545199697|ref|XP_001494544.3|,	Unigene93675_NormalA,Unigene93678_NormalA,
seizures	Nrp2	gi|149755003|ref|XP_001505166.1|,gi|149755001|ref|XP_001505165.1|,gi|149754999|ref|XP_001505164.1|,gi|545191683|ref|XP_005601754.1|,gi|545191687|ref|XP_005601755.1|,	Unigene15590_NormalA,Unigene120789_NormalA,Unigene123578_NormalA,Unigene157295_NormalA,Unigene127538_NormalA,
seizures	Vcp	gi|545203147|ref|XP_005605631.1|,	,
seizures	Napb	gi|545199835|ref|XP_005604497.1|,	Unigene81530_NormalA,Unigene81531_NormalA,
seizures	Neurod1	gi|545191445|ref|XP_005601678.1|,	,
seizures	Atad1	gi|545193771|ref|XP_001503243.3|,	Unigene69797_NormalA,
seizures	Cntnap2	gi|545215061|ref|XP_005609566.1|,	Unigene43985_NormalA,
seizures	Apc2	gi|149726454|ref|XP_001504629.1|,	Unigene69881_NormalA,
seizures	Slc10a4	gi|194209176|ref|XP_001917172.1|,	,
seizures	Trpm7	gi|545201372|ref|XP_005605006.1|,	Unigene237843_NormalA,Unigene107242_NormalA,Unigene107239_NormalA,
seizures	Tinf2	gi|545196316|ref|XP_005603304.1|,gi|338717199|ref|XP_001489760.3|,	,
seizures	heco	,	,
seizures	Mir128-2	,	,
seizures	Cdkl5	gi|149744368|ref|XP_001491126.1|,	Unigene128832_NormalA,Unigene117876_NormalA,Unigene144247_NormalA,
seizures	Elfn1	gi|545182451|ref|XP_005615302.1|,	,
seizures	Scn8a	gi|338726087|ref|XP_001916036.2|,	Unigene119699_NormalA,
seizures	Cntnap4	gi|149699386|ref|XP_001501713.1|,	,
absent gastric milk in neonates	Gsc	gi|545203075|ref|XP_005614836.1|,	,
absent gastric milk in neonates	Dlx5	gi|149705535|ref|XP_001494199.1|,	,
absent gastric milk in neonates	Grin1	gi|338720402|ref|XP_001917547.2|,	,
absent gastric milk in neonates	Msx1	gi|545213486|ref|XP_005614805.1|,	,
absent gastric milk in neonates	Ntn1	gi|545180736|ref|XP_005614756.1|,	Unigene250382_NormalA,
absent gastric milk in neonates	Cdkn1c	gi|149732473|ref|XP_001499968.1|,	,
absent gastric milk in neonates	Cebpa	gi|149756168|ref|XP_001493891.1|,	Unigene110281_NormalA,Unigene44429_NormalA,Unigene114500_NormalA,Unigene114334_NormalA,
absent gastric milk in neonates	Gad1	gi|149730716|ref|XP_001498306.1|,	,
absent gastric milk in neonates	Scn2a1	gi|338715732|ref|XP_003363317.1|,	Unigene93044_NormalA,Unigene93038_NormalA,Unigene93034_NormalA,Unigene93046_NormalA,Unigene206738_NormalA,
absent gastric milk in neonates	Ascl1	gi|338721214|ref|XP_001916090.2|,	,
absent gastric milk in neonates	Gba	gi|545216659|ref|XP_001498700.3|,	Unigene78572_NormalA,Unigene78574_NormalA,
absent gastric milk in neonates	Neurl1a	gi|545194273|ref|XP_005602613.1|,	Unigene261000_NormalA,Unigene158907_NormalA,
absent gastric milk in neonates	Usf2	gi|545175324|ref|XP_005596209.1|,	,
absent gastric milk in neonates	Unc13a	gi|545203159|ref|XP_005605635.1|,	,
absent gastric milk in neonates	Alx1	gi|194226627|ref|XP_001493780.2|,	,
absent gastric milk in neonates	Runx1t1	gi|545225899|ref|XP_003365656.2|,	,
absent gastric milk in neonates	Dach1	gi|545190707|ref|XP_001496246.3|,	Unigene235672_NormalA,
absent gastric milk in neonates	Bcl11b	gi|545186664|ref|XP_005600024.1|,	Unigene78920_NormalA,Unigene78907_NormalA,Unigene78914_NormalA,Unigene78910_NormalA,Unigene78925_NormalA,Unigene78926_NormalA,Unigene78924_NormalA,Unigene78921_NormalA,Unigene78922_NormalA,Unigene78916_NormalA,Unigene103588_NormalA,Unigene78912_NormalA,
absent gastric milk in neonates	Rln1	gi|126352710|ref|NP_001075278.1|,	,
absent gastric milk in neonates	Tgfb3	gi|149737393|ref|XP_001492737.1|,	,
absent gastric milk in neonates	Tlx3	gi|194219608|ref|XP_001503176.2|,	,
absent gastric milk in neonates	Hap1	gi|545178934|ref|XP_005597462.1|,	,
absent gastric milk in neonates	Gsx2	gi|149702736|ref|XP_001493504.1|,	,
absent gastric milk in neonates	Dlg1	gi|545192329|ref|XP_005601954.1|,	Unigene620_NormalA,Unigene174606_NormalA,
absent gastric milk in neonates	Slc6a9	gi|545207869|ref|XP_005607173.1|,	,
absent gastric milk in neonates	St14	gi|545221652|ref|XP_005611775.1|,	Unigene68398_NormalA,Unigene68399_NormalA,
absent gastric milk in neonates	Mut	gi|149732256|ref|XP_001502849.1|,	Unigene69466_NormalA,
absent gastric milk in neonates	Pck1	gi|194224573|ref|XP_001489821.2|,	,
absent gastric milk in neonates	Pou4f1	gi|338713587|ref|XP_001501863.3|,	,
absent gastric milk in neonates	Cyp1a2	gi|338717778|ref|XP_001493936.2|,	,
absent gastric milk in neonates	Mnt	gi|545180682|ref|XP_005598025.1|,	Unigene81250_NormalA,
absent gastric milk in neonates	Pcca	gi|545190728|ref|XP_001493941.3|,	Unigene99137_NormalA,Unigene115574_NormalA,Unigene99138_NormalA,
absent gastric milk in neonates	Pip5k1c	gi|149736823|ref|XP_001489796.1|,gi|545216343|ref|XP_005610000.1|,	Unigene20116_NormalA,Unigene18311_NormalA,Unigene100439_NormalA,Unigene246087_NormalA,Unigene18310_NormalA,Unigene157324_NormalA,Unigene100440_NormalA,Unigene141197_NormalA,
absent gastric milk in neonates	Dmbx1	gi|149693672|ref|XP_001495012.1|,gi|149693674|ref|XP_001495032.1|,	,
absent gastric milk in neonates	Lgr5	gi|338728842|ref|XP_001495480.3|,	,
absent gastric milk in neonates	Jph1	gi|545225499|ref|XP_005614782.1|,	Unigene261737_NormalA,
absent gastric milk in neonates	Safb	gi|545220900|ref|XP_005611535.1|,	Unigene98217_NormalA,Unigene98218_NormalA,Unigene98213_NormalA,
absent gastric milk in neonates	Grid2	gi|545212338|ref|XP_001497085.4|,	,
absent gastric milk in neonates	Slc18a2	gi|194205622|ref|XP_001494594.2|,	Unigene176909_NormalA,Unigene138392_NormalA,Unigene212256_NormalA,
absent gastric milk in neonates	Klf7	gi|545191701|ref|XP_003363357.2|,	,
absent gastric milk in neonates	Krt5	gi|545220078|ref|XP_005611267.1|,	,
absent gastric milk in neonates	Fgfr3	gi|545213287|ref|XP_005608999.1|,gi|545213285|ref|XP_005608998.1|,gi|545213289|ref|XP_005609000.1|,	,
absent gastric milk in neonates	Atg5	gi|149722848|ref|XP_001503988.1|,	,
absent gastric milk in neonates	Dhcr7	gi|149758915|ref|XP_001497648.1|,	,
absent gastric milk in neonates	Crlf1	gi|545199119|ref|XP_005615006.1|,	Unigene130944_NormalA,
absent gastric milk in neonates	Snrpn	gi|545195082|ref|XP_005602904.1|,	Unigene44471_NormalA,Unigene44472_NormalA,
absent gastric milk in neonates	Unc79	gi|194225306|ref|XP_001917299.1|,	,
absent gastric milk in neonates	Psip1	gi|545201166|ref|XP_005604944.1|,gi|126722747|ref|NP_001075982.1|,	Unigene2727_NormalA,
absent gastric milk in neonates	Dmtf1	gi|545214015|ref|XP_005609252.1|,	Unigene87011_NormalA,
absent gastric milk in neonates	Gne	gi|545203265|ref|XP_005605671.1|,gi|194225493|ref|XP_001497363.2|,	Unigene89814_NormalA,Unigene89821_NormalA,Unigene89822_NormalA,Unigene89813_NormalA,Unigene89811_NormalA,Unigene89812_NormalA,Unigene89815_NormalA,Unigene89816_NormalA,Unigene89820_NormalA,Unigene89819_NormalA,Unigene89818_NormalA,Unigene89817_NormalA,
absent gastric milk in neonates	Grb2	gi|149723303|ref|XP_001495816.1|,	Unigene83636_NormalA,Unigene90210_NormalA,Unigene83639_NormalA,
absent gastric milk in neonates	Eh	,	,
absent gastric milk in neonates	Errfi1	gi|149695425|ref|XP_001495310.1|,	Unigene160670_NormalA,Unigene169871_NormalA,Unigene20758_NormalA,
absent gastric milk in neonates	Esrrg	gi|149743802|ref|XP_001489611.1|,	,
absent gastric milk in neonates	Tor1a	gi|545204508|ref|XP_003364155.2|,	,
absent gastric milk in neonates	Hoxc4	gi|194212079|ref|XP_001916880.1|,	Unigene238116_NormalA,Unigene246545_NormalA,
absent gastric milk in neonates	Gnas	gi|149734142|ref|XP_001491140.1|,gi|545201126|ref|XP_005604931.1|,	,
absent gastric milk in neonates	Grin2b	gi|545219342|ref|XP_005611008.1|,	Unigene190538_NormalA,Unigene222942_NormalA,Unigene135631_NormalA,Unigene215691_NormalA,Unigene196726_NormalA,Unigene213194_NormalA,Unigene236533_NormalA,Unigene20113_NormalA,
absent gastric milk in neonates	Syne1	gi|149744149|ref|XP_001494325.1|,	Unigene98035_NormalA,Unigene47160_NormalA,Unigene98034_NormalA,Unigene652_NormalA,Unigene125817_NormalA,Unigene98036_NormalA,Unigene98038_NormalA,Unigene22971_NormalA,Unigene47159_NormalA,Unigene98033_NormalA,Unigene198183_NormalA,Unigene98037_NormalA,
absent gastric milk in neonates	Bclaf1	gi|545177644|ref|XP_003362423.2|,	Unigene73689_NormalA,Unigene73690_NormalA,
absent gastric milk in neonates	Pkdcc	gi|545187625|ref|XP_005615251.1|,	,
absent gastric milk in neonates	Slc23a1	gi|545184804|ref|XP_001502536.3|,	,
absent gastric milk in neonates	Sh2d3c	gi|545203838|ref|XP_005605859.1|,	Unigene65054_NormalA,
absent gastric milk in neonates	Magel2	gi|545227933|ref|XP_005613939.1|,	,
absent gastric milk in neonates	Tcf7l2	gi|545193244|ref|XP_005602285.1|,	Unigene66188_NormalA,Unigene66189_NormalA,
absent gastric milk in neonates	Derl2	gi|149724205|ref|XP_001504789.1|,	,
absent gastric milk in neonates	Cers3	gi|149691037|ref|XP_001489631.1|,	,
absent gastric milk in neonates	Atf5	gi|545176093|ref|XP_005596473.1|,	Unigene124319_NormalA,Unigene77265_NormalA,
absent gastric milk in neonates	Slc27a4	gi|149738018|ref|XP_001500861.1|,	Unigene67584_NormalA,
absent gastric milk in neonates	Dhrs3	gi|149695508|ref|XP_001490779.1|,	,
absent gastric milk in neonates	Peg3	gi|338709971|ref|XP_003362290.1|,	Unigene35893_NormalA,Unigene242504_NormalA,Unigene35892_NormalA,
minimal clonic seizures	Nmf31	,	,
minimal clonic seizures	Szt2	gi|545208815|ref|XP_005607492.1|,	,
minimal clonic seizures	Scn9a	gi|149730681|ref|XP_001496473.1|,gi|338715746|ref|XP_003363321.1|,	,
maximal tonic hindlimb extension seizures	Fcgr2b	gi|545216238|ref|XP_005609957.1|,gi|545216242|ref|XP_005609959.1|,	Unigene105855_NormalA,Unigene105853_NormalA,
maximal tonic hindlimb extension seizures	Szt2	gi|545208815|ref|XP_005607492.1|,	,
maximal tonic hindlimb extension seizures	Scn1a	gi|338715737|ref|XP_001916728.2|,	,
maximal tonic hindlimb extension seizures	Akt3	gi|545210389|ref|XP_005607994.1|,gi|149749103|ref|XP_001492015.1|,	Unigene83543_NormalA,
jerky movement	Aff1	gi|545213365|ref|XP_005609025.1|,	,
jerky movement	Ppt1	,	,
jerky movement	Ppt2	gi|338718618|ref|XP_001493366.3|,gi|545197853|ref|XP_005603823.1|,	Unigene663_NormalA,
jerky movement	Hprt	gi|545229748|ref|XP_005614569.1|,	Unigene107604_NormalA,
jerky movement	Myo7a	gi|545223259|ref|XP_005612342.1|,	Unigene166401_NormalA,Unigene216100_NormalA,Unigene4378_NormalA,Unigene260085_NormalA,Unigene210393_NormalA,Unigene227497_NormalA,Unigene206688_NormalA,Unigene258274_NormalA,
jerky movement	nm3	,	,
jerky movement	Kcnj10	gi|194210550|ref|XP_001491261.2|,	Unigene40525_NormalA,Unigene40524_NormalA,
jerky movement	Oca2	gi|194206382|ref|XP_001494337.2|,	,
jerky movement	nmf356	,	,
jerky movement	rg	,	,
jerky movement	Trak1	gi|194221455|ref|XP_001497664.2|,gi|338714981|ref|XP_003363182.1|,gi|338714979|ref|XP_003363181.1|,	Unigene77508_NormalA,
jerky movement	Scn1a	gi|338715737|ref|XP_001916728.2|,	,
jerky movement	Grid2	gi|545212338|ref|XP_001497085.4|,	,
jerky movement	Dync1h1	gi|194225366|ref|XP_001491244.2|,	Unigene96317_NormalA,Unigene96319_NormalA,Unigene96321_NormalA,Unigene96320_NormalA,Unigene96318_NormalA,
jerky movement	st	,	,
jerky movement	tn	,	,
jerky movement	Nox3	gi|194227547|ref|XP_001493392.2|,	,
jerky movement	Aspa	gi|149724178|ref|XP_001504772.1|,	Unigene149296_NormalA,Unigene134164_NormalA,
jerky movement	Shsm	,	,
jerky movement	Mut810	,	,
jerky movement	Mut960	,	,
jerky movement	Kcnq1	gi|545182178|ref|XP_005598539.1|,	,
jerky movement	Ddc	gi|149704650|ref|XP_001498371.1|,	,
abnormal habituation	Psap	gi|545193977|ref|XP_005602506.1|,gi|545193979|ref|XP_005602507.1|,	Unigene107526_NormalA,
abnormal habituation	Atp1a3	gi|545175737|ref|XP_005596349.1|,	,
abnormal habituation	Thrb	gi|545189274|ref|XP_005600954.1|,gi|545189276|ref|XP_005600955.1|,	,
abnormal habituation	Taok2	gi|545183068|ref|XP_005598853.1|,	Unigene93215_NormalA,Unigene1062_NormalA,Unigene93214_NormalA,Unigene87190_NormalA,
abnormal thermal nociception	Pdyn	gi|149733149|ref|XP_001497715.1|,	,
abnormal thermal nociception	Scn10a	gi|149728754|ref|XP_001502250.1|,	,
abnormal thermal nociception	Bdkrb1	gi|545202756|ref|XP_005605489.1|,	,
abnormal thermal nociception	Slc6a4	gi|126352538|ref|NP_001075293.1|,	,
abnormal thermal nociception	Trpv1	gi|194217492|ref|XP_001504774.2|,	Unigene160639_NormalA,Unigene116856_NormalA,Unigene117270_NormalA,Unigene122212_NormalA,Unigene153014_NormalA,
abnormal thermal nociception	Nos2	gi|545177894|ref|XP_005597096.1|,	,
abnormal thermal nociception	Nr2f6	gi|545185884|ref|XP_005615111.1|,gi|338717599|ref|XP_003363656.1|,	,
abnormal thermal nociception	L1cam	gi|338729750|ref|XP_001491834.3|,	,
abnormal thermal nociception	Prokr1	gi|149727861|ref|XP_001491996.1|,	,
abnormal thermal nociception	Ager	gi|338718623|ref|XP_003363864.1|,gi|149732080|ref|XP_001493548.1|,	,
abnormal thermal nociception	Trpa1	gi|149721447|ref|XP_001493514.1|,	,
abnormal thermal nociception	Cdh8	gi|545211441|ref|XP_005608359.1|,	,
abnormal thermal nociception	Apoe	gi|545176842|ref|XP_005614820.1|,	,
abnormal thermal nociception	Ntsr1	gi|149734162|ref|XP_001493279.1|,	,
abnormal thermal nociception	F2rl1	gi|545185911|ref|XP_005599792.1|,	Unigene259006_NormalA,Unigene77507_NormalA,
abnormal pupillary reflex	Foxe3	gi|545176874|ref|XP_005596764.1|,	,
abnormal pupillary reflex	Iac	,	,
abnormal pupillary reflex	Idc	,	,
abnormal pupillary reflex	Cat4	,	,
abnormal pupillary reflex	Maf	gi|545212172|ref|XP_001916388.2|,	Unigene93520_NormalA,
abnormal pupillary reflex	Eccp	,	,
abnormal pupillary reflex	Ntrk2	gi|149755253|ref|XP_001496485.1|,gi|338719639|ref|XP_003364035.1|,gi|338719643|ref|XP_003364037.1|,	,
abnormal pupillary reflex	Pank2	gi|338718959|ref|XP_001916025.2|,	Unigene87649_NormalA,Unigene59690_NormalA,Unigene87650_NormalA,Unigene115981_NormalA,
abnormal pupillary reflex	Opn4	gi|545194761|ref|XP_005602799.1|,	,
abnormal pupillary reflex	Lhfpl2	gi|338713663|ref|XP_003362936.1|,	Unigene112360_NormalA,
head shaking	Cm	,	,
head shaking	Espn	gi|545209402|ref|XP_005607684.1|,	Unigene188637_NormalA,
head shaking	Zeb1	gi|545207429|ref|XP_005607039.1|,	,
head shaking	Atf2	gi|545191366|ref|XP_005601654.1|,gi|545191368|ref|XP_005601655.1|,	Unigene86238_NormalA,Unigene86239_NormalA,
head shaking	cir	,	,
head shaking	Ttpa	gi|545225796|ref|XP_005613214.1|,	,
head shaking	Celsr1	gi|545206903|ref|XP_005615228.1|,	Unigene175657_NormalA,Unigene26762_NormalA,
head shaking	Myo7a	gi|545223259|ref|XP_005612342.1|,	Unigene166401_NormalA,Unigene216100_NormalA,Unigene4378_NormalA,Unigene260085_NormalA,Unigene210393_NormalA,Unigene227497_NormalA,Unigene206688_NormalA,Unigene258274_NormalA,
head shaking	Lhfpl5	gi|545198068|ref|XP_001494667.3|,	,
head shaking	Fign	gi|545191218|ref|XP_003363315.2|,	,
head shaking	Cacng2	gi|545206677|ref|XP_005606794.1|,gi|149757224|ref|XP_001501251.1|,	,
head shaking	Otx1	gi|194220688|ref|XP_001917473.1|,	,
head shaking	Ush1g	gi|545178281|ref|XP_005597236.1|,	,
head shaking	Jag1	gi|545200703|ref|XP_005604781.1|,	Unigene114013_NormalA,
head shaking	Pou3f4	gi|380503872|ref|NP_001244113.1|,	,
head shaking	Chd7	gi|545225651|ref|XP_005613158.1|,gi|545225649|ref|XP_005613157.1|,	Unigene83729_NormalA,Unigene83731_NormalA,Unigene83744_NormalA,Unigene83736_NormalA,Unigene83743_NormalA,
head shaking	nmf370	,	,
head shaking	cosa	,	,
head shaking	Psap	gi|545193977|ref|XP_005602506.1|,gi|545193979|ref|XP_005602507.1|,	Unigene107526_NormalA,
head shaking	Cdh23	gi|338716849|ref|XP_001917733.2|,	Unigene85184_NormalA,Unigene71085_NormalA,Unigene156988_NormalA,Unigene155981_NormalA,Unigene259869_NormalA,Unigene27817_NormalA,Unigene27818_NormalA,Unigene256212_NormalA,
head shaking	Vangl2	gi|545217159|ref|XP_005610276.1|,	,
head shaking	Myo6	gi|545177129|ref|XP_005596854.1|,gi|545177131|ref|XP_005596855.1|,gi|545177127|ref|XP_001503658.2|,	Unigene38657_NormalA,Unigene53159_NormalA,Unigene153236_NormalA,Unigene53160_NormalA,Unigene53161_NormalA,Unigene122284_NormalA,
head shaking	nv	,	,
head shaking	Tmie	gi|194221395|ref|XP_001495843.2|,	,
head shaking	Six1	gi|545202111|ref|XP_005605273.1|,	,
head shaking	us	,	,
head shaking	Gena160	,	,
head shaking	Gena228	,	,
abnormal nociception after inflammation	Trpv1	gi|194217492|ref|XP_001504774.2|,	Unigene160639_NormalA,Unigene116856_NormalA,Unigene117270_NormalA,Unigene122212_NormalA,Unigene153014_NormalA,
abnormal nociception after inflammation	Prkar1b	gi|545178462|ref|XP_001499318.2|,	Unigene38654_NormalA,Unigene32345_NormalA,Unigene68512_NormalA,
abnormal nociception after inflammation	Prkcg	gi|149757056|ref|XP_001493745.1|,	Unigene45922_NormalA,
abnormal nociception after inflammation	Glra3	gi|545209699|ref|XP_001498366.2|,	,
abnormal nociception after inflammation	Cckbr	gi|194213713|ref|XP_001504633.2|,	,
abnormal nociception after inflammation	Nr2f6	gi|545185884|ref|XP_005615111.1|,gi|338717599|ref|XP_003363656.1|,	,
abnormal nociception after inflammation	Gria1	gi|149726156|ref|XP_001503668.1|,gi|149726158|ref|XP_001503669.1|,	,
abnormal nociception after inflammation	Gria2	gi|545209886|ref|XP_005607840.1|,gi|342187218|ref|NP_001172017.2|,gi|545209884|ref|XP_005607839.1|,gi|545209882|ref|XP_005607838.1|,gi|342187216|ref|NP_001172016.3|,	,
abnormal nociception after inflammation	Ptger1	gi|545217266|ref|XP_005610313.1|,	Unigene60697_NormalA,Unigene115172_NormalA,Unigene41480_NormalA,
abnormal nociception after inflammation	Scn11a	gi|338714767|ref|XP_001916634.2|,	,
abnormal nociception after inflammation	Hmox2	gi|149750956|ref|XP_001502380.1|,	Unigene74993_NormalA,
abnormal nociception after inflammation	Prokr1	gi|149727861|ref|XP_001491996.1|,	,
abnormal nociception after inflammation	Kcnd2	gi|149705796|ref|XP_001502049.1|,	,
abnormal nociception after inflammation	Trpm8	gi|149711231|ref|XP_001499536.1|,	,
abnormal nociception after inflammation	Csrp2	gi|149742867|ref|XP_001489207.1|,	Unigene220451_NormalA,Unigene12138_NormalA,Unigene211768_NormalA,
abnormal nociception after inflammation	Ptprz1	gi|545214484|ref|XP_005609388.1|,	,
abnormal nociception after inflammation	Tacr1	gi|149727242|ref|XP_001499730.1|,	,
abnormal nociception after inflammation	Mrgprd	gi|545182158|ref|XP_005598531.1|,	,
abnormal nociception after inflammation	Kcnip3	gi|545193426|ref|XP_001499459.2|,gi|545187544|ref|XP_005600321.1|,gi|194209262|ref|XP_001917690.1|,gi|545213018|ref|XP_003364778.2|,	,
abnormal nociception after inflammation	Mmp24	gi|545200320|ref|XP_005604654.1|,	,
abnormal nociception after inflammation	Ptgs2	gi|545215773|ref|XP_005609806.1|,	Unigene89487_NormalA,
abnormal nociception after inflammation	Ptgs1	gi|255653072|ref|NP_001157448.1|,	Unigene186010_NormalA,Unigene146145_NormalA,
abnormal nociception after inflammation	Esr1	gi|126352536|ref|NP_001075241.1|,	,
abnormal nociception after inflammation	Esr2	gi|545202158|ref|XP_001915554.3|,	,
abnormal nociception after inflammation	Cacna2d3	gi|545189688|ref|XP_005601087.1|,	,
abnormal nociception after inflammation	Dlg4	gi|545180712|ref|XP_005598034.1|,	Unigene72344_NormalA,Unigene72343_NormalA,Unigene72345_NormalA,
abnormal nociception after inflammation	Adora3	gi|545217462|ref|XP_005610385.1|,	Unigene113661_NormalA,
abnormal nociception after inflammation	Hoxd1	gi|545191805|ref|XP_005614797.1|,	,
abnormal nociception after inflammation	Trpv4	gi|338727451|ref|XP_001916029.2|,	,
abnormal nociception after inflammation	Trpm3	gi|545201403|ref|XP_005605019.1|,gi|545201401|ref|XP_005605018.1|,gi|149736813|ref|XP_001488627.1|,gi|545201408|ref|XP_005605021.1|,gi|545201405|ref|XP_005605020.1|,gi|545201410|ref|XP_005605022.1|,	,
abnormal nociception after inflammation	Frmpd4	gi|545228733|ref|XP_005614219.1|,	,
abnormal nociception after inflammation	Grm5	gi|545222358|ref|XP_005612035.1|,	Unigene222839_NormalA,
abnormal nociception after inflammation	Homer1	gi|545185487|ref|XP_005599657.1|,gi|545185484|ref|XP_005599656.1|,gi|149726525|ref|XP_001504698.1|,	Unigene176324_NormalA,
abnormal nociception after inflammation	Lpar5	gi|545219580|ref|XP_005611087.1|,	Unigene44695_NormalA,
abnormal nociception after inflammation	Ntrk1	gi|338725189|ref|XP_001495501.3|,	,
abnormal nociception after inflammation	Aldh2	gi|545224185|ref|XP_005612652.1|,	,
abnormal chemical nociception	Oprl1	gi|149734178|ref|XP_001495535.1|,	,
abnormal chemical nociception	Tacr1	gi|149727242|ref|XP_001499730.1|,	,
abnormal chemical nociception	P2rx3	,	,
abnormal chemical nociception	Gt(ROSA)26Sor	,	,
abnormal chemical nociception	Bhlhe22	gi|545205102|ref|XP_005615187.1|,	,
abnormal mechanical nociception	Scn10a	gi|149728754|ref|XP_001502250.1|,	,
abnormal mechanical nociception	Asic3	gi|307548842|ref|NP_001182565.1|,gi|545215087|ref|XP_005609574.1|,	,
abnormal mechanical nociception	Bdkrb1	gi|545202756|ref|XP_005605489.1|,	,
abnormal mechanical nociception	Trpv4	gi|338727451|ref|XP_001916029.2|,	,
abnormal mechanical nociception	Gabrr1	gi|545177225|ref|XP_005596882.1|,gi|545177223|ref|XP_005596881.1|,	,
abnormal mechanical nociception	Mmp24	gi|545200320|ref|XP_005604654.1|,	,
abnormal mechanical nociception	tmgc38	,	,
abnormal mechanical nociception	Il6	gi|126723700|ref|NP_001075965.1|,	Unigene220182_NormalA,Unigene240981_NormalA,
abnormal mechanical nociception	Hdc	gi|194206665|ref|XP_001499698.2|,	,
abnormal mechanical nociception	Pnoc	gi|149746467|ref|XP_001493170.1|,	,
abnormal mechanical nociception	Oprl1	gi|149734178|ref|XP_001495535.1|,	,
abnormal mechanical nociception	Prlhr	gi|149690042|ref|XP_001494232.1|,	,
abnormal mechanical nociception	Trpa1	gi|149721447|ref|XP_001493514.1|,	,
abnormal mechanical nociception	Stoml3	gi|194221843|ref|XP_001496695.2|,	,
abnormal mechanical nociception	Csrp2	gi|149742867|ref|XP_001489207.1|,	Unigene220451_NormalA,Unigene12138_NormalA,Unigene211768_NormalA,
abnormal mechanical nociception	Trpv1	gi|194217492|ref|XP_001504774.2|,	Unigene160639_NormalA,Unigene116856_NormalA,Unigene117270_NormalA,Unigene122212_NormalA,Unigene153014_NormalA,
abnormal mechanical nociception	Scn11a	gi|338714767|ref|XP_001916634.2|,	,
abnormal mechanical nociception	Pstpip2	gi|545224960|ref|XP_005612927.1|,	Unigene102735_NormalA,
abnormal mechanical nociception	Usp14	gi|338727857|ref|XP_001492900.3|,gi|338727859|ref|XP_003365559.1|,	Unigene102243_NormalA,
hyperresponsive to tactile stimuli	Tlr2	gi|126352393|ref|NP_001075265.1|,	,
hyperresponsive to tactile stimuli	Asic3	gi|307548842|ref|NP_001182565.1|,gi|545215087|ref|XP_005609574.1|,	,
hyperresponsive to tactile stimuli	Gabrr1	gi|545177225|ref|XP_005596882.1|,gi|545177223|ref|XP_005596881.1|,	,
hyperresponsive to tactile stimuli	Gabbr1	gi|545198670|ref|XP_005604096.1|,	Unigene80944_NormalA,Unigene80942_NormalA,Unigene80945_NormalA,Unigene80943_NormalA,
hyperresponsive to tactile stimuli	Gabbr2	gi|194225532|ref|XP_001495062.2|,	,
hyperresponsive to tactile stimuli	Kcnd2	gi|149705796|ref|XP_001502049.1|,	,
hyperresponsive to tactile stimuli	Ptprg	gi|194221174|ref|XP_001490322.2|,	,
hyperresponsive to tactile stimuli	Pitx3	gi|545193393|ref|XP_005602331.1|,gi|149689716|ref|XP_001499185.1|,	Unigene16099_NormalA,Unigene151498_NormalA,
hyperresponsive to tactile stimuli	sps	,	,
hyperresponsive to tactile stimuli	Cd274	gi|149736853|ref|XP_001492892.1|,	,
hyperresponsive to tactile stimuli	Smn1	gi|545185929|ref|XP_005599797.1|,	,
abnormal maternal behavior	Prlr	gi|149732798|ref|XP_001500154.1|,	Unigene250027_NormalA,Unigene182848_NormalA,Unigene220051_NormalA,
abnormal maternal behavior	Per2	gi|545218866|ref|XP_001496917.2|,	Unigene146232_NormalA,Unigene218279_NormalA,Unigene22160_NormalA,Unigene131979_NormalA,Unigene176181_NormalA,Unigene202975_NormalA,Unigene22159_NormalA,Unigene136443_NormalA,
abnormal maternal behavior	Nos1	gi|545224116|ref|XP_001915005.3|,	,
abnormal maternal behavior	pn	,	,
abnormal maternal behavior	Dock7	gi|545218206|ref|XP_005610629.1|,	,
abnormal maternal behavior	hubb	,	,
abnormal maternal behavior	Cux1	gi|545182680|ref|XP_005598726.1|,	Unigene70556_NormalA,Unigene70554_NormalA,
abnormal maternal behavior	Aplnr	gi|545181154|ref|XP_005598190.1|,	,
abnormal maternal behavior	Dscam	gi|194226263|ref|XP_001491675.2|,	,
abnormal maternal behavior	Plin2	gi|545201585|ref|XP_001917546.3|,	,
abnormal maternal behavior	Kalrn	gi|545192910|ref|XP_005602167.1|,gi|545199733|ref|XP_005604458.1|,gi|545192908|ref|XP_005602166.1|,	Unigene70518_NormalA,Unigene84551_NormalA,
abnormal maternal behavior	Gng8	gi|545175911|ref|XP_003362327.2|,	,
increased food intake	Tub	gi|194213817|ref|XP_001918174.1|,	,
increased food intake	Nos2	gi|545177894|ref|XP_005597096.1|,	,
increased food intake	Myo7a	gi|545223259|ref|XP_005612342.1|,	Unigene166401_NormalA,Unigene216100_NormalA,Unigene4378_NormalA,Unigene260085_NormalA,Unigene210393_NormalA,Unigene227497_NormalA,Unigene206688_NormalA,Unigene258274_NormalA,
increased food intake	Lipa	gi|194205884|ref|XP_001503012.2|,	Unigene277_NormalA,
increased food intake	Cav1	gi|166706840|ref|NP_001107615.1|,	,
increased food intake	Lipe	gi|545176791|ref|XP_005596734.1|,	Unigene81634_NormalA,Unigene81635_NormalA,Unigene81633_NormalA,
increased food intake	Unc5c	gi|545212303|ref|XP_005608660.1|,gi|149701735|ref|XP_001497590.1|,	,
increased food intake	Osmr	gi|545199442|ref|XP_005604356.1|,gi|545199449|ref|XP_005604359.1|,gi|149732929|ref|XP_001497043.1|,	,
increased food intake	Pomc	gi|338714105|ref|XP_003363005.1|,	Unigene52552_NormalA,
increased food intake	Cyb5r4	gi|545177181|ref|XP_005596870.1|,gi|194216228|ref|XP_001499963.2|,	Unigene97258_NormalA,Unigene97259_NormalA,
increased food intake	Fxyd4	gi|338717732|ref|XP_003363692.1|,	,
increased food intake	Gfra2	gi|194208207|ref|XP_001914696.1|,	,
increased food intake	Alms1	gi|545186439|ref|XP_005599961.1|,	Unigene66581_NormalA,Unigene81606_NormalA,Unigene98953_NormalA,Unigene81604_NormalA,Unigene81605_NormalA,Unigene66580_NormalA,Unigene66582_NormalA,
increased food intake	Mchr1	gi|338721313|ref|XP_003364349.1|,	,
increased food intake	Drd2	gi|149716516|ref|XP_001502050.1|,gi|545221210|ref|XP_005611631.1|,	,
increased food intake	Lep	gi|255653078|ref|NP_001157452.1|,	,
increased food intake	Folh1	gi|149719573|ref|XP_001489067.1|,gi|338726959|ref|XP_003365407.1|,	,
increased food intake	Gdf15	gi|304434706|ref|NP_001182087.1|,	,
increased food intake	Agrp	gi|149699682|ref|XP_001497739.1|,	,
increased food intake	Apoa4	gi|149716543|ref|XP_001502503.1|,	Unigene103615_NormalA,Unigene11571_NormalA,Unigene103614_NormalA,Unigene103624_NormalA,Unigene103612_NormalA,
increased food intake	Tlr2	gi|126352393|ref|NP_001075265.1|,	,
increased food intake	Umod	gi|149725945|ref|XP_001488229.1|,	,
increased food intake	Adipor2	gi|545218897|ref|XP_005610868.1|,	Unigene43051_NormalA,
increased food intake	Mstn	gi|126352493|ref|NP_001075286.1|,	,
increased food intake	C5ar2	gi|545175927|ref|XP_005596414.1|,	Unigene81068_NormalA,
increased food intake	Apoe	gi|545176842|ref|XP_005614820.1|,	,
increased food intake	Hrh1	gi|126352578|ref|NP_001075388.1|,	Unigene122471_NormalA,
increased food intake	Bbs1	gi|338712234|ref|XP_003362678.1|,	,
increased food intake	Arid5b	gi|545193834|ref|XP_005602457.1|,gi|149690269|ref|XP_001503550.1|,	,
increased food intake	Bcat2	gi|545175999|ref|XP_005596439.1|,gi|545176005|ref|XP_005596442.1|,gi|149757848|ref|XP_001489428.1|,	Unigene67765_NormalA,
increased food intake	a	,	,
increased food intake	Lepr	gi|149709757|ref|XP_001500430.1|,	,
increased food intake	Brs3	gi|149755731|ref|XP_001490184.1|,	,
increased food intake	Ghr	gi|545199416|ref|XP_001498706.3|,gi|545199414|ref|XP_005604349.1|,	,
increased food intake	Mboat4	gi|194226467|ref|XP_001494222.2|,	,
increased food intake	Ace	gi|338711376|ref|XP_001495639.3|,	,
increased food intake	Apoc3	,	,
increased food intake	Cebpa	gi|149756168|ref|XP_001493891.1|,	Unigene110281_NormalA,Unigene44429_NormalA,Unigene114500_NormalA,Unigene114334_NormalA,
increased food intake	Gpr50	gi|338729723|ref|XP_001499309.3|,	,
increased food intake	Cidec	gi|545187906|ref|XP_005600439.1|,	,
increased food intake	Ffar1	gi|545176699|ref|XP_005596699.1|,	Unigene86327_NormalA,Unigene109068_NormalA,
increased food intake	Ncor1	gi|545180248|ref|XP_005597864.1|,	Unigene93530_NormalA,
increased food intake	Prlh	,	,
increased food intake	Ssfa2	gi|194222370|ref|XP_001501324.2|,	Unigene88649_NormalA,Unigene88652_NormalA,Unigene88651_NormalA,Unigene88656_NormalA,Unigene88654_NormalA,Unigene88655_NormalA,Unigene88650_NormalA,Unigene88653_NormalA,
increased food intake	Agpat2	gi|545204539|ref|XP_005606106.1|,	Unigene39262_NormalA,
increased food intake	Plin1	gi|545194910|ref|XP_005602845.1|,	,
increased food intake	Figf	gi|149744265|ref|XP_001490042.1|,	,
increased food intake	Tnks	gi|194226473|ref|XP_001496028.2|,	Unigene77910_NormalA,
increased food intake	Hif1an	gi|149690139|ref|XP_001500316.1|,	,
increased food intake	Cckbr	gi|194213713|ref|XP_001504633.2|,	,
increased food intake	Htr2c	gi|149745036|ref|XP_001488562.1|,	,
increased food intake	Rai1	,	,
increased food intake	Gt(ROSA)26Sor	,	,
increased food intake	Slc5a2	gi|194218985|ref|XP_001495531.2|,	,
increased food intake	Slc25a25	gi|545203874|ref|XP_005605870.1|,gi|338720558|ref|XP_003364194.1|,gi|338720556|ref|XP_001917469.2|,	Unigene87557_NormalA,Unigene51131_NormalA,Unigene16196_NormalA,
increased food intake	Sirt7	gi|545180389|ref|XP_005614859.1|,	,
increased food intake	Zeb1	gi|545207429|ref|XP_005607039.1|,	,
increased food intake	Sirt1	gi|545194336|ref|XP_001502600.4|,	Unigene87299_NormalA,Unigene87297_NormalA,Unigene87298_NormalA,Unigene87301_NormalA,
increased food intake	Cdo1	gi|338713635|ref|XP_003362930.1|,	,
increased food intake	Gnas	gi|149734142|ref|XP_001491140.1|,gi|545201126|ref|XP_005604931.1|,	,
increased food intake	Acot11	gi|194207421|ref|XP_001492761.2|,	Unigene141929_NormalA,
increased food intake	Csf2	gi|126352688|ref|NP_001075351.1|,	,
increased food intake	Ccdc80	gi|194222852|ref|XP_001503031.2|,	Unigene259000_NormalA,
increased food intake	Gpr26	gi|194205566|ref|XP_001490997.2|,	,
increased food intake	Leprot	gi|545218047|ref|XP_005610576.1|,	,
increased food intake	Fto	gi|545211315|ref|XP_005608321.1|,	Unigene90845_NormalA,
increased food intake	Ins2	gi|194218592|ref|XP_001496855.2|,	,
increased food intake	Bscl2	gi|545181488|ref|XP_005598308.1|,gi|545181482|ref|XP_005598305.1|,	Unigene83458_NormalA,Unigene83457_NormalA,
increased food intake	Nr1h4	gi|545206079|ref|XP_005606600.1|,gi|545206081|ref|XP_005606601.1|,gi|338721201|ref|XP_001496549.3|,gi|338721199|ref|XP_003364330.1|,	,
increased food intake	Mrap2	gi|149722768|ref|XP_001503741.1|,	,
increased food intake	Sqstm1	gi|545184178|ref|XP_005599230.1|,	Unigene73162_NormalA,Unigene73163_NormalA,
increased food intake	Becn2	gi|194227258|ref|XP_001914853.1|,	,
increased food intake	Ccdc7	,	,
increased food intake	Tgfb1	gi|545175153|ref|XP_005596143.1|,	,
increased food intake	Bbip1	gi|338716572|ref|XP_003363470.1|,	,
increased food intake	Hsd11b1	gi|149708648|ref|XP_001490225.1|,	Unigene253176_NormalA,
increased food intake	Sap130	gi|149756507|ref|XP_001504982.1|,gi|338715709|ref|XP_003363312.1|,	Unigene70360_NormalA,Unigene70361_NormalA,
increased food intake	Npy6r	gi|545185810|ref|XP_005599765.1|,	,
absent startle reflex	Slc12a2	gi|545185065|ref|XP_005599514.1|,	Unigene68890_NormalA,
absent startle reflex	Kcne1	gi|149742385|ref|XP_001494117.1|,	,
absent startle reflex	Pcdh15	gi|338716526|ref|XP_001501880.3|,	,
absent startle reflex	Abl2	gi|545215656|ref|XP_005609763.1|,gi|149707926|ref|XP_001498998.1|,gi|545215654|ref|XP_005609762.1|,	Unigene101412_NormalA,Unigene101420_NormalA,Unigene101429_NormalA,Unigene101436_NormalA,Unigene101424_NormalA,Unigene101422_NormalA,Unigene101428_NormalA,Unigene101423_NormalA,Unigene101432_NormalA,Unigene101433_NormalA,Unigene101414_NormalA,Unigene101411_NormalA,Unigene101434_NormalA,Unigene101425_NormalA,Unigene101419_NormalA,Unigene101416_NormalA,Unigene101415_NormalA,Unigene101430_NormalA,Uni…
absent startle reflex	Scarb2	gi|149701664|ref|XP_001491282.1|,	,
absent startle reflex	cir	,	,
absent startle reflex	Kcnj10	gi|194210550|ref|XP_001491261.2|,	Unigene40525_NormalA,Unigene40524_NormalA,
absent startle reflex	nmf318	,	,
absent startle reflex	Fzd4	gi|149719245|ref|XP_001489854.1|,	,
absent startle reflex	Fos	gi|149737389|ref|XP_001492022.1|,	Unigene65052_NormalA,
absent startle reflex	cosa	,	,
absent startle reflex	S1pr2	gi|545222250|ref|XP_005612006.1|,	Unigene176939_NormalA,Unigene132663_NormalA,Unigene15601_NormalA,Unigene147396_NormalA,
absent startle reflex	Gfi1	gi|338725241|ref|XP_003365103.1|,	Unigene61053_NormalA,
absent startle reflex	Otog	gi|338727384|ref|XP_003365478.1|,	,
absent startle reflex	Grxcr1	gi|545213448|ref|XP_001496595.2|,	,
absent startle reflex	Slc17a8	gi|545206075|ref|XP_001496458.3|,	,
absent startle reflex	Rgsc95	,	,
absent startle reflex	Rgsc225	,	,
absent startle reflex	Tomt	gi|126352448|ref|NP_001075303.1|,	,
absent startle reflex	Rgsc670	,	,
absent startle reflex	Rgsc788	,	,
absent startle reflex	Rgsc114	,	,
absent startle reflex	Rgsc190	,	,
absent startle reflex	Rgsc252	,	,
absent startle reflex	Rgsc376	,	,
absent startle reflex	Rgsc469	,	,
absent startle reflex	Rgsc513	,	,
absent startle reflex	Rgsc558	,	,
absent startle reflex	Rgsc639	,	,
absent startle reflex	Rgsc785	,	,
absent startle reflex	Rgsc850	,	,
absent startle reflex	Rgsc852	,	,
absent startle reflex	Rgsc901	,	,
absent startle reflex	Rgsc920	,	,
absent startle reflex	Rgsc1015	,	,
absent startle reflex	Rgsc1547	,	,
absent startle reflex	Ntng2	gi|545204523|ref|XP_005614766.1|,	,
absent startle reflex	Lrrc4	gi|149705846|ref|XP_001502654.1|,	,
absent startle reflex	Cldn9	gi|545227767|ref|XP_005613874.1|,	,
absent startle reflex	Casp3	gi|255653042|ref|NP_001157433.1|,	,
absent startle reflex	Cdh23	gi|338716849|ref|XP_001917733.2|,	Unigene85184_NormalA,Unigene71085_NormalA,Unigene156988_NormalA,Unigene155981_NormalA,Unigene259869_NormalA,Unigene27817_NormalA,Unigene27818_NormalA,Unigene256212_NormalA,
absent startle reflex	Myo7a	gi|545223259|ref|XP_005612342.1|,	Unigene166401_NormalA,Unigene216100_NormalA,Unigene4378_NormalA,Unigene260085_NormalA,Unigene210393_NormalA,Unigene227497_NormalA,Unigene206688_NormalA,Unigene258274_NormalA,
absent startle reflex	rda	,	,
absent startle reflex	Elmod1	gi|545221852|ref|XP_001499410.3|,	,
absent startle reflex	Abhd12	gi|545199787|ref|XP_005604479.1|,gi|545199785|ref|XP_005604478.1|,	,
absent pinna reflex	Slc12a2	gi|545185065|ref|XP_005599514.1|,	Unigene68890_NormalA,
absent pinna reflex	Myo6	gi|545177129|ref|XP_005596854.1|,gi|545177131|ref|XP_005596855.1|,gi|545177127|ref|XP_001503658.2|,	Unigene38657_NormalA,Unigene53159_NormalA,Unigene153236_NormalA,Unigene53160_NormalA,Unigene53161_NormalA,Unigene122284_NormalA,
absent pinna reflex	Kcne1	gi|149742385|ref|XP_001494117.1|,	,
absent pinna reflex	Cacna1d	gi|194221212|ref|XP_001915837.1|,	,
absent pinna reflex	Slc26a4	gi|545213665|ref|XP_005609131.1|,	Unigene229234_NormalA,
absent pinna reflex	Myo7a	gi|545223259|ref|XP_005612342.1|,	Unigene166401_NormalA,Unigene216100_NormalA,Unigene4378_NormalA,Unigene260085_NormalA,Unigene210393_NormalA,Unigene227497_NormalA,Unigene206688_NormalA,Unigene258274_NormalA,
absent pinna reflex	Rdx	gi|338726795|ref|XP_003365379.1|,	Unigene85302_NormalA,
absent pinna reflex	Ptprq	gi|338721345|ref|XP_001492919.3|,	,
absent pinna reflex	Foxi1	gi|545185745|ref|XP_005599747.1|,	,
absent pinna reflex	Casp3	gi|255653042|ref|NP_001157433.1|,	,
absent pinna reflex	Slc12a7	gi|545199628|ref|XP_005604421.1|,gi|545199626|ref|XP_005604420.1|,gi|545199632|ref|XP_005604423.1|,	Unigene74693_NormalA,Unigene74697_NormalA,Unigene74694_NormalA,Unigene74700_NormalA,Unigene74695_NormalA,Unigene74699_NormalA,Unigene74696_NormalA,Unigene74698_NormalA,Unigene74701_NormalA,
absent pinna reflex	Gjb6	gi|545189869|ref|XP_005601141.1|,	,
absent pinna reflex	Kcnj10	gi|194210550|ref|XP_001491261.2|,	Unigene40525_NormalA,Unigene40524_NormalA,
absent pinna reflex	Emx2	gi|545194244|ref|XP_005602604.1|,	,
absent pinna reflex	Mitf	gi|545187710|ref|XP_005600374.1|,gi|545187712|ref|XP_005600375.1|,gi|545187714|ref|XP_005600376.1|,gi|255522885|ref|NP_001157346.1|,	,
absent pinna reflex	hb	,	,
absent pinna reflex	Tfap2a	gi|149731948|ref|XP_001491137.1|,gi|338718015|ref|XP_003363741.1|,	,
absent pinna reflex	Kcnq1	gi|545182178|ref|XP_005598539.1|,	,
absent pinna reflex	compas	,	,
absent pinna reflex	Fbxo11	gi|545186744|ref|XP_005600050.1|,gi|545186746|ref|XP_001498321.4|,	Unigene96555_NormalA,Unigene96556_NormalA,
absent pinna reflex	Mkks	gi|149733428|ref|XP_001493111.1|,	Unigene77547_NormalA,Unigene77546_NormalA,
absent pinna reflex	Fgf3	gi|545182162|ref|XP_005614923.1|,	,
absent pinna reflex	Otog	gi|338727384|ref|XP_003365478.1|,	,
absent pinna reflex	Pou4f3	gi|338713587|ref|XP_001501863.3|,	,
absent pinna reflex	Gfi1	gi|338725241|ref|XP_003365103.1|,	Unigene61053_NormalA,
absent pinna reflex	Sall4	gi|338719396|ref|XP_001914775.2|,	Unigene233308_NormalA,
absent pinna reflex	Ush1c	gi|545223001|ref|XP_005612258.1|,	Unigene155260_NormalA,Unigene180743_NormalA,Unigene157738_NormalA,
absent pinna reflex	Cdh23	gi|338716849|ref|XP_001917733.2|,	Unigene85184_NormalA,Unigene71085_NormalA,Unigene156988_NormalA,Unigene155981_NormalA,Unigene259869_NormalA,Unigene27817_NormalA,Unigene27818_NormalA,Unigene256212_NormalA,
absent pinna reflex	Sun1	gi|545182395|ref|XP_005598624.1|,gi|545182397|ref|XP_005598625.1|,gi|545182393|ref|XP_005598623.1|,gi|338712516|ref|XP_003362724.1|,	Unigene102459_NormalA,Unigene102455_NormalA,Unigene102460_NormalA,
absent pinna reflex	Otof	gi|545187201|ref|XP_005600209.1|,	,
absent pinna reflex	Rgsc95	,	,
absent pinna reflex	Rgsc225	,	,
absent pinna reflex	Six1	gi|545202111|ref|XP_005605273.1|,	,
absent pinna reflex	Mir96	,	,
absent pinna reflex	Atp2b2	gi|545187722|ref|XP_005600380.1|,gi|545187726|ref|XP_005600382.1|,gi|545187728|ref|XP_005600383.1|,gi|545187724|ref|XP_005600381.1|,	,
absent pinna reflex	Scn8a	gi|338726087|ref|XP_001916036.2|,	Unigene119699_NormalA,
absent pinna reflex	Atp6v0a4	gi|545214816|ref|XP_001499338.3|,	,
absent pinna reflex	Whrn	gi|545204430|ref|XP_005606074.1|,gi|545203652|ref|XP_005605799.1|,	Unigene246998_NormalA,
absent pinna reflex	Tmc1	gi|545201899|ref|XP_005605193.1|,	,
absent pinna reflex	Mysm1	gi|545207537|ref|XP_005607075.1|,	Unigene98662_NormalA,Unigene98654_NormalA,Unigene98658_NormalA,Unigene98661_NormalA,Unigene98657_NormalA,Unigene98660_NormalA,
absent pinna reflex	Mcph1	gi|545205661|ref|XP_005606482.1|,gi|338721030|ref|XP_001495124.3|,	,
absent pinna reflex	Slc25a21	gi|338717916|ref|XP_001492065.3|,	,
absent pinna reflex	Spns2	gi|194217514|ref|XP_001918144.1|,	,
absent pinna reflex	Espn	gi|545209402|ref|XP_005607684.1|,	Unigene188637_NormalA,
absent pinna reflex	Myo15	gi|545180765|ref|XP_005598053.1|,	Unigene75275_NormalA,Unigene75272_NormalA,Unigene221445_NormalA,Unigene75274_NormalA,
absent pinna reflex	Lmx1a	gi|149755774|ref|XP_001493379.1|,	,
absent pinna reflex	Gena160	,	,
absent pinna reflex	Ildr1	gi|545192448|ref|XP_001916877.3|,	,
absent pinna reflex	Isl1	gi|194223906|ref|XP_001916580.1|,	,
absent pinna reflex	Tram2	gi|194223600|ref|XP_001499056.2|,	,
absent pinna reflex	Klc2	gi|545182125|ref|XP_005598519.1|,	Unigene15612_NormalA,Unigene199283_NormalA,
abnormal spike wave discharge	Cacna1g	gi|545180589|ref|XP_005597996.1|,	,
abnormal spike wave discharge	Ap3d1	gi|545221720|ref|XP_005611803.1|,	Unigene103711_NormalA,
abnormal spike wave discharge	Cacna2d2	gi|545189695|ref|XP_001915997.3|,	,
abnormal spike wave discharge	Cacna1a	gi|545222117|ref|XP_005615289.1|,	Unigene115184_NormalA,
abnormal spike wave discharge	Scn8a	gi|338726087|ref|XP_001916036.2|,	Unigene119699_NormalA,
abnormal spike wave discharge	Scn1a	gi|338715737|ref|XP_001916728.2|,	,
abnormal spike wave discharge	Hcn2	gi|194223911|ref|XP_001916769.1|,	,
abnormal spike wave discharge	Ube3a	gi|338717718|ref|XP_001917206.2|,	Unigene103543_NormalA,Unigene103542_NormalA,
abnormal spike wave discharge	Atp1a3	gi|545175737|ref|XP_005596349.1|,	,
abnormal spike wave discharge	Hdac4	gi|545214193|ref|XP_005609303.1|,	Unigene181590_NormalA,Unigene253841_NormalA,
abnormal spike wave discharge	Arx	gi|545228757|ref|XP_005614863.1|,	,
abnormal spike wave discharge	Kcnh3	gi|545219897|ref|XP_005611201.1|,	Unigene226740_NormalA,
abnormal spike wave discharge	Nhlrc1	gi|380422382|ref|NP_001244083.1|,	,
abnormal spike wave discharge	Lgi1	gi|545193676|ref|XP_001502450.2|,	,
abnormal spike wave discharge	Gabra1	gi|338713086|ref|XP_001500601.3|,	,
abnormal spike wave discharge	Elavl3	gi|545223125|ref|XP_005612296.1|,	,
abnormal spike wave discharge	Slc10a4	gi|194209176|ref|XP_001917172.1|,	,
abnormal spike wave discharge	Lhx6	gi|545204443|ref|XP_001916843.3|,	,
abnormal spike wave discharge	Gnao1	gi|149699108|ref|XP_001492446.1|,gi|338723004|ref|XP_003364636.1|,	Unigene18904_NormalA,Unigene120573_NormalA,Unigene55351_NormalA,Unigene159895_NormalA,Unigene143613_NormalA,
abnormal spike wave discharge	Adra2a	gi|545194266|ref|XP_005614912.1|,	,
abnormal behavioral response to light	Whl	,	,
abnormal behavioral response to light	Shank3	gi|545206923|ref|XP_005606883.1|,	Unigene177895_NormalA,Unigene31786_NormalA,Unigene217280_NormalA,Unigene179117_NormalA,
decreased behavioral withdrawal response	Creb1	gi|149755009|ref|XP_001505169.1|,gi|149755007|ref|XP_001505170.1|,gi|545191707|ref|XP_005601759.1|,	Unigene85133_NormalA,Unigene85135_NormalA,Unigene85132_NormalA,Unigene85134_NormalA,
decreased behavioral withdrawal response	Crhr1	gi|545178640|ref|XP_001496185.3|,	,
decreased behavioral withdrawal response	Oprm1	gi|545211070|ref|XP_005608232.1|,	,
decreased behavioral withdrawal response	Rgs4	,	,
decreased behavioral withdrawal response	Prlhr	gi|149690042|ref|XP_001494232.1|,	,
decreased behavioral withdrawal response	Gria1	gi|149726156|ref|XP_001503668.1|,gi|149726158|ref|XP_001503669.1|,	,
decreased behavioral withdrawal response	Calca	gi|126352420|ref|NP_001075323.1|,gi|126352532|ref|NP_001075397.1|,	,
abnormal behavioral response to anesthetic	Nipbl	gi|149732790|ref|XP_001499597.1|,	,
abnormal temporal memory	Creb1	gi|149755009|ref|XP_001505169.1|,gi|149755007|ref|XP_001505170.1|,gi|545191707|ref|XP_005601759.1|,	Unigene85133_NormalA,Unigene85135_NormalA,Unigene85132_NormalA,Unigene85134_NormalA,
abnormal temporal memory	Grin2b	gi|545219342|ref|XP_005611008.1|,	Unigene190538_NormalA,Unigene222942_NormalA,Unigene135631_NormalA,Unigene215691_NormalA,Unigene196726_NormalA,Unigene213194_NormalA,Unigene236533_NormalA,Unigene20113_NormalA,
abnormal temporal memory	Foxo6	gi|545208832|ref|XP_005607497.1|,	,
abnormal temporal memory	Tet1	gi|545194338|ref|XP_005602635.1|,	Unigene61008_NormalA,Unigene61009_NormalA,Unigene61010_NormalA,Unigene37294_NormalA,Unigene37295_NormalA,Unigene166201_NormalA,
abnormal contextual conditioning behavior	Nrgn	gi|545221517|ref|XP_001502199.3|,	Unigene108025_NormalA,
abnormal contextual conditioning behavior	Grm5	gi|545222358|ref|XP_005612035.1|,	Unigene222839_NormalA,
abnormal contextual conditioning behavior	Grm7	gi|545187976|ref|XP_005600466.1|,	,
abnormal contextual conditioning behavior	Grik2	gi|149722834|ref|XP_001503964.1|,gi|545177304|ref|XP_005596903.1|,gi|545177302|ref|XP_005596902.1|,	,
abnormal contextual conditioning behavior	Grm1	gi|545211160|ref|XP_005608263.1|,	,
abnormal contextual conditioning behavior	Creb1	gi|149755009|ref|XP_001505169.1|,gi|149755007|ref|XP_001505170.1|,gi|545191707|ref|XP_005601759.1|,	Unigene85133_NormalA,Unigene85135_NormalA,Unigene85132_NormalA,Unigene85134_NormalA,
abnormal contextual conditioning behavior	Syt4	gi|545224935|ref|XP_005612917.1|,	,
abnormal contextual conditioning behavior	Lrp8	gi|545208768|ref|XP_005607473.1|,	Unigene67271_NormalA,Unigene67269_NormalA,Unigene67270_NormalA,Unigene77215_NormalA,
abnormal contextual conditioning behavior	Adcyap1r1	,	,
abnormal contextual conditioning behavior	Vdac3	gi|545205207|ref|XP_005606329.1|,gi|545205209|ref|XP_001488997.2|,	Unigene38701_NormalA,
abnormal contextual conditioning behavior	Amph	gi|545213703|ref|XP_005609145.1|,	,
abnormal contextual conditioning behavior	Tmod2	,	,
abnormal contextual conditioning behavior	Gnai1	gi|149708714|ref|XP_001494940.1|,	Unigene72698_NormalA,Unigene72697_NormalA,
abnormal contextual conditioning behavior	Prkcb	gi|545183550|ref|XP_005599007.1|,	Unigene105034_NormalA,
abnormal contextual conditioning behavior	Prkcg	gi|149757056|ref|XP_001493745.1|,	Unigene45922_NormalA,
abnormal contextual conditioning behavior	St8sia2	gi|194206325|ref|XP_001917638.1|,	,
abnormal contextual conditioning behavior	Ctnnd2	gi|545199737|ref|XP_001917502.3|,	,
abnormal contextual conditioning behavior	Del(11Cops3-Gid4)2Jrl	,	,
abnormal contextual conditioning behavior	Plat	gi|338721040|ref|XP_001489324.2|,	,
abnormal contextual conditioning behavior	Abi2	gi|149743495|ref|XP_001494690.1|,gi|545207079|ref|XP_005606935.1|,gi|545191853|ref|XP_001497706.4|,	Unigene1141_NormalA,
abnormal contextual conditioning behavior	Rai1	,	,
abnormal contextual conditioning behavior	Cebpd	gi|545225868|ref|XP_005613240.1|,	Unigene61054_NormalA,
abnormal contextual conditioning behavior	Lhx8	gi|545218186|ref|XP_005610622.1|,	,
abnormal contextual conditioning behavior	Kcnn2	gi|338713355|ref|XP_001918334.2|,	,
abnormal contextual conditioning behavior	Clip2	gi|545182812|ref|XP_005598766.1|,	Unigene78880_NormalA,Unigene78882_NormalA,Unigene78881_NormalA,Unigene78879_NormalA,
abnormal contextual conditioning behavior	Drd1	gi|379991138|ref|NP_001244010.1|,	,
abnormal contextual conditioning behavior	Ryr3	gi|545196642|ref|XP_005603421.1|,	,
abnormal contextual conditioning behavior	Gabra5	gi|545195112|ref|XP_005602914.1|,	,
abnormal contextual conditioning behavior	Ptprz1	gi|545214484|ref|XP_005609388.1|,	,
abnormal contextual conditioning behavior	Npas2	gi|545186057|ref|XP_005599846.1|,	,
abnormal contextual conditioning behavior	Gabrd	gi|545209279|ref|XP_005607640.1|,	,
abnormal contextual conditioning behavior	Kl	gi|545190123|ref|XP_001495662.3|,	Unigene54498_NormalA,Unigene54497_NormalA,Unigene36208_NormalA,
abnormal contextual conditioning behavior	Map2	gi|545218218|ref|XP_005610634.1|,gi|545218215|ref|XP_005610633.1|,gi|149710090|ref|XP_001488139.1|,gi|338725597|ref|XP_003365169.1|,gi|338725599|ref|XP_003365170.1|,	,
abnormal contextual conditioning behavior	Bdnf	gi|126352338|ref|NP_001075256.1|,	,
abnormal contextual conditioning behavior	Add2	gi|545186466|ref|XP_005599965.1|,	Unigene187706_NormalA,Unigene173873_NormalA,
abnormal contextual conditioning behavior	Ube3a	gi|338717718|ref|XP_001917206.2|,	Unigene103543_NormalA,Unigene103542_NormalA,
abnormal contextual conditioning behavior	Camkk1	gi|545180690|ref|XP_005598027.1|,	Unigene1793_NormalA,
abnormal contextual conditioning behavior	Psen1	gi|545202351|ref|XP_005605355.1|,	Unigene2692_NormalA,
abnormal contextual conditioning behavior	Vldlr	gi|545201455|ref|XP_005605036.1|,gi|545201457|ref|XP_001491331.3|,	,
abnormal contextual conditioning behavior	Arc	gi|545226554|ref|XP_005615252.1|,	,
abnormal contextual conditioning behavior	Mapk1	gi|545223557|ref|XP_005612442.1|,	Unigene85932_NormalA,Unigene85931_NormalA,
abnormal contextual conditioning behavior	Camk2a	gi|545184563|ref|XP_005599356.1|,gi|545184559|ref|XP_005599354.1|,gi|149726734|ref|XP_001501530.1|,	,
abnormal contextual conditioning behavior	Mecp2	gi|149758807|ref|XP_001494268.1|,	,
abnormal contextual conditioning behavior	Del(16Dgcr2-Hira)3Aam	,	,
abnormal contextual conditioning behavior	Crem	gi|545206942|ref|XP_005606892.1|,gi|149755009|ref|XP_001505169.1|,gi|149743471|ref|XP_001491496.1|,gi|545206948|ref|XP_005606894.1|,gi|545206944|ref|XP_005606893.1|,gi|545206938|ref|XP_005606890.1|,gi|194227050|ref|XP_001915313.1|,gi|338721519|ref|XP_003364386.1|,gi|545206957|ref|XP_003364387.2|,gi|338721514|ref|XP_003364385.1|,gi|338721517|ref|XP_001491723.3|,gi|545206953|ref|XP_005606895.1|,	Unigene103411_NormalA,
abnormal contextual conditioning behavior	Eif2ak4	gi|194206809|ref|XP_001501317.2|,	Unigene101685_NormalA,Unigene101696_NormalA,Unigene101686_NormalA,Unigene101692_NormalA,Unigene101684_NormalA,Unigene101691_NormalA,Unigene101689_NormalA,Unigene101688_NormalA,Unigene101690_NormalA,Unigene101695_NormalA,Unigene101694_NormalA,Unigene101693_NormalA,Unigene43276_NormalA,Unigene101687_NormalA,Unigene101697_NormalA,
abnormal contextual conditioning behavior	Fzr1	gi|545220859|ref|XP_005611523.1|,	,
abnormal contextual conditioning behavior	Epha6	gi|545192840|ref|XP_005602142.1|,	,
abnormal contextual conditioning behavior	Fez1	gi|545220758|ref|XP_005611487.1|,	,
abnormal contextual conditioning behavior	Tsc2	gi|545183870|ref|XP_005599123.1|,gi|545183868|ref|XP_005599122.1|,gi|545183866|ref|XP_005599121.1|,gi|545183863|ref|XP_005599120.1|,gi|545183861|ref|XP_005599119.1|,gi|545183872|ref|XP_005599124.1|,	Unigene184062_NormalA,Unigene93322_NormalA,
abnormal contextual conditioning behavior	Vgf	gi|338712622|ref|XP_001916046.2|,	,
abnormal contextual conditioning behavior	Pcdha	,	,
abnormal contextual conditioning behavior	Gsk3b	gi|149731291|ref|XP_001502517.1|,gi|149731289|ref|XP_001502527.1|,	Unigene83638_NormalA,Unigene83640_NormalA,Unigene83637_NormalA,
abnormal contextual conditioning behavior	Kalrn	gi|545192910|ref|XP_005602167.1|,gi|545199733|ref|XP_005604458.1|,gi|545192908|ref|XP_005602166.1|,	Unigene70518_NormalA,Unigene84551_NormalA,
abnormal contextual conditioning behavior	Slc6a1	gi|545187875|ref|XP_005600430.1|,	,
abnormal contextual conditioning behavior	Mapt	gi|338711801|ref|XP_003362580.1|,gi|338711809|ref|XP_003362584.1|,gi|338711805|ref|XP_003362582.1|,gi|338711811|ref|XP_003362585.1|,gi|149723412|ref|XP_001501631.1|,	,
abnormal contextual conditioning behavior	Dlg4	gi|545180712|ref|XP_005598034.1|,	Unigene72344_NormalA,Unigene72343_NormalA,Unigene72345_NormalA,
abnormal contextual conditioning behavior	Rps6ka3	gi|545228357|ref|XP_005614091.1|,	Unigene125329_NormalA,
impaired behavioral response to anesthetic	Oprm1	gi|545211070|ref|XP_005608232.1|,	,
impaired behavioral response to anesthetic	Gabrd	gi|545209279|ref|XP_005607640.1|,	,
impaired behavioral response to anesthetic	Oprk1	gi|545225861|ref|XP_005613238.1|,	,
impaired behavioral response to anesthetic	Unc79	gi|194225306|ref|XP_001917299.1|,	,
enhanced behavioral response to anesthetic	Bloc1s3	gi|545176852|ref|XP_005596755.1|,	Unigene117668_NormalA,
enhanced behavioral response to anesthetic	Oprm1	gi|545211070|ref|XP_005608232.1|,	,
enhanced behavioral response to anesthetic	Scn8a	gi|338726087|ref|XP_001916036.2|,	Unigene119699_NormalA,
enhanced behavioral response to anesthetic	Por	gi|545182643|ref|XP_005598716.1|,	Unigene74093_NormalA,
enhanced behavioral response to anesthetic	Gabra2	gi|149703013|ref|XP_001496146.1|,	,
abnormal avoidance learning behavior	Idua	gi|545213315|ref|XP_001917862.3|,	Unigene92834_NormalA,Unigene92836_NormalA,Unigene92833_NormalA,Unigene92835_NormalA,
abnormal avoidance learning behavior	Dcx	gi|545229470|ref|XP_005614479.1|,gi|149745038|ref|XP_001489142.1|,	,
abnormal avoidance learning behavior	Pde10a	gi|545210944|ref|XP_005608185.1|,	,
abnormal avoidance learning behavior	Ghr	gi|545199416|ref|XP_001498706.3|,gi|545199414|ref|XP_005604349.1|,	,
abnormal avoidance learning behavior	Camk2a	gi|545184563|ref|XP_005599356.1|,gi|545184559|ref|XP_005599354.1|,gi|149726734|ref|XP_001501530.1|,	,
abnormal avoidance learning behavior	Oprk1	gi|545225861|ref|XP_005613238.1|,	,
abnormal spatial learning	App	gi|338720682|ref|XP_003364224.1|,gi|338720684|ref|XP_003364225.1|,gi|338720672|ref|XP_003364219.1|,gi|338720674|ref|XP_003364220.1|,gi|338720678|ref|XP_003364222.1|,gi|194226159|ref|XP_001499900.2|,	Unigene61790_NormalA,
abnormal spatial learning	Esr2	gi|545202158|ref|XP_001915554.3|,	,
abnormal spatial learning	Fyn	gi|149721012|ref|XP_001492386.1|,	Unigene80472_NormalA,Unigene80470_NormalA,
abnormal spatial learning	Grin1	gi|338720402|ref|XP_001917547.2|,	,
abnormal spatial learning	Grin2a	gi|338712853|ref|XP_001917100.2|,	,
abnormal spatial learning	Nrgn	gi|545221517|ref|XP_001502199.3|,	Unigene108025_NormalA,
abnormal spatial learning	Nf1	gi|545180642|ref|XP_005598012.1|,	Unigene130051_NormalA,Unigene192188_NormalA,Unigene136521_NormalA,Unigene128455_NormalA,Unigene11274_NormalA,Unigene170992_NormalA,Unigene133405_NormalA,Unigene40702_NormalA,Unigene40701_NormalA,Unigene152039_NormalA,Unigene211529_NormalA,
abnormal spatial learning	Grm5	gi|545222358|ref|XP_005612035.1|,	Unigene222839_NormalA,
abnormal spatial learning	Grm1	gi|545211160|ref|XP_005608263.1|,	,
abnormal spatial learning	Il6	gi|126723700|ref|NP_001075965.1|,	Unigene220182_NormalA,Unigene240981_NormalA,
abnormal spatial learning	Creb1	gi|149755009|ref|XP_001505169.1|,gi|149755007|ref|XP_001505170.1|,gi|545191707|ref|XP_005601759.1|,	Unigene85133_NormalA,Unigene85135_NormalA,Unigene85132_NormalA,Unigene85134_NormalA,
abnormal spatial learning	Lrp8	gi|545208768|ref|XP_005607473.1|,	Unigene67271_NormalA,Unigene67269_NormalA,Unigene67270_NormalA,Unigene77215_NormalA,
abnormal spatial learning	Ncam1	gi|545221202|ref|XP_005611627.1|,gi|545221200|ref|XP_005611626.1|,gi|545221206|ref|XP_005611629.1|,gi|545221204|ref|XP_005611628.1|,	Unigene114124_NormalA,
abnormal spatial learning	Apoe	gi|545176842|ref|XP_005614820.1|,	,
abnormal spatial learning	Wasf1	gi|149722881|ref|XP_001504068.1|,gi|545177397|ref|XP_005596930.1|,	,
abnormal spatial learning	Dlg4	gi|545180712|ref|XP_005598034.1|,	Unigene72344_NormalA,Unigene72343_NormalA,Unigene72345_NormalA,
abnormal spatial learning	Htr1b	gi|126352428|ref|NP_001075248.1|,	,
abnormal spatial learning	Vdac1	gi|545184973|ref|XP_005599487.1|,	,
abnormal spatial learning	Asic1	gi|545220650|ref|XP_005611452.1|,	,
abnormal spatial learning	Ntan1	gi|194219206|ref|XP_001488936.2|,	,
abnormal spatial learning	Slc6a3	gi|338718788|ref|XP_001501899.3|,	,
abnormal spatial learning	Amph	gi|545213703|ref|XP_005609145.1|,	,
abnormal spatial learning	Arsa	gi|545206886|ref|XP_005606871.1|,	,
abnormal spatial learning	Chst10	gi|545186061|ref|XP_001489868.2|,	,
abnormal spatial learning	Ckmt1	gi|149692015|ref|XP_001503062.1|,	,
abnormal spatial learning	Mbd1	gi|149720931|ref|XP_001499371.1|,gi|545225047|ref|XP_005612958.1|,	Unigene99655_NormalA,Unigene99657_NormalA,
abnormal spatial learning	Tmod2	,	,
abnormal spatial learning	Slc8a2	gi|149737219|ref|XP_001500673.1|,gi|149737217|ref|XP_001500712.1|,	Unigene153017_NormalA,Unigene149430_NormalA,Unigene12001_NormalA,
abnormal spatial learning	2015-09-05	gi|545227861|ref|XP_005613910.1|,	Unigene117971_NormalA,
abnormal spatial learning	Fxr2	gi|545180083|ref|XP_005615257.1|,	,
abnormal spatial learning	Synpo	gi|545184547|ref|XP_005599350.1|,	Unigene45722_NormalA,Unigene45723_NormalA,
abnormal spatial learning	Pde1b	gi|545220252|ref|XP_005611326.1|,gi|338726329|ref|XP_003365301.1|,gi|545220243|ref|XP_005611322.1|,	Unigene39587_NormalA,Unigene121527_NormalA,Unigene39586_NormalA,
abnormal spatial learning	Ptprz1	gi|545214484|ref|XP_005609388.1|,	,
abnormal spatial learning	Kcnip3	gi|545193426|ref|XP_001499459.2|,gi|545187544|ref|XP_005600321.1|,gi|194209262|ref|XP_001917690.1|,gi|545213018|ref|XP_003364778.2|,	,
abnormal spatial learning	Cplx2	gi|545184313|ref|XP_005599280.1|,	,
abnormal spatial learning	Camkk2	gi|545224229|ref|XP_005612664.1|,	Unigene89604_NormalA,Unigene89593_NormalA,Unigene89589_NormalA,Unigene89583_NormalA,Unigene89580_NormalA,Unigene89596_NormalA,Unigene89574_NormalA,Unigene89602_NormalA,Unigene89601_NormalA,Unigene89581_NormalA,Unigene89595_NormalA,Unigene89600_NormalA,Unigene89592_NormalA,Unigene89573_NormalA,Unigene89576_NormalA,Unigene89575_NormalA,Unigene89585_NormalA,
abnormal spatial learning	Hcn1	gi|194223911|ref|XP_001916769.1|,	,
abnormal spatial learning	Dffa	gi|149695538|ref|XP_001490584.1|,	Unigene65758_NormalA,
abnormal spatial learning	Prkcg	gi|149757056|ref|XP_001493745.1|,	Unigene45922_NormalA,
abnormal spatial learning	Ckb	gi|149737691|ref|XP_001491006.1|,	Unigene65459_NormalA,
abnormal spatial learning	Aga	gi|194226545|ref|XP_001492894.2|,	,
abnormal spatial learning	Slc6a9	gi|545207869|ref|XP_005607173.1|,	,
abnormal spatial learning	Htr1a	gi|126352456|ref|NP_001075251.1|,	,
abnormal spatial learning	Rasgrf1	gi|338717735|ref|XP_001488192.3|,	,
abnormal spatial learning	Chrna7	gi|149691102|ref|XP_001492303.1|,	,
abnormal spatial learning	Pafah1b1	gi|545179752|ref|XP_005597716.1|,	Unigene103397_NormalA,Unigene103401_NormalA,Unigene103402_NormalA,Unigene103399_NormalA,Unigene103394_NormalA,Unigene1725_NormalA,Unigene103398_NormalA,Unigene103393_NormalA,Unigene561_NormalA,Unigene103403_NormalA,Unigene103395_NormalA,Unigene103396_NormalA,Unigene103400_NormalA,
abnormal spatial learning	Oprl1	gi|149734178|ref|XP_001495535.1|,	,
abnormal spatial learning	Ptprd	gi|545201542|ref|XP_005605068.1|,gi|545201528|ref|XP_005605061.1|,gi|545201526|ref|XP_005605060.1|,gi|545201544|ref|XP_005605069.1|,gi|545201536|ref|XP_005605065.1|,	Unigene142671_NormalA,Unigene190246_NormalA,
abnormal spatial learning	Ctnnd2	gi|545199737|ref|XP_001917502.3|,	,
abnormal spatial learning	Apbb1	gi|545222759|ref|XP_005612172.1|,gi|194213718|ref|XP_001499712.2|,gi|338727080|ref|XP_003365431.1|,	Unigene229650_NormalA,
abnormal spatial learning	Ncoa1	gi|545187274|ref|XP_005600236.1|,gi|545187272|ref|XP_005600235.1|,	Unigene73831_NormalA,
abnormal spatial learning	Syngap1	gi|545197987|ref|XP_005603875.1|,	Unigene169170_NormalA,Unigene252808_NormalA,Unigene152803_NormalA,Unigene9774_NormalA,Unigene164624_NormalA,Unigene9773_NormalA,Unigene26661_NormalA,
abnormal spatial learning	Kcnab1	gi|194222537|ref|XP_001490661.2|,gi|194222535|ref|XP_001490613.2|,gi|338716197|ref|XP_003363417.1|,	Unigene112836_NormalA,Unigene67558_NormalA,Unigene77779_NormalA,
abnormal spatial learning	Fzd9	gi|545182804|ref|XP_005614806.1|,	,
abnormal spatial learning	Thrb	gi|545189274|ref|XP_005600954.1|,gi|545189276|ref|XP_005600955.1|,	,
abnormal spatial learning	Psen1	gi|545202351|ref|XP_005605355.1|,	Unigene2692_NormalA,
abnormal spatial learning	Man2b1	gi|545222131|ref|XP_005611957.1|,	Unigene69975_NormalA,Unigene69976_NormalA,
abnormal spatial learning	Hsd11b1	gi|149708648|ref|XP_001490225.1|,	Unigene253176_NormalA,
abnormal spatial learning	Lhx8	gi|545218186|ref|XP_005610622.1|,	,
abnormal spatial learning	Hrh3	gi|194224614|ref|XP_001491188.2|,	Unigene138422_NormalA,Unigene14500_NormalA,
abnormal spatial learning	Ccr5	gi|148234591|ref|NP_001085003.1|,	Unigene1431_NormalA,Unigene107856_NormalA,
abnormal spatial learning	Eif4ebp2	gi|545194351|ref|XP_005602638.1|,	Unigene78278_NormalA,
abnormal spatial learning	Ldlr	gi|545222221|ref|XP_005611994.1|,	Unigene93233_NormalA,Unigene93236_NormalA,Unigene93230_NormalA,Unigene93232_NormalA,Unigene93231_NormalA,
abnormal spatial learning	Kcnn2	gi|338713355|ref|XP_001918334.2|,	,
abnormal spatial learning	Dcx	gi|545229470|ref|XP_005614479.1|,gi|149745038|ref|XP_001489142.1|,	,
abnormal spatial learning	Rarb	gi|149729680|ref|XP_001494165.1|,	,
abnormal spatial learning	Nos3	gi|545215128|ref|XP_005609590.1|,	,
abnormal spatial learning	Kcnab2	gi|545209240|ref|XP_005607627.1|,	Unigene100716_NormalA,
abnormal spatial learning	Hdc	gi|194206665|ref|XP_001499698.2|,	,
abnormal spatial learning	Drd1	gi|379991138|ref|NP_001244010.1|,	,
abnormal spatial learning	Adcy1	gi|545213817|ref|XP_005614918.1|,	Unigene255596_NormalA,Unigene166451_NormalA,Unigene167067_NormalA,Unigene223718_NormalA,Unigene175494_NormalA,Unigene199027_NormalA,
abnormal spatial learning	Lrpap1	gi|545213509|ref|XP_005609071.1|,	Unigene44137_NormalA,
abnormal spatial learning	Ryr3	gi|545196642|ref|XP_005603421.1|,	,
abnormal spatial learning	Gabra5	gi|545195112|ref|XP_005602914.1|,	,
abnormal spatial learning	Oprm1	gi|545211070|ref|XP_005608232.1|,	,
abnormal spatial learning	Adam11	gi|545180505|ref|XP_005597968.1|,	,
abnormal spatial learning	Fas	gi|545193750|ref|XP_005602437.1|,	,
abnormal spatial learning	Fos	gi|149737389|ref|XP_001492022.1|,	Unigene65052_NormalA,
abnormal spatial learning	Ubr1	gi|545195854|ref|XP_005603154.1|,gi|149692025|ref|XP_001503251.1|,	Unigene103799_NormalA,
abnormal spatial learning	Aff2	gi|545230192|ref|XP_005614737.1|,	Unigene136590_NormalA,Unigene11882_NormalA,Unigene57854_NormalA,Unigene57852_NormalA,Unigene216134_NormalA,Unigene57853_NormalA,Unigene57855_NormalA,
abnormal spatial learning	Add2	gi|545186466|ref|XP_005599965.1|,	Unigene187706_NormalA,Unigene173873_NormalA,
abnormal spatial learning	Slc24a2	gi|545201595|ref|XP_005605085.1|,gi|545201598|ref|XP_005605086.1|,gi|194224868|ref|XP_001495060.2|,	,
abnormal spatial learning	Adra1b	gi|545185751|ref|XP_005614911.1|,	,
abnormal spatial learning	Npy2r	gi|380254488|ref|NP_001244058.1|,	,
abnormal spatial learning	Lepr	gi|149709757|ref|XP_001500430.1|,	,
abnormal spatial learning	Atp1a2	gi|338724982|ref|XP_001915271.2|,	,
abnormal spatial learning	Atp1a3	gi|545175737|ref|XP_005596349.1|,	,
abnormal spatial learning	Ric8	gi|149759261|ref|XP_001489185.1|,	,
abnormal spatial learning	Nxph3	gi|545180579|ref|XP_005597993.1|,	,
abnormal spatial learning	Dlg3	gi|545192329|ref|XP_005601954.1|,gi|545229041|ref|XP_005614328.1|,gi|338726987|ref|XP_003365415.1|,	Unigene68809_NormalA,Unigene620_NormalA,Unigene174606_NormalA,
abnormal spatial learning	Disc1	gi|149690803|ref|XP_001492623.1|,	Unigene96147_NormalA,Unigene96146_NormalA,Unigene96148_NormalA,
abnormal spatial learning	Crmp1	gi|545213492|ref|XP_001917718.3|,	,
abnormal spatial learning	Arc	gi|545226554|ref|XP_005615252.1|,	,
abnormal spatial learning	Nqo2	gi|545197120|ref|XP_005603587.1|,	,
abnormal spatial learning	Cdk5r1	gi|545179521|ref|XP_005597643.1|,	,
abnormal spatial learning	En2	gi|545215221|ref|XP_005614826.1|,	,
abnormal spatial learning	Rora	gi|545195556|ref|XP_005603065.1|,	Unigene95793_NormalA,Unigene95794_NormalA,
abnormal spatial learning	Bace1	gi|338726826|ref|XP_003365385.1|,gi|338726828|ref|XP_001917246.2|,	Unigene97506_NormalA,
abnormal spatial learning	Ndn	gi|149691109|ref|XP_001492662.1|,	,
abnormal spatial learning	Arhgef9	gi|545228897|ref|XP_005614280.1|,	Unigene110114_NormalA,
abnormal spatial learning	Ophn1	gi|545228928|ref|XP_005614292.1|,	Unigene240300_NormalA,
abnormal spatial learning	Nlgn3	gi|149758490|ref|XP_001491833.1|,	Unigene30891_NormalA,Unigene30890_NormalA,
abnormal spatial learning	B3gat1	gi|545221687|ref|XP_005611788.1|,gi|545221685|ref|XP_005611787.1|,	,
abnormal spatial learning	Mapk1	gi|545223557|ref|XP_005612442.1|,	Unigene85932_NormalA,Unigene85931_NormalA,
abnormal spatial learning	Camk2a	gi|545184563|ref|XP_005599356.1|,gi|545184559|ref|XP_005599354.1|,gi|149726734|ref|XP_001501530.1|,	,
abnormal spatial learning	Park2	gi|545210932|ref|XP_005608183.1|,gi|545210930|ref|XP_005608182.1|,	Unigene161319_NormalA,
abnormal spatial learning	L1cam	gi|338729750|ref|XP_001491834.3|,	,
abnormal spatial learning	Ngfr	gi|194217087|ref|XP_001917700.1|,	,
abnormal spatial learning	Atxn1	gi|149731983|ref|XP_001496302.1|,	,
abnormal spatial learning	Shank1	gi|545176989|ref|XP_005596802.1|,	,
abnormal spatial learning	Sez6	gi|194217368|ref|XP_001504238.2|,	Unigene173215_NormalA,
abnormal spatial learning	Cybb	gi|149744431|ref|XP_001488474.1|,	,
abnormal spatial learning	Htr2c	gi|149745036|ref|XP_001488562.1|,	,
abnormal spatial learning	Epha6	gi|545192840|ref|XP_005602142.1|,	,
abnormal spatial learning	Akap5	gi|545202167|ref|XP_005605292.1|,	,
abnormal spatial learning	Tsc2	gi|545183870|ref|XP_005599123.1|,gi|545183868|ref|XP_005599122.1|,gi|545183866|ref|XP_005599121.1|,gi|545183863|ref|XP_005599120.1|,gi|545183861|ref|XP_005599119.1|,gi|545183872|ref|XP_005599124.1|,	Unigene184062_NormalA,Unigene93322_NormalA,
abnormal spatial learning	Foxb1	gi|545195561|ref|XP_005603066.1|,	Unigene217100_NormalA,
abnormal spatial learning	Chrd	gi|194222655|ref|XP_001497324.2|,	,
abnormal spatial learning	Ptpra	gi|338718966|ref|XP_001497096.3|,	Unigene101204_NormalA,Unigene101225_NormalA,Unigene101230_NormalA,
abnormal spatial learning	Snap25	gi|149733071|ref|XP_001493159.1|,	,
abnormal spatial learning	Vgf	gi|338712622|ref|XP_001916046.2|,	,
abnormal spatial learning	Apod	gi|545192324|ref|XP_005601952.1|,	,
abnormal spatial learning	Baiap2	gi|545180405|ref|XP_001489393.2|,	Unigene59895_NormalA,Unigene59896_NormalA,
abnormal spatial learning	Wfs1	gi|545213163|ref|XP_005608954.1|,	Unigene73014_NormalA,Unigene73012_NormalA,
abnormal spatial learning	Spred1	gi|149692078|ref|XP_001503667.1|,	Unigene32304_NormalA,
abnormal spatial learning	Idua	gi|545213315|ref|XP_001917862.3|,	Unigene92834_NormalA,Unigene92836_NormalA,Unigene92833_NormalA,Unigene92835_NormalA,
abnormal spatial learning	Cacna1b	gi|545204600|ref|XP_001917598.3|,	,
abnormal spatial learning	Tacr3	gi|338722534|ref|XP_001503340.3|,	,
abnormal spatial learning	Mapt	gi|338711801|ref|XP_003362580.1|,gi|338711809|ref|XP_003362584.1|,gi|338711805|ref|XP_003362582.1|,gi|338711811|ref|XP_003362585.1|,gi|149723412|ref|XP_001501631.1|,	,
abnormal spatial learning	B4galt2	gi|545207881|ref|XP_005607177.1|,	Unigene72202_NormalA,
abnormal spatial learning	Otc	gi|194227812|ref|XP_001488800.2|,	,
abnormal spatial learning	Ube3a	gi|338717718|ref|XP_001917206.2|,	Unigene103543_NormalA,Unigene103542_NormalA,
abnormal spatial learning	Ptprf	gi|545201538|ref|XP_005605066.1|,gi|194207565|ref|XP_001916119.1|,gi|545207897|ref|XP_005607181.1|,gi|545201540|ref|XP_005605067.1|,gi|545207899|ref|XP_005607182.1|,gi|545207903|ref|XP_005607183.1|,gi|194207563|ref|XP_001916127.1|,	Unigene30545_NormalA,Unigene225779_NormalA,Unigene30544_NormalA,
abnormal spatial learning	Nrep	gi|338713370|ref|XP_003362889.1|,	Unigene128132_NormalA,
abnormal spatial learning	Plcb1	gi|545199967|ref|XP_005604543.1|,	Unigene209274_NormalA,Unigene21505_NormalA,Unigene216443_NormalA,
abnormal spatial learning	Arx	gi|545228757|ref|XP_005614863.1|,	,
abnormal spatial learning	Fmr1	gi|545192097|ref|XP_005601886.1|,	Unigene86052_NormalA,
abnormal spatial learning	Clock	gi|545212763|ref|XP_005608821.1|,gi|545212761|ref|XP_005608820.1|,	,
abnormal spatial learning	Nos1	gi|545224116|ref|XP_001915005.3|,	,
abnormal spatial learning	Timp3	gi|126352371|ref|NP_001075339.1|,	,
abnormal spatial learning	Ccl3	gi|169234970|ref|NP_001108413.1|,	Unigene43165_NormalA,
abnormal spatial learning	Ncf1	gi|545182815|ref|XP_005614953.1|,	Unigene65234_NormalA,
abnormal spatial learning	Grid2	gi|545212338|ref|XP_001497085.4|,	,
abnormal spatial learning	Stim2	gi|338723490|ref|XP_001496930.3|,	Unigene74418_NormalA,Unigene74416_NormalA,Unigene74419_NormalA,Unigene74417_NormalA,
abnormal spatial learning	Nrcam	gi|545213675|ref|XP_005609134.1|,gi|545213673|ref|XP_005609133.1|,gi|338723809|ref|XP_001491938.3|,gi|338723805|ref|XP_003364801.1|,	,
abnormal spatial learning	Mbp	gi|545225321|ref|XP_003365617.2|,gi|545225327|ref|XP_005613049.1|,gi|545225319|ref|XP_001494631.4|,gi|545225325|ref|XP_005613048.1|,	Unigene197581_NormalA,Unigene85389_NormalA,
abnormal spatial learning	Ptger2	gi|188035884|ref|NP_001120824.1|,	,
abnormal spatial learning	Rgs14	gi|545185709|ref|XP_005599734.1|,	,
abnormal spatial learning	Slc6a8	gi|545230033|ref|XP_005614680.1|,	,
abnormal spatial learning	Fa2h	gi|545212161|ref|XP_005608609.1|,	Unigene115797_NormalA,
abnormal spatial learning	Git1	gi|545179669|ref|XP_005597690.1|,	Unigene78065_NormalA,
abnormal spatial learning	Shank3	gi|545206923|ref|XP_005606883.1|,	Unigene177895_NormalA,Unigene31786_NormalA,Unigene217280_NormalA,Unigene179117_NormalA,
abnormal spatial learning	Zic2	gi|545190726|ref|XP_005601433.1|,	,
abnormal spatial learning	Slc17a7	gi|149719527|ref|XP_001505038.1|,	,
abnormal spatial learning	Ndrg4	gi|545211429|ref|XP_005608355.1|,	,
abnormal spatial learning	Rtn4r	gi|194228549|ref|XP_001488123.2|,	,
abnormal spatial learning	Cntnap2	gi|545215061|ref|XP_005609566.1|,	Unigene43985_NormalA,
abnormal spatial learning	Arhgef6	gi|545229799|ref|XP_001489904.3|,	,
abnormal spatial learning	Nrn1	gi|149731778|ref|XP_001489872.1|,	,
abnormal spatial learning	Kif17	gi|545208672|ref|XP_005607444.1|,gi|545208670|ref|XP_005607443.1|,gi|545208668|ref|XP_005607442.1|,	,
abnormal spatial learning	Lrrn4	gi|338718952|ref|XP_001915967.2|,	,
abnormal spatial learning	Arsg	gi|149723617|ref|XP_001494339.1|,	Unigene71991_NormalA,
abnormal spatial learning	Cpt1c	gi|545176968|ref|XP_005596794.1|,	,
abnormal spatial learning	Shank2	gi|545181878|ref|XP_005598427.1|,	,
abnormal spatial learning	Grn	gi|149723703|ref|XP_001489791.1|,	Unigene79340_NormalA,
abnormal spatial learning	Dcdc2a	gi|149731826|ref|XP_001495221.1|,	,
abnormal spatial learning	Scly	gi|545218725|ref|XP_005610810.1|,	Unigene87137_NormalA,Unigene87121_NormalA,Unigene87117_NormalA,Unigene87098_NormalA,Unigene87110_NormalA,Unigene87143_NormalA,Unigene87101_NormalA,Unigene87113_NormalA,Unigene87133_NormalA,Unigene87139_NormalA,Unigene87114_NormalA,Unigene87119_NormalA,Unigene87094_NormalA,Unigene87131_NormalA,Unigene87111_NormalA,Unigene87093_NormalA,Unigene87128_NormalA,Unigene87140_NormalA,Unigene87141_NormalA,…
abnormal spatial learning	Sepp1	gi|208022673|ref|NP_001129077.1|,	Unigene65049_NormalA,
abnormal spatial learning	Atp13a2	gi|545209354|ref|XP_001488626.3|,	Unigene93931_NormalA,Unigene93929_NormalA,Unigene93930_NormalA,Unigene93928_NormalA,
abnormal spatial learning	Nbea	gi|545190027|ref|XP_005601195.1|,	Unigene163362_NormalA,Unigene16985_NormalA,Unigene159075_NormalA,Unigene177734_NormalA,Unigene261397_NormalA,Unigene257158_NormalA,Unigene264490_NormalA,Unigene164152_NormalA,Unigene162151_NormalA,Unigene183341_NormalA,
abnormal spatial learning	Itsn1	gi|338720693|ref|XP_001915690.2|,	Unigene75887_NormalA,Unigene77480_NormalA,Unigene75884_NormalA,Unigene77471_NormalA,Unigene75883_NormalA,Unigene75885_NormalA,Unigene75886_NormalA,
abnormal olfactory -discrimination memory	Neurl1a	gi|545194273|ref|XP_005602613.1|,	Unigene261000_NormalA,Unigene158907_NormalA,
abnormal olfactory -discrimination memory	Pah	gi|149742972|ref|XP_001497778.1|,	,
abnormal olfactory -discrimination memory	Man2b1	gi|545222131|ref|XP_005611957.1|,	Unigene69975_NormalA,Unigene69976_NormalA,
abnormal olfactory -discrimination memory	Oxt	,	,
abnormal olfactory -discrimination memory	Nrep	gi|338713370|ref|XP_003362889.1|,	Unigene128132_NormalA,
abnormal response to novelty	Serpini1	gi|545191967|ref|XP_005601841.1|,	,
abnormal response to novelty	Htr5a	gi|338724501|ref|XP_001504733.3|,	,
abnormal response to novelty	Npas3	gi|338717972|ref|XP_003363735.1|,	Unigene159717_NormalA,
abnormal response to novelty	Slc18a2	gi|194205622|ref|XP_001494594.2|,	Unigene176909_NormalA,Unigene138392_NormalA,Unigene212256_NormalA,
abnormal response to novelty	Ophn1	gi|545228928|ref|XP_005614292.1|,	Unigene240300_NormalA,
abnormal response to novelty	Espn	gi|545209402|ref|XP_005607684.1|,	Unigene188637_NormalA,
abnormal response to novelty	Cdh23	gi|338716849|ref|XP_001917733.2|,	Unigene85184_NormalA,Unigene71085_NormalA,Unigene156988_NormalA,Unigene155981_NormalA,Unigene259869_NormalA,Unigene27817_NormalA,Unigene27818_NormalA,Unigene256212_NormalA,
abnormal response to novelty	Ehmt1	gi|545204343|ref|XP_005606044.1|,	Unigene86405_NormalA,Unigene86404_NormalA,
abnormal response to novelty	Hipk2	gi|194209956|ref|XP_001498915.2|,gi|545214852|ref|XP_005609503.1|,gi|545214847|ref|XP_005609501.1|,	Unigene60396_NormalA,Unigene70529_NormalA,
abnormal response to novelty	Mecp2	gi|149758807|ref|XP_001494268.1|,	,
abnormal response to novelty	Fmr1	gi|545192097|ref|XP_005601886.1|,	Unigene86052_NormalA,
abnormal response to novelty	Chrnb2	gi|149742492|ref|XP_001488629.1|,	,
abnormal response to novelty	Shank2	gi|545181878|ref|XP_005598427.1|,	,
abnormal response to novelty	Nat8l	gi|194209375|ref|XP_001488543.2|,	,
abnormal response to novelty	Arf4	gi|149728571|ref|XP_001489917.1|,	Unigene91775_NormalA,
abnormal response to novelty	Shank3	gi|545206923|ref|XP_005606883.1|,	Unigene177895_NormalA,Unigene31786_NormalA,Unigene217280_NormalA,Unigene179117_NormalA,
abnormal fear-related response	Tlr3	gi|126352534|ref|NP_001075267.1|,	Unigene115942_NormalA,
fatigue	Fabp3	gi|255522907|ref|NP_001157357.1|,	Unigene108021_NormalA,
fatigue	Slc8a3	gi|149737219|ref|XP_001500673.1|,gi|545202296|ref|XP_005605334.1|,gi|149737217|ref|XP_001500712.1|,	Unigene12000_NormalA,Unigene153017_NormalA,Unigene149430_NormalA,Unigene12001_NormalA,
fatigue	Ppargc1a	gi|149702862|ref|XP_001499979.1|,gi|545213013|ref|XP_005608902.1|,	,
fatigue	Sod2	gi|126723239|ref|NP_001075986.1|,	Unigene41648_NormalA,
fatigue	Tph1	gi|545223006|ref|XP_005612259.1|,gi|545223004|ref|XP_001505004.2|,	Unigene151253_NormalA,Unigene161160_NormalA,
fatigue	Acadvl	gi|149724237|ref|XP_001504811.1|,	,
fatigue	Atp2a2	gi|126352622|ref|NP_001075234.1|,	Unigene135039_NormalA,Unigene15567_NormalA,Unigene255407_NormalA,Unigene228235_NormalA,Unigene240130_NormalA,
fatigue	Gnai2	gi|545188574|ref|XP_001496377.4|,	,
fatigue	Dmd	gi|545228768|ref|XP_005614229.1|,	,
lethargy	Oat	gi|545193077|ref|XP_005602227.1|,	,
lethargy	Aqp1	gi|194209770|ref|XP_001499682.2|,	Unigene239038_NormalA,Unigene205927_NormalA,
lethargy	Ptger4	gi|149732776|ref|XP_001499118.1|,	Unigene68271_NormalA,Unigene68268_NormalA,Unigene68267_NormalA,Unigene68270_NormalA,
lethargy	Lamb2	gi|149728671|ref|XP_001498255.1|,gi|545188678|ref|XP_005600731.1|,	,
lethargy	Cys1	,	,
lethargy	Casr	gi|255653076|ref|NP_001157450.1|,	,
lethargy	Col4a3	gi|338725719|ref|XP_001493905.3|,	,
lethargy	Cebpa	gi|149756168|ref|XP_001493891.1|,	Unigene110281_NormalA,Unigene44429_NormalA,Unigene114500_NormalA,Unigene114334_NormalA,
lethargy	Des	gi|194211344|ref|XP_001492052.2|,	,
lethargy	Smad3	gi|545195453|ref|XP_005603034.1|,gi|338727988|ref|XP_001916389.2|,	Unigene72071_NormalA,Unigene72073_NormalA,
lethargy	Rb1	gi|545190692|ref|XP_001490611.4|,	Unigene106893_NormalA,Unigene106890_NormalA,Unigene106899_NormalA,Unigene106895_NormalA,Unigene106896_NormalA,Unigene106892_NormalA,Unigene106888_NormalA,
lethargy	Tsta3	gi|545226403|ref|XP_005613404.1|,	Unigene81166_NormalA,
lethargy	Atp2a2	gi|126352622|ref|NP_001075234.1|,	Unigene135039_NormalA,Unigene15567_NormalA,Unigene255407_NormalA,Unigene228235_NormalA,Unigene240130_NormalA,
lethargy	Tnni3	gi|126352677|ref|NP_001075373.1|,	Unigene67807_NormalA,
lethargy	Pdpn	gi|545198805|ref|XP_005604136.1|,	,
lethargy	cg	,	,
lethargy	Hexb	gi|545185543|ref|XP_005615043.1|,	,
lethargy	Epha3	gi|149742246|ref|XP_001501477.1|,	,
lethargy	Slc6a9	gi|545207869|ref|XP_005607173.1|,	,
lethargy	Aspa	gi|149724178|ref|XP_001504772.1|,	Unigene149296_NormalA,Unigene134164_NormalA,
lethargy	nur23	,	,
lethargy	Smpd1	gi|545222755|ref|XP_001918096.3|,	,
lethargy	Pck1	gi|194224573|ref|XP_001489821.2|,	,
lethargy	Slc34a1	gi|149726041|ref|XP_001502394.1|,	,
lethargy	Cacnb4	gi|194222225|ref|XP_001491135.2|,	Unigene257579_NormalA,Unigene250162_NormalA,
lethargy	Bicc1	gi|545194326|ref|XP_005602632.1|,	,
lethargy	Vegfa	gi|126352556|ref|NP_001075290.1|,	,
lethargy	Dnajc5	gi|545201103|ref|XP_001495100.2|,	,
lethargy	Col19a1	gi|545198562|ref|XP_005604064.1|,	,
lethargy	Timp3	gi|126352371|ref|NP_001075339.1|,	,
lethargy	Socs7	gi|545180555|ref|XP_005615063.1|,	Unigene85509_NormalA,
lethargy	Prop1	gi|149726603|ref|XP_001501676.1|,	,
lethargy	Nt5e	gi|194216230|ref|XP_001500165.2|,	,
lethargy	Cpe	gi|194208338|ref|XP_001915821.1|,	,
lethargy	Hmgb1	gi|126352708|ref|NP_001075304.1|,	,
lethargy	Phox2a	gi|149719311|ref|XP_001499207.1|,	,
lethargy	Inppl1	gi|545222590|ref|XP_005612109.1|,	Unigene77179_NormalA,
lethargy	Atp2b2	gi|545187722|ref|XP_005600380.1|,gi|545187726|ref|XP_005600382.1|,gi|545187728|ref|XP_005600383.1|,gi|545187724|ref|XP_005600381.1|,	,
lethargy	Mn1	,	,
lethargy	Nphp3	gi|545189405|ref|XP_005600992.1|,	Unigene1919_NormalA,Unigene96756_NormalA,Unigene96755_NormalA,Unigene2238_NormalA,Unigene96762_NormalA,Unigene96761_NormalA,Unigene96754_NormalA,Unigene96758_NormalA,Unigene96757_NormalA,Unigene2257_NormalA,Unigene96759_NormalA,Unigene2418_NormalA,Unigene96760_NormalA,
lethargy	F5	gi|545215703|ref|XP_005609779.1|,	Unigene214369_NormalA,Unigene247057_NormalA,Unigene247519_NormalA,Unigene248642_NormalA,
lethargy	Foxp3	gi|253970384|ref|NP_001156744.1|,	,
lethargy	Asl	gi|149725673|ref|XP_001499761.1|,	,
lethargy	Hsd17b4	gi|126352659|ref|NP_001075370.1|,	Unigene107727_NormalA,
lethargy	Scn3a	gi|545191237|ref|XP_005601614.1|,	,
lethargy	Gria2	gi|545209886|ref|XP_005607840.1|,gi|342187218|ref|NP_001172017.2|,gi|545209884|ref|XP_005607839.1|,gi|545209882|ref|XP_005607838.1|,gi|342187216|ref|NP_001172016.3|,	,
lethargy	Nespas	,	,
lethargy	Aqp2	gi|167621412|ref|NP_001108003.1|,	,
lethargy	Scnn1g	gi|545183253|ref|XP_005598910.1|,	,
lethargy	Lama4	gi|194216356|ref|XP_001916312.1|,	,
lethargy	Elf3	gi|545210754|ref|XP_005608119.1|,	,
lethargy	Ptges3	gi|194212264|ref|XP_001492353.2|,	,
lethargy	Dbt	gi|194211076|ref|XP_001488662.2|,	Unigene84325_NormalA,Unigene84328_NormalA,Unigene84326_NormalA,Unigene84324_NormalA,Unigene84327_NormalA,
lethargy	Ctnnb1	,	,
lethargy	Abca3	gi|545183849|ref|XP_005599116.1|,	,
lethargy	Trim54	gi|545187122|ref|XP_005600182.1|,	,
lethargy	Prf1	gi|194205976|ref|XP_001502826.2|,	Unigene44822_NormalA,
lethargy	Elovl4	gi|149723008|ref|XP_001503697.1|,	,
lethargy	Hdac2	gi|545177722|ref|XP_005597025.1|,	Unigene73703_NormalA,Unigene85483_NormalA,Unigene73702_NormalA,
lethargy	Mc2r	gi|149720962|ref|XP_001490570.1|,	,
lethargy	Pou2f2	gi|545175727|ref|XP_005596346.1|,gi|545175725|ref|XP_001916742.3|,gi|545175729|ref|XP_001916739.3|,gi|545175721|ref|XP_005596344.1|,gi|545175723|ref|XP_005596345.1|,	Unigene81361_NormalA,Unigene81349_NormalA,Unigene81359_NormalA,Unigene81362_NormalA,Unigene81350_NormalA,Unigene81356_NormalA,Unigene81354_NormalA,Unigene81353_NormalA,Unigene81364_NormalA,Unigene81358_NormalA,Unigene81363_NormalA,Unigene81360_NormalA,Unigene81347_NormalA,Unigene81348_NormalA,Unigene81345_NormalA,Unigene81346_NormalA,Unigene81357_NormalA,Unigene81355_NormalA,Unigene81351_NormalA,
lethargy	Nfkb1	gi|545212260|ref|XP_005608646.1|,	Unigene80444_NormalA,Unigene80443_NormalA,Unigene80441_NormalA,Unigene80442_NormalA,Unigene80440_NormalA,Unigene80445_NormalA,Unigene80446_NormalA,
lethargy	cod	,	,
lethargy	Ndufs4	gi|545199697|ref|XP_001494544.3|,	Unigene93675_NormalA,Unigene93678_NormalA,
lethargy	Atp7a	gi|545229095|ref|XP_005614343.1|,	,
lethargy	Mcoln1	gi|545220979|ref|XP_005611557.1|,	Unigene76075_NormalA,Unigene76076_NormalA,Unigene109171_NormalA,Unigene76077_NormalA,
lethargy	Lactb2	gi|545225785|ref|XP_005613210.1|,	Unigene96999_NormalA,Unigene97000_NormalA,
lethargy	Cacna2d2	gi|545189695|ref|XP_001915997.3|,	,
lethargy	Mecp2	gi|149758807|ref|XP_001494268.1|,	,
lethargy	Trp53	gi|320202967|ref|NP_001189334.1|,	,
lethargy	Chd2	gi|545194980|ref|XP_005602870.1|,	Unigene73741_NormalA,Unigene73735_NormalA,Unigene73740_NormalA,Unigene73737_NormalA,
lethargy	Asxl2	gi|194220907|ref|XP_001918231.1|,gi|545187220|ref|XP_005600216.1|,gi|545187230|ref|XP_005600221.1|,	,
lethargy	Grid2	gi|545212338|ref|XP_001497085.4|,	,
lethargy	Map1b	gi|194220155|ref|XP_001918385.1|,	,
lethargy	Col10a1	gi|149722894|ref|XP_001504151.1|,	,
lethargy	Golm1	gi|338719632|ref|XP_001495688.3|,	Unigene62805_NormalA,
lethargy	Decr1	gi|545225887|ref|XP_001488718.2|,	,
lethargy	Ppp1r3b	gi|545205433|ref|XP_005606406.1|,	,
lethargy	Slc23a1	gi|545184804|ref|XP_001502536.3|,	,
lethargy	Btd	gi|545189348|ref|XP_005600978.1|,gi|545189346|ref|XP_005600977.1|,	Unigene79730_NormalA,Unigene79725_NormalA,Unigene79741_NormalA,
lethargy	dcr	,	,
lethargy	Slc19a3	gi|545218480|ref|XP_005610718.1|,	,
lethargy	Atxn1l	gi|545211690|ref|XP_005608446.1|,	,
lethargy	Cisd2	gi|545213344|ref|XP_005609018.1|,	,
lethargy	Stx11	gi|545211174|ref|XP_005608269.1|,	,
lethargy	Rab27a	gi|149691929|ref|XP_001501079.1|,	,
lethargy	Jam3	gi|545221925|ref|XP_005611880.1|,	Unigene48295_NormalA,Unigene186458_NormalA,Unigene1715_NormalA,Unigene66492_NormalA,Unigene84894_NormalA,Unigene85322_NormalA,Unigene95436_NormalA,Unigene88888_NormalA,Unigene3024_NormalA,Unigene120089_NormalA,Unigene170707_NormalA,Unigene85961_NormalA,Unigene70301_NormalA,Unigene118964_NormalA,Unigene130411_NormalA,Unigene80178_NormalA,Unigene94832_NormalA,Unigene107792_NormalA,Unigene2421_Norma…
lethargy	Mboat7	gi|545177025|ref|XP_005596815.1|,	,
lethargy	Lrig2	gi|545217416|ref|XP_005610367.1|,gi|194210974|ref|XP_001495377.2|,	Unigene79131_NormalA,Unigene79130_NormalA,Unigene79128_NormalA,
lethargy	Epcam	gi|194220752|ref|XP_001917830.1|,	,
impaired cued conditioning behavior	Omd	gi|545201827|ref|XP_005605165.1|,	,
impaired cued conditioning behavior	Chrm3	gi|545194408|ref|XP_005602665.1|,	,
impaired cued conditioning behavior	Sp4	gi|149705608|ref|XP_001497703.1|,	Unigene74100_NormalA,
impaired cued conditioning behavior	Ksr1	gi|545179563|ref|XP_005597657.1|,gi|545179561|ref|XP_005597656.1|,	Unigene84660_NormalA,Unigene84654_NormalA,Unigene84657_NormalA,Unigene84665_NormalA,Unigene84666_NormalA,Unigene84664_NormalA,Unigene84661_NormalA,Unigene84662_NormalA,Unigene49206_NormalA,Unigene84658_NormalA,
impaired cued conditioning behavior	Git1	gi|545179669|ref|XP_005597690.1|,	Unigene78065_NormalA,
impaired cued conditioning behavior	Arx	gi|545228757|ref|XP_005614863.1|,	,
impaired cued conditioning behavior	Nlgn3	gi|149758490|ref|XP_001491833.1|,	Unigene30891_NormalA,Unigene30890_NormalA,
impaired cued conditioning behavior	Trpv1	gi|194217492|ref|XP_001504774.2|,	Unigene160639_NormalA,Unigene116856_NormalA,Unigene117270_NormalA,Unigene122212_NormalA,Unigene153014_NormalA,
impaired cued conditioning behavior	Esr2	gi|545202158|ref|XP_001915554.3|,	,
impaired cued conditioning behavior	Ncf1	gi|545182815|ref|XP_005614953.1|,	Unigene65234_NormalA,
impaired cued conditioning behavior	Dbn1	gi|545184242|ref|XP_005599254.1|,gi|545184240|ref|XP_001498410.3|,	Unigene76188_NormalA,
impaired cued conditioning behavior	Camk4	gi|338713375|ref|XP_001918345.2|,	Unigene65607_NormalA,Unigene65608_NormalA,
impaired cued conditioning behavior	Ehmt1	gi|545204343|ref|XP_005606044.1|,	Unigene86405_NormalA,Unigene86404_NormalA,
impaired cued conditioning behavior	Zic2	gi|545190726|ref|XP_005601433.1|,	,
impaired cued conditioning behavior	Wwc1	gi|194219621|ref|XP_001500247.2|,	,
impaired cued conditioning behavior	Nrn1	gi|149731778|ref|XP_001489872.1|,	,
impaired cued conditioning behavior	Mecp2	gi|149758807|ref|XP_001494268.1|,	,
impaired cued conditioning behavior	Eif4h	gi|545182810|ref|XP_005598765.1|,	Unigene89577_NormalA,Unigene89587_NormalA,Unigene89597_NormalA,Unigene89590_NormalA,
impaired cued conditioning behavior	Fmr1	gi|545192097|ref|XP_005601886.1|,	Unigene86052_NormalA,
impaired cued conditioning behavior	Fxyd6	gi|149716565|ref|XP_001502751.1|,	,
impaired cued conditioning behavior	Pomk	gi|545205188|ref|XP_005606323.1|,	Unigene103031_NormalA,Unigene103032_NormalA,Unigene2556_NormalA,Unigene103035_NormalA,
impaired cued conditioning behavior	Fzd3	gi|545209642|ref|XP_005607760.1|,	Unigene180835_NormalA,Unigene32189_NormalA,Unigene175096_NormalA,
impaired cued conditioning behavior	Idnk	gi|545201251|ref|XP_005604970.1|,	Unigene83580_NormalA,
impaired cued conditioning behavior	P2rx5	gi|545179781|ref|XP_005615078.1|,	Unigene2608_NormalA,Unigene84367_NormalA,
impaired cued conditioning behavior	Cdkl5	gi|149744368|ref|XP_001491126.1|,	Unigene128832_NormalA,Unigene117876_NormalA,Unigene144247_NormalA,
impaired cued conditioning behavior	Syngap1	gi|545197987|ref|XP_005603875.1|,	Unigene169170_NormalA,Unigene252808_NormalA,Unigene152803_NormalA,Unigene9774_NormalA,Unigene164624_NormalA,Unigene9773_NormalA,Unigene26661_NormalA,
impaired cued conditioning behavior	Cnr1	gi|545177111|ref|XP_005596849.1|,	,
impaired cued conditioning behavior	Slc6a1	gi|545187875|ref|XP_005600430.1|,	,
impaired cued conditioning behavior	Mapt	gi|338711801|ref|XP_003362580.1|,gi|338711809|ref|XP_003362584.1|,gi|338711805|ref|XP_003362582.1|,gi|338711811|ref|XP_003362585.1|,gi|149723412|ref|XP_001501631.1|,	,
enhanced cued conditioning behavior	Gabra5	gi|545195112|ref|XP_005602914.1|,	,
enhanced cued conditioning behavior	Gabra2	gi|149703013|ref|XP_001496146.1|,	,
enhanced cued conditioning behavior	Lrrtm1	gi|545187499|ref|XP_005600302.1|,	,
enhanced cued conditioning behavior	Cacna1c	gi|545218942|ref|XP_005610883.1|,gi|545218940|ref|XP_005610882.1|,	Unigene233940_NormalA,Unigene178336_NormalA,Unigene174292_NormalA,Unigene212755_NormalA,
enhanced cued conditioning behavior	Btbd9	gi|545198145|ref|XP_001495845.3|,	,
impaired contextual conditioning behavior	Klf9	gi|194224775|ref|XP_001916980.1|,	Unigene57093_NormalA,Unigene81403_NormalA,Unigene57092_NormalA,Unigene97998_NormalA,
impaired contextual conditioning behavior	Ctnnb1	,	,
impaired contextual conditioning behavior	Kcnab2	gi|545209240|ref|XP_005607627.1|,	Unigene100716_NormalA,
impaired contextual conditioning behavior	Chrm3	gi|545194408|ref|XP_005602665.1|,	,
impaired contextual conditioning behavior	Ube3a	gi|338717718|ref|XP_001917206.2|,	Unigene103543_NormalA,Unigene103542_NormalA,
impaired contextual conditioning behavior	Sp4	gi|149705608|ref|XP_001497703.1|,	Unigene74100_NormalA,
impaired contextual conditioning behavior	Ksr1	gi|545179563|ref|XP_005597657.1|,gi|545179561|ref|XP_005597656.1|,	Unigene84660_NormalA,Unigene84654_NormalA,Unigene84657_NormalA,Unigene84665_NormalA,Unigene84666_NormalA,Unigene84664_NormalA,Unigene84661_NormalA,Unigene84662_NormalA,Unigene49206_NormalA,Unigene84658_NormalA,
impaired contextual conditioning behavior	Mapt	gi|338711801|ref|XP_003362580.1|,gi|338711809|ref|XP_003362584.1|,gi|338711805|ref|XP_003362582.1|,gi|338711811|ref|XP_003362585.1|,gi|149723412|ref|XP_001501631.1|,	,
impaired contextual conditioning behavior	Grin2a	gi|338712853|ref|XP_001917100.2|,	,
impaired contextual conditioning behavior	Git1	gi|545179669|ref|XP_005597690.1|,	Unigene78065_NormalA,
impaired contextual conditioning behavior	Rasgrf1	gi|338717735|ref|XP_001488192.3|,	,
impaired contextual conditioning behavior	Efna3	gi|149751356|ref|XP_001498315.1|,	,
impaired contextual conditioning behavior	Arx	gi|545228757|ref|XP_005614863.1|,	,
impaired contextual conditioning behavior	Nrep	gi|338713370|ref|XP_003362889.1|,	Unigene128132_NormalA,
impaired contextual conditioning behavior	Nlgn3	gi|149758490|ref|XP_001491833.1|,	Unigene30891_NormalA,Unigene30890_NormalA,
impaired contextual conditioning behavior	Mmp9	gi|162329592|ref|NP_001104772.1|,	Unigene35881_NormalA,
impaired contextual conditioning behavior	Trpv1	gi|194217492|ref|XP_001504774.2|,	Unigene160639_NormalA,Unigene116856_NormalA,Unigene117270_NormalA,Unigene122212_NormalA,Unigene153014_NormalA,
impaired contextual conditioning behavior	Esr2	gi|545202158|ref|XP_001915554.3|,	,
impaired contextual conditioning behavior	Camk4	gi|338713375|ref|XP_001918345.2|,	Unigene65607_NormalA,Unigene65608_NormalA,
impaired contextual conditioning behavior	Ehmt1	gi|545204343|ref|XP_005606044.1|,	Unigene86405_NormalA,Unigene86404_NormalA,
impaired contextual conditioning behavior	Carf	gi|545191671|ref|XP_001497580.4|,	,
impaired contextual conditioning behavior	Hspa4	gi|194219930|ref|XP_001918259.1|,	Unigene94358_NormalA,Unigene94362_NormalA,Unigene94359_NormalA,Unigene94357_NormalA,Unigene94360_NormalA,Unigene94365_NormalA,Unigene94366_NormalA,
impaired contextual conditioning behavior	Itm2b	gi|149730228|ref|XP_001489891.1|,	Unigene38073_NormalA,
impaired contextual conditioning behavior	Atrx	gi|545229088|ref|XP_001502735.4|,gi|338729326|ref|XP_003365870.1|,	Unigene84143_NormalA,Unigene84142_NormalA,
impaired contextual conditioning behavior	Slc6a8	gi|545230033|ref|XP_005614680.1|,	,
impaired contextual conditioning behavior	Cdc14b	gi|194224681|ref|XP_001916096.1|,	Unigene90463_NormalA,Unigene90461_NormalA,Unigene90464_NormalA,
impaired contextual conditioning behavior	Zic2	gi|545190726|ref|XP_005601433.1|,	,
impaired contextual conditioning behavior	Camk2b	gi|194206021|ref|XP_001503968.2|,gi|545213942|ref|XP_005609223.1|,gi|545210226|ref|XP_005607940.1|,gi|338716880|ref|XP_003363532.1|,gi|338716886|ref|XP_003363535.1|,gi|545210228|ref|XP_005607941.1|,gi|545194087|ref|XP_005602546.1|,	Unigene86494_NormalA,Unigene86530_NormalA,Unigene86537_NormalA,Unigene107904_NormalA,Unigene86523_NormalA,Unigene86518_NormalA,Unigene86480_NormalA,Unigene86511_NormalA,Unigene86491_NormalA,Unigene86498_NormalA,Unigene86495_NormalA,Unigene86493_NormalA,Unigene86513_NormalA,Unigene86503_NormalA,Unigene86520_NormalA,Unigene86508_NormalA,Unigene86519_NormalA,Unigene86522_NormalA,Unigene86502_NormalA…
impaired contextual conditioning behavior	Wwc1	gi|194219621|ref|XP_001500247.2|,	,
impaired contextual conditioning behavior	Crbn	gi|149728337|ref|XP_001496748.1|,	Unigene92792_NormalA,Unigene92791_NormalA,Unigene92794_NormalA,
impaired contextual conditioning behavior	Nrn1	gi|149731778|ref|XP_001489872.1|,	,
impaired contextual conditioning behavior	Mecp2	gi|149758807|ref|XP_001494268.1|,	,
impaired contextual conditioning behavior	Kif17	gi|545208672|ref|XP_005607444.1|,gi|545208670|ref|XP_005607443.1|,gi|545208668|ref|XP_005607442.1|,	,
impaired contextual conditioning behavior	Lrrn4	gi|338718952|ref|XP_001915967.2|,	,
impaired contextual conditioning behavior	Cdkl5	gi|149744368|ref|XP_001491126.1|,	Unigene128832_NormalA,Unigene117876_NormalA,Unigene144247_NormalA,
impaired contextual conditioning behavior	Homer1	gi|545185487|ref|XP_005599657.1|,gi|545185484|ref|XP_005599656.1|,gi|149726525|ref|XP_001504698.1|,	Unigene176324_NormalA,
impaired contextual conditioning behavior	hipr	,	,
impaired contextual conditioning behavior	Itsn1	gi|338720693|ref|XP_001915690.2|,	Unigene75887_NormalA,Unigene77480_NormalA,Unigene75884_NormalA,Unigene77471_NormalA,Unigene75883_NormalA,Unigene75885_NormalA,Unigene75886_NormalA,
impaired contextual conditioning behavior	Stx1a	gi|545182741|ref|XP_005598743.1|,	,
impaired contextual conditioning behavior	Gabbr2	gi|194225532|ref|XP_001495062.2|,	,
enhanced contextual conditioning behavior	Slc8a2	gi|149737219|ref|XP_001500673.1|,gi|149737217|ref|XP_001500712.1|,	Unigene153017_NormalA,Unigene149430_NormalA,Unigene12001_NormalA,
enhanced contextual conditioning behavior	Gpr85	gi|545214444|ref|XP_005609378.1|,	,
enhanced contextual conditioning behavior	Cacnb3	gi|194211939|ref|XP_001504155.2|,	Unigene251174_NormalA,
enhanced contextual conditioning behavior	Hdac2	gi|545177722|ref|XP_005597025.1|,	Unigene73703_NormalA,Unigene85483_NormalA,Unigene73702_NormalA,
enhanced contextual conditioning behavior	Fabp7	gi|149722925|ref|XP_001504260.1|,	,
enhanced contextual conditioning behavior	Rnf103	gi|149727220|ref|XP_001498027.1|,	Unigene76276_NormalA,Unigene76277_NormalA,
enhanced contextual conditioning behavior	Kcnip3	gi|545193426|ref|XP_001499459.2|,gi|545187544|ref|XP_005600321.1|,gi|194209262|ref|XP_001917690.1|,gi|545213018|ref|XP_003364778.2|,	,
enhanced contextual conditioning behavior	Il1r1	gi|126352640|ref|NP_001075263.1|,	,
enhanced contextual conditioning behavior	Gabra2	gi|149703013|ref|XP_001496146.1|,	,
enhanced contextual conditioning behavior	Lrrtm1	gi|545187499|ref|XP_005600302.1|,	,
enhanced contextual conditioning behavior	Tsx	,	,
enhanced contextual conditioning behavior	Cacna1c	gi|545218942|ref|XP_005610883.1|,gi|545218940|ref|XP_005610882.1|,	Unigene233940_NormalA,Unigene178336_NormalA,Unigene174292_NormalA,Unigene212755_NormalA,
enhanced contextual conditioning behavior	Disc1	gi|149690803|ref|XP_001492623.1|,	Unigene96147_NormalA,Unigene96146_NormalA,Unigene96148_NormalA,
enhanced contextual conditioning behavior	Btbd9	gi|545198145|ref|XP_001495845.3|,	,
enhanced contextual conditioning behavior	Nbea	gi|545190027|ref|XP_005601195.1|,	Unigene163362_NormalA,Unigene16985_NormalA,Unigene159075_NormalA,Unigene177734_NormalA,Unigene261397_NormalA,Unigene257158_NormalA,Unigene264490_NormalA,Unigene164152_NormalA,Unigene162151_NormalA,Unigene183341_NormalA,
enhanced contextual conditioning behavior	Cpeb3	gi|338716760|ref|XP_001917452.2|,	Unigene24556_NormalA,Unigene244772_NormalA,Unigene24557_NormalA,
titubation	Grid2	gi|545212338|ref|XP_001497085.4|,	,
improved righting response	Bace1	gi|338726826|ref|XP_003365385.1|,gi|338726828|ref|XP_001917246.2|,	Unigene97506_NormalA,
improved righting response	Faah	,	,
improved righting response	Eps8	gi|545219379|ref|XP_005611017.1|,	,
improved righting response	Shank2	gi|545181878|ref|XP_005598427.1|,	,
improved righting response	Usp46	gi|194209163|ref|XP_001917117.1|,	Unigene75321_NormalA,Unigene75322_NormalA,Unigene75320_NormalA,
altered righting response	Ntn1	gi|545180736|ref|XP_005614756.1|,	Unigene250382_NormalA,
altered righting response	Nox3	gi|194227547|ref|XP_001493392.2|,	,
altered righting response	Aadat	gi|149698311|ref|XP_001499016.1|,	,
altered righting response	Lmx1a	gi|149755774|ref|XP_001493379.1|,	,
altered righting response	Npy2r	gi|380254488|ref|NP_001244058.1|,	,
altered righting response	Npy1r	gi|545209801|ref|XP_005607809.1|,	,
altered righting response	Clcn1	gi|338724350|ref|XP_001915671.2|,	,
altered righting response	Foxp2	gi|149705759|ref|XP_001501610.1|,	,
altered righting response	stu	,	,
altered righting response	Gabrb3	gi|194206378|ref|XP_001493125.2|,gi|149691051|ref|XP_001493098.1|,	,
altered righting response	Trpv1	gi|194217492|ref|XP_001504774.2|,	Unigene160639_NormalA,Unigene116856_NormalA,Unigene117270_NormalA,Unigene122212_NormalA,Unigene153014_NormalA,
altered righting response	Nlgn3	gi|149758490|ref|XP_001491833.1|,	Unigene30891_NormalA,Unigene30890_NormalA,
altered righting response	Tlr3	gi|126352534|ref|NP_001075267.1|,	Unigene115942_NormalA,
altered righting response	Glra1	gi|149726162|ref|XP_001503682.1|,gi|149726160|ref|XP_001503680.1|,	,
altered righting response	Efnb3	gi|169234972|ref|NP_001108414.1|,	,
altered righting response	heco	,	,
short stride length	Atm	gi|194212654|ref|XP_001501211.2|,	Unigene96230_NormalA,Unigene96231_NormalA,Unigene96232_NormalA,
short stride length	Kl	gi|545190123|ref|XP_001495662.3|,	Unigene54498_NormalA,Unigene54497_NormalA,Unigene36208_NormalA,
short stride length	Psap	gi|545193977|ref|XP_005602506.1|,gi|545193979|ref|XP_005602507.1|,	Unigene107526_NormalA,
short stride length	Slc6a3	gi|338718788|ref|XP_001501899.3|,	,
short stride length	Grid2	gi|545212338|ref|XP_001497085.4|,	,
short stride length	Arsa	gi|545206886|ref|XP_005606871.1|,	,
short stride length	Hip1	gi|545182719|ref|XP_005598736.1|,gi|194218910|ref|XP_001504534.2|,	Unigene89536_NormalA,
short stride length	Cav1	gi|166706840|ref|NP_001107615.1|,	,
short stride length	Htt	gi|194209359|ref|XP_001488843.2|,	Unigene103689_NormalA,Unigene103683_NormalA,Unigene103686_NormalA,Unigene103685_NormalA,Unigene103688_NormalA,
short stride length	Cplx2	gi|545184313|ref|XP_005599280.1|,	,
short stride length	Cln3	gi|149725785|ref|XP_001502168.1|,	,
short stride length	Aga	gi|194226545|ref|XP_001492894.2|,	,
short stride length	Fxr1	gi|545192105|ref|XP_005601890.1|,gi|545192103|ref|XP_005601889.1|,gi|545192101|ref|XP_005601888.1|,gi|545192099|ref|XP_005601887.1|,gi|545192097|ref|XP_005601886.1|,	Unigene86051_NormalA,Unigene1814_NormalA,Unigene86052_NormalA,Unigene86050_NormalA,
short stride length	Kcnma1	gi|545194145|ref|XP_005602565.1|,	,
short stride length	Npas3	gi|338717972|ref|XP_003363735.1|,	Unigene159717_NormalA,
short stride length	Vps13a	gi|545201887|ref|XP_005605188.1|,	Unigene92803_NormalA,Unigene92804_NormalA,
short stride length	Rac3	gi|149743028|ref|XP_001500843.1|,	Unigene100537_NormalA,
short stride length	Ctsf	gi|545181749|ref|XP_005598385.1|,	Unigene58369_NormalA,Unigene58368_NormalA,
short stride length	Fzd4	gi|149719245|ref|XP_001489854.1|,	,
short stride length	Mecp2	gi|149758807|ref|XP_001494268.1|,	,
short stride length	Ids	gi|545228101|ref|XP_005614000.1|,gi|545228142|ref|XP_001495573.3|,	Unigene223857_NormalA,Unigene147759_NormalA,Unigene101121_NormalA,Unigene174007_NormalA,Unigene158734_NormalA,Unigene101120_NormalA,Unigene101125_NormalA,Unigene101123_NormalA,Unigene174804_NormalA,
short stride length	Vdr	gi|545219682|ref|XP_005611127.1|,	Unigene243836_NormalA,Unigene261361_NormalA,
short stride length	Glrb	gi|149698123|ref|XP_001500672.1|,	,
short stride length	Glra1	gi|149726162|ref|XP_001503682.1|,gi|149726160|ref|XP_001503680.1|,	,
short stride length	Spast	gi|194220831|ref|XP_001918126.1|,	,
short stride length	Plcb4	gi|338719075|ref|XP_003363929.1|,gi|545199964|ref|XP_001493549.2|,	,
short stride length	Park2	gi|545210932|ref|XP_005608183.1|,gi|545210930|ref|XP_005608182.1|,	Unigene161319_NormalA,
short stride length	Kcnn2	gi|338713355|ref|XP_001918334.2|,	,
short stride length	Dctn1	gi|338714168|ref|XP_001916761.2|,	Unigene9725_NormalA,
short stride length	Prex2	gi|545225579|ref|XP_005613138.1|,	,
short stride length	Mcoln1	gi|545220979|ref|XP_005611557.1|,	Unigene76075_NormalA,Unigene76076_NormalA,Unigene109171_NormalA,Unigene76077_NormalA,
short stride length	Dmd	gi|545228768|ref|XP_005614229.1|,	,
short stride length	Tpp1	gi|545223341|ref|XP_005612371.1|,	Unigene69138_NormalA,
short stride length	Park7	,	,
short stride length	Hmbs	gi|545221382|ref|XP_005611691.1|,	,
short stride length	p23-ST1	,	,
short stride length	Slc17a5	gi|545177115|ref|XP_001498060.2|,	,
short stride length	Hipk2	gi|194209956|ref|XP_001498915.2|,gi|545214852|ref|XP_005609503.1|,gi|545214847|ref|XP_005609501.1|,	Unigene60396_NormalA,Unigene70529_NormalA,
short stride length	Rnd3	gi|149730611|ref|XP_001488263.1|,	Unigene122782_NormalA,
short stride length	Epb4.1l3	gi|545224525|ref|XP_005612766.1|,gi|545224527|ref|XP_005612767.1|,gi|545224529|ref|XP_005612768.1|,gi|545224523|ref|XP_005612765.1|,gi|545208317|ref|XP_005607322.1|,	Unigene64595_NormalA,Unigene145534_NormalA,
short stride length	Sepp1	gi|208022673|ref|NP_001129077.1|,	Unigene65049_NormalA,
short stride length	Cacna1a	gi|545222117|ref|XP_005615289.1|,	Unigene115184_NormalA,
short stride length	Atp13a2	gi|545209354|ref|XP_001488626.3|,	Unigene93931_NormalA,Unigene93929_NormalA,Unigene93930_NormalA,Unigene93928_NormalA,
short stride length	Stub1	gi|545183928|ref|XP_005599137.1|,	,
[truncated: 8,103 more rows]

## Sheet: cardiovascular system phenotype
parental_mammalian_phenotype_term	descendant_mammalian_phenotype_term
cardiovascular system phenotype	abnormal cardiovascular system physiology
cardiovascular system phenotype	abnormal cardiovascular system morphology
abnormal cardiovascular system physiology	abnormal systemic arterial blood pressure
abnormal cardiovascular system physiology	abnormal blood vessel physiology
abnormal cardiovascular system physiology	altered response to myocardial infarction
abnormal cardiovascular system physiology	heart inflammation
abnormal cardiovascular system physiology	abnormal blood circulation
abnormal cardiovascular system physiology	abnormal cardiac muscle contractility
abnormal cardiovascular system physiology	abnormal impulse conducting system conduction
abnormal cardiovascular system physiology	portal hypertension
abnormal cardiovascular system physiology	abnormal pulmonary pressure
abnormal cardiovascular system physiology	abnormal cardiac cell glucose uptake
abnormal cardiovascular system physiology	abnormal cardiac muscle relaxation
abnormal cardiovascular system physiology	abnormal heartbeat
abnormal cardiovascular system physiology	abnormal myocardial fiber physiology
abnormal cardiovascular system physiology	altered response of heart to induced stress
abnormal cardiovascular system physiology	cardiomyopathy
abnormal cardiovascular system physiology	congestive heart failure
abnormal cardiovascular system physiology	abnormal heart ventricle pressure
abnormal cardiovascular system physiology	abnormal blood pressure regulation
abnormal cardiovascular system physiology	abnormal fetal cardiomyocyte physiology
abnormal cardiovascular system physiology	abnormal heart echocardiography feature
abnormal cardiovascular system physiology	abnormal cardiac valve physiology
abnormal cardiovascular system physiology	abnormal susceptibility to aortic cartilaginous metaplasia
abnormal cardiovascular system physiology	abnormal mean heart rate adaptation
abnormal cardiovascular system physiology	abnormal susceptibility to diet-induced aortic fatty streak lesions
abnormal cardiovascular system morphology	abnormal heart morphology
abnormal cardiovascular system morphology	abnormal blood vessel morphology
abnormal cardiovascular system morphology	abnormal cardiovascular development
abnormal cardiovascular system morphology	aneurysm
abnormal cardiovascular system morphology	peliosis
abnormal systemic arterial blood pressure	increased systemic arterial blood pressure
abnormal systemic arterial blood pressure	decreased systemic arterial blood pressure
abnormal systemic arterial blood pressure	abnormal pulse pressure
abnormal blood vessel physiology	abnormal vascular permeability
abnormal blood vessel physiology	vascular inflammation
abnormal blood vessel physiology	abnormal carotid body physiology
abnormal blood vessel physiology	pathological neovascularization
abnormal blood vessel physiology	abnormal vascular endothelial cell physiology
abnormal blood vessel physiology	abnormal vascular wound healing
abnormal blood vessel physiology	abnormal blood-inner ear barrier function
abnormal blood vessel physiology	abnormal blood-brain barrier function
abnormal blood vessel physiology	abnormal vascular smooth muscle physiology
abnormal blood vessel physiology	abnormal blood-cerebrospinal fluid barrier function
altered response to myocardial infarction	increased myocardial infarction size
altered response to myocardial infarction	decreased myocardial infarction size
altered response to myocardial infarction	increased time of peak ischemic contracture
altered response to myocardial infarction	decreased time of peak ischemic contracture
altered response to myocardial infarction	increased time of onset of induced ischemic contracture
altered response to myocardial infarction	decreased time of onset of induced ischemic contracture
heart inflammation	atrial endocarditis
heart inflammation	myocarditis
heart inflammation	pericarditis
abnormal blood circulation	abnormal blood flow velocity
abnormal blood circulation	abnormal cardiac stroke volume
abnormal blood circulation	abnormal blood viscosity
abnormal blood circulation	abnormal blood volume
abnormal blood circulation	abnormal cardiac output
abnormal blood circulation	poor circulation
abnormal blood circulation	hemorrhage
abnormal blood circulation	abnormal pulmonary circulation
abnormal blood circulation	abnormal lymph circulation
abnormal blood circulation	abnormal diastolic filling velocity
abnormal blood circulation	abnormal vascular resistance
abnormal blood circulation	abnormal coronary circulation
abnormal blood circulation	cardiac murmur
abnormal cardiac muscle contractility	decreased cardiac muscle contractility
abnormal cardiac muscle contractility	increased cardiac muscle contractility
abnormal impulse conducting system conduction	abnormal frontal plane axis
abnormal impulse conducting system conduction	abnormal atrioventricular bundle conduction
abnormal impulse conducting system conduction	abnormal atrioventricular node conduction
abnormal impulse conducting system conduction	abnormal sinoatrial node conduction
abnormal impulse conducting system conduction	abnormal heart electrocardiography waveform feature
abnormal impulse conducting system conduction	heart block
abnormal pulmonary pressure	increased pulmonary artery pressure
abnormal pulmonary pressure	decreased pulmonary artery pressure
abnormal heartbeat	abnormal heart rate
abnormal heartbeat	irregular heartbeat
abnormal heartbeat	absent heartbeat
abnormal heartbeat	abnormal circadian regulation of heart rate
abnormal myocardial fiber physiology	abnormal cardiomyocyte apoptosis
abnormal myocardial fiber physiology	decreased calcium uptake by cardiac muscle
abnormal myocardial fiber physiology	increased calcium uptake by cardiac muscle
abnormal myocardial fiber physiology	degenerative myocardium
altered response of heart to induced stress	increased response of heart to induced stress
altered response of heart to induced stress	decreased response of heart to induced stress
cardiomyopathy	dilated cardiomyopathy
cardiomyopathy	ventricular cardiomyopathy
abnormal heart ventricle pressure	abnormal heart left ventricle pressure
abnormal heart ventricle pressure	abnormal heart right ventricle pressure
abnormal blood pressure regulation	abnormal systemic arterial blood pressure regulation
abnormal fetal cardiomyocyte physiology	abnormal fetal cardiomyocyte proliferation
abnormal fetal cardiomyocyte physiology	abnormal fetal cardiomyocyte apoptosis
abnormal cardiac valve physiology	cardiac valve regurgitation
abnormal cardiac valve physiology	abnormal cardiac valve flow
abnormal susceptibility to aortic cartilaginous metaplasia	decreased susceptibility to aortic cartilaginous metaplasia
abnormal susceptibility to aortic cartilaginous metaplasia	increased susceptibility to aortic cartilaginous metaplasia
abnormal mean heart rate adaptation	high mean heart rate adaptation
abnormal mean heart rate adaptation	low mean heart rate adaptation
abnormal susceptibility to diet-induced aortic fatty streak lesions	increased susceptibility to diet-induced aortic fatty streak lesions
abnormal susceptibility to diet-induced aortic fatty streak lesions	decreased susceptibility to diet-induced aortic fatty streak lesions
abnormal heart morphology	abnormal heart development
abnormal heart morphology	abnormal heart shape
abnormal heart morphology	abnormal heart valve morphology
abnormal heart morphology	abnormal pericardium morphology
abnormal heart morphology	dystrophic cardiac calcinosis
abnormal heart morphology	abnormal heart atrium morphology
abnormal heart morphology	cardiac fibrosis
abnormal heart morphology	abnormal impulse conducting system morphology
abnormal heart morphology	dilated heart
abnormal heart morphology	abnormal heart ventricle morphology
abnormal heart morphology	abnormal heart size
abnormal heart morphology	abnormal heart position or orientation
abnormal heart morphology	abnormal heart septum morphology
abnormal heart morphology	abnormal heart iron level
abnormal heart morphology	heart vascular congestion
abnormal heart morphology	abnormal heart and great vessel attachment
abnormal heart morphology	abnormal heart atrium and ventricle connection
abnormal heart morphology	abnormal heart layer morphology
abnormal heart morphology	abnormal coronary vessel morphology
abnormal heart morphology	absent heart
abnormal heart morphology	abnormal pericardial cavity morphology
abnormal heart morphology	abnormal heart apex morphology
abnormal blood vessel morphology	vasculature congestion
abnormal blood vessel morphology	abnormal vascular development
abnormal blood vessel morphology	atretic vasculature
abnormal blood vessel morphology	abnormal kidney blood vessel morphology
abnormal blood vessel morphology	abnormal artery morphology
abnormal blood vessel morphology	abnormal vein morphology
abnormal blood vessel morphology	abnormal retinal vasculature morphology
abnormal blood vessel morphology	abnormal placenta vasculature
abnormal blood vessel morphology	abnormal capillary morphology
abnormal blood vessel morphology	abnormal pericyte morphology
abnormal blood vessel morphology	abnormal lung vasculature morphology
abnormal blood vessel morphology	abnormal stria vascularis vasculature morphology
abnormal blood vessel morphology	dilated vasculature
abnormal blood vessel morphology	abnormal brain vasculature morphology
abnormal blood vessel morphology	vascular stenosis
abnormal blood vessel morphology	abnormal vascular smooth muscle morphology
abnormal blood vessel morphology	abnormal blood vessel elastic tissue morphology
abnormal blood vessel morphology	arteriovenous malformation
abnormal blood vessel morphology	abnormal conjunctival vasculature morphology
abnormal blood vessel morphology	abnormal choroid vasculature morphology
abnormal blood vessel morphology	abnormal perivascular macrophage morphology
abnormal blood vessel morphology	abnormal blood vessel endothelium morphology
abnormal blood vessel morphology	abnormal liver vasculature morphology
abnormal blood vessel morphology	perivascular fibrosis
abnormal blood vessel morphology	abnormal urinary bladder blood vessel morphology
abnormal blood vessel morphology	abnormal intersomitic vessel morphology
abnormal blood vessel morphology	vasculature degeneration
abnormal cardiovascular development	abnormal vascular development
abnormal cardiovascular development	abnormal heart development
abnormal cardiovascular development	abnormal outflow tract development
abnormal cardiovascular development	abnormal cardiac epithelial to mesenchymal transition
abnormal cardiovascular development	abnormal cardiac mesenchyme morphology
abnormal cardiovascular development	abnormal cardiogenic mesoderm morphology
abnormal cardiovascular development	abnormal cardiogenic plate morphology
abnormal cardiovascular development	abnormal angioblastic cord morphology
abnormal cardiovascular development	abnormal aortic sac morphology
abnormal cardiovascular development	abnormal cardiac neural crest cell morphology
aneurysm	intestinal microaneurysm
aneurysm	gastric microaneurysm
aneurysm	aortic aneurysm
aneurysm	ventricular aneurysm
aneurysm	atrial septal aneurysm
aneurysm	kidney microaneurysm
aneurysm	retina microaneurysm
aneurysm	pulmonary artery aneurysm
aneurysm	coronary artery aneurysm
aneurysm	intracranial aneurysm
aneurysm	brain aneurysm
aneurysm	renal artery aneurysm
peliosis	pituitary gland peliosis
peliosis	hepatic peliosis
increased systemic arterial blood pressure	hypertension
increased systemic arterial blood pressure	increased mean systemic arterial blood pressure
increased systemic arterial blood pressure	increased systemic arterial diastolic blood pressure
increased systemic arterial blood pressure	increased systemic arterial systolic blood pressure
decreased systemic arterial blood pressure	hypotension
decreased systemic arterial blood pressure	decreased mean systemic arterial blood pressure
decreased systemic arterial blood pressure	decreased systemic arterial diastolic blood pressure
decreased systemic arterial blood pressure	decreased systemic arterial systolic blood pressure
abnormal pulse pressure	increased pulse pressure
abnormal pulse pressure	decreased pulse pressure
abnormal vascular permeability	increased vascular permeability
abnormal vascular permeability	decreased vascular permeability
vascular inflammation	vasculitis
pathological neovascularization	corneal vascularization
pathological neovascularization	choroidal neovascularization
pathological neovascularization	retinal neovascularization
pathological neovascularization	increased hypodermis neovascularization
abnormal vascular smooth muscle physiology	abnormal vasoconstriction
abnormal vascular smooth muscle physiology	abnormal vasodilation
abnormal blood flow velocity	abnormal coronary flow rate
abnormal blood flow velocity	abnormal renal plasma flow rate
abnormal cardiac stroke volume	increased cardiac stroke volume
abnormal cardiac stroke volume	decreased cardiac stroke volume
abnormal blood volume	hypervolemia
abnormal blood volume	hypovolemia
abnormal cardiac output	decreased cardiac output
abnormal cardiac output	increased cardiac output
poor circulation	poor circulation in autopods
poor circulation	poor circulation in tail
hemorrhage	gastrointestinal hemorrhage
hemorrhage	internal hemorrhage
hemorrhage	genital hemorrhage
hemorrhage	hematoma
hemorrhage	skin hemorrhage
hemorrhage	epistaxis
hemorrhage	nipple hemorrhage
abnormal pulmonary circulation	lung hemorrhage
abnormal pulmonary circulation	abnormal ventilation-perfusion ratio
abnormal pulmonary circulation	hemothorax
abnormal pulmonary circulation	pulmonary hyperemia
abnormal diastolic filling velocity	increased diastolic filling velocity
abnormal diastolic filling velocity	decreased diastolic filling velocity
abnormal vascular resistance	abnormal pulmonary vascular resistance
abnormal vascular resistance	abnormal systemic vascular resistance
abnormal vascular resistance	abnormal renal vascular resistance
abnormal coronary circulation	abnormal coronary flow rate
abnormal coronary circulation	cardiac ischemia
abnormal coronary circulation	angina
decreased cardiac muscle contractility	decreased ventricle muscle contractility
increased cardiac muscle contractility	increased ventricle muscle contractility
abnormal atrioventricular node conduction	abnormal PR interval
abnormal atrioventricular node conduction	atrioventricular block
abnormal sinoatrial node conduction	abnormal P wave
abnormal sinoatrial node conduction	sinoatrial block
abnormal heart electrocardiography waveform feature	abnormal ST segment
abnormal heart electrocardiography waveform feature	abnormal QRS complex
abnormal heart electrocardiography waveform feature	abnormal QT interval
abnormal heart electrocardiography waveform feature	abnormal PR interval
abnormal heart electrocardiography waveform feature	abnormal P wave
abnormal heart electrocardiography waveform feature	abnormal RR interval
abnormal heart electrocardiography waveform feature	abnormal T wave
abnormal heart electrocardiography waveform feature	abnormal HV interval
abnormal heart electrocardiography waveform feature	abnormal PQ interval
abnormal heart electrocardiography waveform feature	abnormal R wave
abnormal heart electrocardiography waveform feature	abnormal S wave
abnormal heart electrocardiography waveform feature	abnormal PP interval
heart block	atrioventricular block
heart block	sinoatrial block
heart block	intraventricular block
increased pulmonary artery pressure	pulmonary hypertension
decreased pulmonary artery pressure	pulmonary hypotension
abnormal heart rate	increased heart rate
abnormal heart rate	abnormal sinus arrhythmia
abnormal heart rate	decreased heart rate
irregular heartbeat	fibrillation
irregular heartbeat	ventricular premature beat
abnormal cardiomyocyte apoptosis	increased cardiomyocyte apoptosis
abnormal cardiomyocyte apoptosis	decreased cardiomyocyte apoptosis
abnormal heart left ventricle pressure	increased left ventricle diastolic pressure
abnormal heart left ventricle pressure	increased left ventricle systolic pressure
abnormal heart left ventricle pressure	decreased left ventricle diastolic pressure
abnormal heart left ventricle pressure	decreased left ventricle systolic pressure
abnormal heart left ventricle pressure	increased left ventricle developed pressure
abnormal heart left ventricle pressure	decreased left ventricle developed pressure
abnormal heart right ventricle pressure	increased right ventricle peak pressure
abnormal heart right ventricle pressure	increased right ventricle diastolic pressure
abnormal heart right ventricle pressure	decreased right ventricle peak pressure
abnormal heart right ventricle pressure	decreased right ventricle diastolic pressure
abnormal heart right ventricle pressure	increased right ventricle systolic pressure
abnormal heart right ventricle pressure	decreased right ventricle systolic pressure
abnormal systemic arterial blood pressure regulation	abnormal circadian regulation of systemic arterial blood pressure
abnormal fetal cardiomyocyte proliferation	increased fetal cardiomyocyte proliferation
abnormal fetal cardiomyocyte proliferation	decreased fetal cardiomyocyte proliferation
abnormal fetal cardiomyocyte apoptosis	increased fetal cardiomyocyte apoptosis
abnormal fetal cardiomyocyte apoptosis	decreased fetal cardiomyocyte apoptosis
cardiac valve regurgitation	atrioventricular valve regurgitation
cardiac valve regurgitation	semilunar valve regurgitation
abnormal cardiac valve flow	abnormal mitral valve flow
abnormal cardiac valve flow	abnormal aortic valve flow
abnormal cardiac valve flow	abnormal tricuspid valve flow
abnormal cardiac valve flow	abnormal pulmonary valve flow
abnormal heart development	abnormal heart looping
abnormal heart development	abnormal heart tube morphology
abnormal heart development	abnormal sinus venosus morphology
abnormal heart development	abnormal fetal atrioventricular canal morphology
abnormal heart development	abnormal fetal cardiomyocyte morphology
abnormal heart development	abnormal cardiac jelly morphology
abnormal heart development	abnormal mesocardium morphology
abnormal heart development	abnormal sinuatrial valve morphology
abnormal heart development	delayed heart development
abnormal heart development	abnormal endocardial heart tube morphology
abnormal heart valve morphology	heart valve hypoplasia
abnormal heart valve morphology	abnormal atrioventricular valve morphology
abnormal heart valve morphology	abnormal semilunar valve morphology
abnormal heart valve morphology	heart valve hyperplasia
abnormal heart valve morphology	abnormal inferior vena cava valve morphology
abnormal heart valve morphology	abnormal coronary sinus valve morphology
abnormal heart valve morphology	common truncal valve
abnormal heart valve morphology	thick heart valve cusps
abnormal heart valve morphology	absent heart valves
abnormal pericardium morphology	enlarged pericardium
abnormal pericardium morphology	distended pericardium
abnormal pericardium morphology	pericardial edema
abnormal pericardium morphology	abnormal epicardium morphology
abnormal pericardium morphology	absent pericardium
abnormal pericardium morphology	constriction of pericardium
abnormal pericardium morphology	pericardial effusion
dystrophic cardiac calcinosis	decreased susceptibility to dystrophic cardiac calcinosis
dystrophic cardiac calcinosis	increased susceptibility to dystrophic cardiac calcinosis
abnormal heart atrium morphology	abnormal interatrial septum morphology
abnormal heart atrium morphology	dilated heart atrium
abnormal heart atrium morphology	abnormal heart right atrium morphology
abnormal heart atrium morphology	abnormal heart left atrium morphology
abnormal heart atrium morphology	atrium hypoplasia
abnormal heart atrium morphology	right atrial isomerism
abnormal heart atrium morphology	left atrial isomerism
abnormal heart atrium morphology	enlarged heart atrium
abnormal heart atrium morphology	cor triatriatum
abnormal heart atrium morphology	atrial situs inversus
abnormal heart atrium morphology	abnormal heart atrium auricular region morphology
abnormal heart atrium morphology	abnormal atrium endocardium morphology
abnormal heart atrium morphology	abnormal atrium myocardium morphology
abnormal heart atrium morphology	atrium cysts
abnormal heart atrium morphology	abnormal heart atrium weight
cardiac fibrosis	cardiac interstitial fibrosis
abnormal impulse conducting system morphology	abnormal atrioventricular node morphology
abnormal impulse conducting system morphology	abnormal sinoatrial node morphology
abnormal impulse conducting system morphology	abnormal atrioventricular bundle morphology
abnormal impulse conducting system morphology	abnormal Purkinje fiber morphology
abnormal impulse conducting system morphology	abnormal Bachmann's bundle morphology
dilated heart	dilated cardiomyopathy
dilated heart	dilated heart atrium
dilated heart	dilated heart ventricle
abnormal heart ventricle morphology	ventricular hypoplasia
abnormal heart ventricle morphology	abnormal interventricular septum morphology
abnormal heart ventricle morphology	abnormal heart right ventricle morphology
abnormal heart ventricle morphology	abnormal heart left ventricle morphology
abnormal heart ventricle morphology	abnormal interventricular groove morphology
abnormal heart ventricle morphology	dilated heart ventricle
abnormal heart ventricle morphology	increased heart ventricle size
abnormal heart ventricle morphology	abnormal heart ventricle outflow tract morphology
abnormal heart ventricle morphology	ventricular aneurysm
abnormal heart ventricle morphology	abnormal ventricle endocardium morphology
abnormal heart ventricle morphology	abnormal ventricle myocardium morphology
abnormal heart ventricle morphology	superior-inferior ventricles
abnormal heart ventricle morphology	abnormal heart ventricles weight
abnormal heart ventricle morphology	abnormal heart ventricle wall thickness
abnormal heart size	enlarged heart
abnormal heart size	small heart
abnormal heart size	abnormal heart weight
abnormal heart position or orientation	dextrocardia
abnormal heart position or orientation	mesocardia
abnormal heart position or orientation	right atrial isomerism
abnormal heart position or orientation	left atrial isomerism
abnormal heart position or orientation	atrial situs inversus
abnormal heart position or orientation	superior-inferior ventricles
abnormal heart position or orientation	ectopia cordis
abnormal heart septum morphology	abnormal interventricular septum morphology
abnormal heart septum morphology	abnormal interatrial septum morphology
abnormal heart septum morphology	abnormal atrioventricular septum morphology
abnormal heart septum morphology	abnormal aorticopulmonary septum morphology
abnormal heart and great vessel attachment	abnormal heart and great artery attachment
abnormal heart and great vessel attachment	anomalous pulmonary venous connection
abnormal heart atrium and ventricle connection	abnormal atrioventricular valve morphology
abnormal heart atrium and ventricle connection	double inlet heart left ventricle
abnormal heart atrium and ventricle connection	double inlet heart right ventricle
abnormal heart atrium and ventricle connection	biventricular, discordant atrioventricular connection
abnormal heart atrium and ventricle connection	biventricular, ambiguous atrioventricular connection
abnormal heart layer morphology	abnormal endocardium morphology
abnormal heart layer morphology	abnormal myocardium layer morphology
abnormal heart layer morphology	abnormal subendocardium layer morphology
abnormal coronary vessel morphology	abnormal coronary artery morphology
abnormal coronary vessel morphology	abnormal coronary sinus morphology
abnormal coronary vessel morphology	abnormal coronary vein morphology
abnormal coronary vessel morphology	absent coronary vessels
abnormal pericardial cavity morphology	hemopericardium
vasculature congestion	artery occlusion
vasculature congestion	venoocclusion
vasculature congestion	visceral vascular congestion
vasculature congestion	brain vascular congestion
abnormal vascular development	abnormal angiogenesis
abnormal vascular development	abnormal vasculogenesis
abnormal vascular development	abnormal vitelline vasculature morphology
abnormal vascular development	abnormal vascular endothelial cell development
abnormal vascular development	abnormal fetal ductus arteriosus morphology
abnormal vascular development	abnormal vascular smooth muscle development
abnormal vascular development	abnormal perineural vascular plexus morphology
abnormal kidney blood vessel morphology	kidney vascular congestion
abnormal kidney blood vessel morphology	kidney microaneurysm
abnormal kidney blood vessel morphology	abnormal kidney arterial blood vessel morphology
abnormal kidney blood vessel morphology	abnormal kidney capillary morphology
abnormal kidney blood vessel morphology	abnormal kidney venous blood vessel morphology
abnormal kidney blood vessel morphology	abnormal kidney vasa recta morphology
abnormal kidney blood vessel morphology	kidney thrombosis
abnormal artery morphology	abnormal pulmonary artery morphology
abnormal artery morphology	abnormal pulmonary trunk morphology
abnormal artery morphology	abnormal artery development
abnormal artery morphology	arteriosclerosis
abnormal artery morphology	abnormal coronary artery morphology
abnormal artery morphology	abnormal arteriole morphology
abnormal artery morphology	calcified artery
abnormal artery morphology	artery occlusion
abnormal artery morphology	artery stenosis
abnormal artery morphology	abnormal systemic artery morphology
abnormal vein morphology	abnormal pulmonary vein morphology
abnormal vein morphology	abnormal vein development
abnormal vein morphology	patent ductus venosus
abnormal vein morphology	abnormal venule morphology
abnormal vein morphology	abnormal vena cava morphology
abnormal vein morphology	varicose veins
abnormal vein morphology	venoocclusion
abnormal vein morphology	abnormal hepatic vein morphology
abnormal vein morphology	abnormal coronary vein morphology
abnormal vein morphology	abnormal hepatic portal vein morphology
abnormal vein morphology	abnormal kidney venous blood vessel morphology
abnormal vein morphology	abnormal azygos vein morphology
abnormal vein morphology	abnormal intersomitic vein morphology
abnormal retinal vasculature morphology	retinal neovascularization
abnormal retinal vasculature morphology	abnormal retinal blood vessel morphology
abnormal retinal vasculature morphology	abnormal retinal blood vessel pattern
abnormal retinal vasculature morphology	retina microaneurysm
abnormal placenta vasculature	abnormal placental labyrinth vasculature morphology
abnormal capillary morphology	abnormal kidney capillary morphology
abnormal lung vasculature morphology	abnormal pulmonary endothelial cell surface
abnormal lung vasculature morphology	pulmonary vascular congestion
abnormal lung vasculature morphology	aorta pulmonary collateral arteries
abnormal brain vasculature morphology	brain vascular congestion
abnormal brain vasculature morphology	brain aneurysm
abnormal brain vasculature morphology	cerebral arteriovenous malformation
abnormal brain vasculature morphology	abnormal basilar artery morphology
vascular stenosis	vascular restenosis
vascular stenosis	artery stenosis
vascular stenosis	pulmonary vein stenosis
abnormal vascular smooth muscle morphology	vascular smooth muscle hypertrophy
abnormal vascular smooth muscle morphology	vascular smooth muscle hypotrophy
abnormal vascular smooth muscle morphology	vascular smooth muscle cell hypoplasia
abnormal vascular smooth muscle morphology	vascular smooth muscle cell hyperplasia
abnormal vascular smooth muscle morphology	abnormal aorta smooth muscle morphology
abnormal vascular smooth muscle morphology	abnormal vascular smooth muscle development
abnormal blood vessel elastic tissue morphology	abnormal aorta elastic tissue morphology
arteriovenous malformation	pulmonary arteriovenous malformation
arteriovenous malformation	hepatic arteriovenous malformation
arteriovenous malformation	cerebral arteriovenous malformation
arteriovenous malformation	gastrointestinal arteriovenous malformation
abnormal conjunctival vasculature morphology	conjunctival telangiectasia
abnormal choroid vasculature morphology	choroidal neovascularization
abnormal choroid vasculature morphology	abnormal choriocapillaris morphology
abnormal blood vessel endothelium morphology	abnormal vascular endothelial cell morphology
abnormal blood vessel endothelium morphology	abnormal aorta endothelium morphology
abnormal blood vessel endothelium morphology	abnormal glomerular capillary endothelium morphology
abnormal blood vessel endothelium morphology	abnormal peritubular capillary endothelium morphology
abnormal liver vasculature morphology	abnormal liver sinusoid morphology
abnormal liver vasculature morphology	liver vascular congestion
abnormal liver vasculature morphology	hepatic arteriovenous malformation
abnormal intersomitic vessel morphology	abnormal intersomitic artery morphology
abnormal intersomitic vessel morphology	absent intersomitic vessels
abnormal intersomitic vessel morphology	abnormal intersomitic vein morphology
abnormal vascular development	abnormal angiogenesis
abnormal vascular development	abnormal vasculogenesis
abnormal vascular development	abnormal vitelline vasculature morphology
abnormal vascular development	abnormal vascular endothelial cell development
abnormal vascular development	abnormal fetal ductus arteriosus morphology
abnormal vascular development	abnormal vascular smooth muscle development
abnormal vascular development	abnormal perineural vascular plexus morphology
abnormal heart development	abnormal heart looping
abnormal heart development	abnormal heart tube morphology
abnormal heart development	abnormal sinus venosus morphology
abnormal heart development	abnormal fetal atrioventricular canal morphology
abnormal heart development	abnormal fetal cardiomyocyte morphology
abnormal heart development	abnormal cardiac jelly morphology
abnormal heart development	abnormal mesocardium morphology
abnormal heart development	abnormal sinuatrial valve morphology
abnormal heart development	delayed heart development
abnormal heart development	abnormal endocardial heart tube morphology
abnormal outflow tract development	abnormal truncus arteriosus septation
abnormal outflow tract development	abnormal conotruncal ridge morphology
abnormal cardiogenic plate morphology	absent cardiogenic plate
abnormal aortic sac morphology	dilated aortic sac
abnormal cardiac neural crest cell morphology	increased cardiac neural crest cell number
abnormal cardiac neural crest cell morphology	decreased cardiac neural crest cell number
abnormal cardiac neural crest cell morphology	impaired cardiac neural crest cell differentiation
aortic aneurysm	thoracic aorta aneurysm
aortic aneurysm	abdominal aorta aneurysm
ventricular aneurysm	interventricular septum membranous part aneurysm
ventricular aneurysm	heart right ventricle aneurysm
ventricular aneurysm	heart left ventricle aneurysm
pituitary gland peliosis	adenohypophysis peliosis
hypertension	salt-resistant hypertension
hypertension	salt-sensitive hypertension
hypertension	increased susceptibility to hypertension
hypertension	decreased susceptibility to hypertension
vasculitis	arteritis
vasculitis	phlebitis
vasculitis	lymphangitis
choroidal neovascularization	decreased susceptibility to induced choroidal neovascularization
choroidal neovascularization	increased susceptibility to induced choroid neovascularization
retinal neovascularization	abnormal induced retinal neovascularization
abnormal vasoconstriction	increased vasoconstriction
abnormal vasoconstriction	decreased vasoconstriction
abnormal vasodilation	telangiectases
abnormal vasodilation	increased vasodilation
abnormal vasodilation	decreased vasodilation
abnormal coronary flow rate	increased coronary flow rate
abnormal coronary flow rate	decreased coronary flow rate
abnormal renal plasma flow rate	increased renal plasma flow rate
abnormal renal plasma flow rate	decreased renal plasma flow rate
gastrointestinal hemorrhage	remittent intestinal hemorrhage
gastrointestinal hemorrhage	rectal hemorrhage
internal hemorrhage	kidney hemorrhage
internal hemorrhage	lung hemorrhage
internal hemorrhage	intracranial hemorrhage
internal hemorrhage	liver hemorrhage
internal hemorrhage	ovary hemorrhage
internal hemorrhage	uterine hemorrhage
internal hemorrhage	hemothorax
internal hemorrhage	hemarthrosis
internal hemorrhage	hemoperitoneum
internal hemorrhage	spinal hemorrhage
internal hemorrhage	eye hemorrhage
internal hemorrhage	heart hemorrhage
internal hemorrhage	ear hemorrhage
genital hemorrhage	ovary hemorrhage
genital hemorrhage	uterine hemorrhage
hematoma	bruising
skin hemorrhage	petechiae
skin hemorrhage	ecchymosis
skin hemorrhage	purpura
lung hemorrhage	pulmonary alveolar hemorrhage
abnormal pulmonary vascular resistance	increased pulmonary vascular resistance
abnormal pulmonary vascular resistance	decreased pulmonary vascular resistance
abnormal systemic vascular resistance	increased systemic vascular resistance
abnormal systemic vascular resistance	decreased systemic vascular resistance
abnormal renal vascular resistance	decreased renal vascular resistance
abnormal renal vascular resistance	increased renal vascular resistance
abnormal coronary flow rate	increased coronary flow rate
abnormal coronary flow rate	decreased coronary flow rate
abnormal PR interval	prolonged PR interval
abnormal PR interval	shortened PR interval
abnormal PR interval	absent PR interval
atrioventricular block	prolonged PR interval
abnormal P wave	prolonged P wave
abnormal P wave	decreased P wave amplitude
abnormal P wave	absent P wave
sinoatrial block	prolonged P wave
abnormal ST segment	prolonged ST segment
abnormal ST segment	shortened ST segment
abnormal QRS complex	prolonged QRS complex duration
abnormal QRS complex	shortened QRS complex duration
abnormal QRS complex	decreased QRS amplitude
abnormal QRS complex	abnormal ventricular activation time
abnormal QRS complex	fragmented QRS complex
abnormal QRS complex	abnormal Q wave
abnormal QRS complex	increased QRS amplitude
abnormal QT interval	prolonged QT interval
abnormal QT interval	shortened QT interval
abnormal QT interval	abnormal QT variability
abnormal PR interval	prolonged PR interval
abnormal PR interval	shortened PR interval
abnormal PR interval	absent PR interval
abnormal P wave	prolonged P wave
abnormal P wave	decreased P wave amplitude
abnormal P wave	absent P wave
abnormal RR interval	prolonged RR interval
abnormal RR interval	shortened RR interval
abnormal HV interval	prolonged HV interval
abnormal HV interval	shortened HV interval
abnormal PQ interval	prolonged PQ interval
abnormal PQ interval	shortened PQ interval
abnormal PP interval	shortened PP interval
abnormal PP interval	prolonged PP interval
atrioventricular block	prolonged PR interval
sinoatrial block	prolonged P wave
intraventricular block	bundle branch block
increased heart rate	ventricular tachycardia
abnormal sinus arrhythmia	increased heart rate variability
abnormal sinus arrhythmia	decreased heart rate variability
decreased heart rate	sinus bradycardia
fibrillation	ventricular fibrillation
fibrillation	atrial fibrillation
atrioventricular valve regurgitation	tricuspid valve regurgitation
atrioventricular valve regurgitation	mitral valve regurgitation
semilunar valve regurgitation	aortic valve regurgitation
semilunar valve regurgitation	pulmonary valve regurgitation
abnormal heart looping	failure of heart looping
abnormal heart looping	abnormal direction of heart looping
abnormal heart looping	delayed heart looping
abnormal heart tube morphology	cardia bifida
abnormal heart tube morphology	abnormal bulbus cordis morphology
abnormal heart tube morphology	abnormal conotruncus morphology
abnormal heart tube morphology	absent heart tube
abnormal sinus venosus morphology	sinus venosus hypoplasia
abnormal sinus venosus morphology	absent sinus venosus
abnormal fetal atrioventricular canal morphology	abnormal atrioventricular cushion morphology
abnormal fetal atrioventricular canal morphology	abnormal fetal atrioventricular canal septation
abnormal cardiac jelly morphology	absent cardiac jelly
abnormal mesocardium morphology	abnormal dorsal mesocardium morphology
abnormal sinuatrial valve morphology	absent sinuatrial valve
abnormal atrioventricular valve morphology	abnormal mitral valve morphology
abnormal atrioventricular valve morphology	abnormal tricuspid valve morphology
abnormal atrioventricular valve morphology	common atrioventricular valve
abnormal atrioventricular valve morphology	abnormal chordae tendineae morphology
abnormal semilunar valve morphology	abnormal aortic valve morphology
abnormal semilunar valve morphology	abnormal pulmonary valve morphology
abnormal inferior vena cava valve morphology	enlarged inferior vena cava valve
common truncal valve	common truncal valve stenosis
thick heart valve cusps	thick aortic valve cusps
thick heart valve cusps	thick pulmonary valve cusps
thick heart valve cusps	thick mitral valve cusps
thick heart valve cusps	thick tricuspid valve cusps
abnormal epicardium morphology	absent epicardium
abnormal epicardium morphology	increased incidence of epicardial mineralization
pericardial effusion	hemopericardium
abnormal interatrial septum morphology	patent foramen ovale
abnormal interatrial septum morphology	atrial septal defect
abnormal interatrial septum morphology	atrial septal aneurysm
dilated heart atrium	dilated heart right atrium
dilated heart atrium	dilated heart left atrium
abnormal heart right atrium morphology	dilated heart right atrium
abnormal heart right atrium morphology	abnormal atrioventricular node morphology
abnormal heart right atrium morphology	abnormal sinoatrial node morphology
abnormal heart right atrium morphology	abnormal atrioventricular bundle morphology
abnormal heart right atrium morphology	enlarged heart right atrium
abnormal heart right atrium morphology	abnormal heart right atrium auricular region morphology
abnormal heart right atrium morphology	cor triatriatum dextrum
abnormal heart right atrium morphology	abnormal inferior vena cava valve morphology
abnormal heart right atrium morphology	abnormal coronary sinus valve morphology
abnormal heart right atrium morphology	abnormal crista terminalis morphology
abnormal heart right atrium morphology	abnormal vena cava sinus morphology
abnormal heart right atrium morphology	right atrium hypoplasia
abnormal heart right atrium morphology	abnormal heart right atrium weight
abnormal heart left atrium morphology	dilated heart left atrium
abnormal heart left atrium morphology	enlarged heart left atrium
abnormal heart left atrium morphology	abnormal heart left atrium auricular region morphology
abnormal heart left atrium morphology	cor triatriatum sinistrum
abnormal heart left atrium morphology	left atrium hypoplasia
[truncated: 11,543 more rows]

## Sheet: cellular phenotype
parental_mammalian_phenotype_term	descendant_mammalian_phenotype_term
[truncated: 6,404 more rows]

[truncated: 24 more sheets: craniofacial phenotype, digestive alimentary phenotype, embryogenesis phenotype, endocrine exocrine gland, growth size body phenotype, hearing vestibular ear, hematopoietic system, homeostasis metabolism, immune system phenotype, integument phenotype , limbs digits tail phenotype, liver biliary system phenotype, mortality aging, muscle phenotype, nervous system phenotype, other phenotype, pigmentation phenotype, renal urinary system, reproductive system, respiratory system phenotype …]
